# Supplementary material for: The Z′ = 12 superstructure of Λ-cobalt(III) sepulchrate trinitrate governed by C—H⋯O hydrogen bonds
Source: Acta Crystallogr B Struct Sci Cryst Eng Mater. 2016 May 26;72(Pt 3):372–80. doi: 10.1107/S2052520616005503 (PMC4886617; doi:10.1107/S2052520616005503)
Supplement: Supplementary file 1 [file b-72-00372-sup1.cif]

##############################################################################
#                                                                            #
# This CIF contains the data in a paper accepted for publication in          #
# Acta Crystallographica Section B. It conforms to the requirements of       #
# Notes for Authors for Acta Crystallographica Section B, and has been       #
# peer reviewed under the auspices of the IUCr Commission on Journals.       #
#                                                                            #
# Full details of the Crystallographic Information File format               #
# are given in the paper "The Crystallographic Information File (CIF):       #
# a New Standard Archive File for Crystallography" by S. R. Hall, F. H.      #
# Allen and I. D. Brown [Acta Cryst. (1991), A47, 655-685].                  #
#                                                                            #
# The current version of the core CIF dictionary is obtainable from          #
# ftp://ftp.iucr.org/pub/cif_core.dic.                                       #
#                                                                            #
# Software is freely available for graphical display of the structure(s)     #
# in this CIF. For information consult the CIF software page                 #
# http://www.iucr.org/resources/cif/software.                                #
#                                                                            #
# This file may be used for bona fide research purposes within the           #
# scientific community so long as proper attribution is given to the journal # 
# article from which it was obtained.                                        #
#                                                                            #
##############################################################################

data_global
#=======================================================================

_audit_creation_method                   'Jana2006 Version : 18/12/2015'


# 1. PROCESSING SUMMARY (IUCr Office Use Only)

_journal_date_recd_electronic     2016-02-03
_journal_date_to_coeditor                ?
_journal_date_from_coeditor       2016-04-02
_journal_date_accepted            2016-04-02
_journal_date_printers_first      2016-04-25
_journal_date_printers_final             ?
_journal_date_proofs_out          2016-04-25
_journal_date_proofs_in           2016-04-29
_journal_coeditor_name                   ?
_journal_coeditor_code            DK5043
_journal_paper_doi    10.1107/S2052520616005503
_journal_coeditor_notes
; ?
;
_journal_techeditor_code          B160550
_iucr_compatibility_tag          ACTA95
_journal_paper_category          FA
_journal_techeditor_notes
; ?
;
_journal_coden_ASTM               ASBSDK
_journal_name_full                'Acta Crystallographica, Section B'
_journal_year                     2016
_journal_volume                   72
_journal_issue                    03
_journal_page_first               372
_journal_page_last                380
_journal_suppl_publ_number               ?
_journal_suppl_publ_pages                ?

#=======================================================================

# 2. SUBMISSION DETAILS

_publ_contact_author_name                'Andreas Sch\"onleber'
_publ_contact_author_address
; ?
;
_publ_contact_author_email               andreas.schoenleber@uni-bayreuth.de
_publ_contact_author_fax                 ?
_publ_contact_author_phone               ?

_publ_requested_journal                  'Acta Crystallographica Section B'
_publ_requested_category                 ?

_publ_contact_letter
; ?
;

#=======================================================================

# 3. TITLE AND AUTHOR LIST

_publ_section_title
;
The <i>Z'</i> = 12 superstructure of \L-cobalt(III) sepulchrate trinitrate
governed by C--H...O hydrogen bonds
;

_publ_section_title_footnote
; ?
;
loop_
 _publ_author_name
 _publ_author_footnote
 _publ_author_address

'Somnath Dey'
.     # spacer for footnote
;
Laboratory of Crystallography
University of Bayreuth
D-95440 Bayreuth
Germany
;

'Andreas Sch\"onleber'
.     # spacer for footnote
;
Laboratory of Crystallography
University of Bayreuth
D-95440 Bayreuth
Germany
;

'Swastik Mondal'
.     # spacer for footnote
;
Laboratory of Crystallography
University of Bayreuth
D-95440 Bayreuth
Germany
;

'Prathapa Siriyara Jagannatha'
.     # spacer for footnote
;
Laboratory of Crystallography
University of Bayreuth
D-95440 Bayreuth
Germany
;

'Sander van Smaalen'
.     # spacer for footnote
;
Laboratory of Crystallography
University of Bayreuth
D-95440 Bayreuth
Germany
;

'Finn Krebs Larsen'
.     # spacer for footnote
;
Department of Chemistry
Aarhus University
DK-8000 Aarhus C
Denmark
;

#=======================================================================

# 4. TEXT

_publ_section_synopsis
; ?
;
_publ_section_abstract
; ?
;
_publ_section_comment
; ?
;
_publ_section_introduction
; ?
;
_publ_section_experimental
; ?
;
_publ_section_exptl_prep
; ?
;
_publ_section_exptl_refinement
; ?
;
_publ_section_exptl_solution
; ?
;
_publ_section_discussion
; ?
;
_publ_section_acknowledgements
; ?
;
_publ_section_references
;
Petricek, V., Dusek, M. & Palatinus L. (2014). Z. Kristallogr. 229(5), 345-352.

Palatinus L. & Chapuis G. (2007). J. Appl. Cryst. 40, 786-790.

# enable this reference if Diamond ver. 2 was used for visualization
#Brandenburg, K. (1999). DIAMOND. Version. 2.1c.
#Crystal Impact GbR, Bonn, Germany.

# enable this reference if Diamond ver. 3 was used for visualization
#Brandenburg, K. & Putz, H. (2005). DIAMOND Version 3.
#Crystal Impact GbR, Postfach 1251, D-53002 Bonn, Germany.

# enable this reference if SIR97 was used for solving of the structure
#Altomare, A., Burla, M. C., Camalli, M., Cascarano, G., Giacovazzo, C.,
#Guagliardi, A., Moliterni, A. G. G., Polidori, G., Spagna, R. (1997).
#SIR97. A Package for Crystal Structure Solution by Direct Methods
#and Refinement, Bari, Rome, Italy.

# use this reference if SIR2002 was used for solving of the structure
#Burla, M.C., Camalli, M., Carrozzini, B., Cascarano, G., Giacovazzo, C.,
#Polidori, G., Spagna, R.
#SIR2002: the program, J. Appl. Cryst, (2003). 36, 1103


# use this reference if SIR2011 was used for solving of the structure
#Burla, M.C., Caliandro, R., Camalli, M., Carrozzini, B., Cascarano,
#G.L., Giacovazzo, C., Mallamo. M., Mazzone, A., Polidori, G., Spagna, R.
#SIR2011: a new package for crystal structure determination and refinement,
#J.Appl.Cryst. (2012) 45, 357-361

# enable this reference if bond valences were calculated
#Brown, I. D. (1996). J. Appl. Cryst. 29, 479-480.

# enable this reference if Xshape wase used for crystal shape refinement
#Stoe & Cie (1998). X-SHAPE. Stoe & Cie, Darmstadt, Germany.


# enable this reference if Flack coefficient was refined
#Flack, H. D. (1983). Acta Cryst. A39, 876-881.
;
_publ_section_figure_captions
; ?
;
_publ_section_table_legends
; ?
;

#=======================================================================
data_I
_database_code_depnum_ccdc_archive 'CCDC 1472105'
#=======================================================================

# 5. CHEMICAL DATA

_chemical_name_systematic
; ?
;
_chemical_name_common                    ?
_chemical_formula_moiety                 ?
_chemical_formula_structural             ?
_chemical_formula_analytical             ?
_chemical_formula_iupac                  ?
_chemical_formula_sum                    'C12 H30 Co1 N11 O9'
_chemical_formula_weight                 531.4
_chemical_melting_point                  ?
_chemical_compound_source                ?
_chemical_absolute_configuration         ?

#=======================================================================

# 6. CRYSTAL DATA

_symmetry_cell_setting                   monoclinic
_space_group_ssg_name                    'C21(\a\b0)0'

loop_
 _space_group_symop_ssg_id
 _space_group_symop_ssg_operation_algebraic
 1   x1,x2,x3,x4
 2   -x1,-x2,x3+1/2,-x4+1/2
 3   x1+1/2,x2+1/2,x3,x4
 4   -x1+1/2,-x2+1/2,x3+1/2,-x4+1/2

_cell_length_a                           8.42830(10)
_cell_length_b                           14.59840(10)
_cell_length_c                           15.70570(10)
_cell_angle_alpha                        90
_cell_angle_beta                         90
_cell_angle_gamma                        89.9943(3)
_cell_volume                             1932.42(3)

loop_
 _twin_individual_id
 _twin_individual_mass_fraction_refined
 _twin_individual_twin_matrix_11
 _twin_individual_twin_matrix_12
 _twin_individual_twin_matrix_13
 _twin_individual_twin_matrix_21
 _twin_individual_twin_matrix_22
 _twin_individual_twin_matrix_23
 _twin_individual_twin_matrix_31
 _twin_individual_twin_matrix_32
 _twin_individual_twin_matrix_33
1 0.163(2)
1 0 0
0 1 0
0 0 1
2 0.1480(11)
-0.5 -1.5 0
0.5 -0.5 0
0 0 1
3 0.1845(11)
-0.5 1.5 0
-0.5 -0.5 0
0 0 1
4 0.1384(11)
1 0 0
0 -1 0
0 0 -1
5 0.1731(11)
-0.5 1.5 0
0.5 0.5 0
0 0 -1
6 0.1932(11)
-0.5 -1.5 0
-0.5 0.5 0
0 0 -1


_cell_modulation_dimension               1
loop_
 _cell_wave_vector_seq_id
 _cell_wave_vector_x
 _cell_wave_vector_y
 _cell_wave_vector_z
 1  0.166667  0.000000  0.000000

_jana_cell_commen_supercell_matrix_1_1   6
_jana_cell_commen_supercell_matrix_1_2   0
_jana_cell_commen_supercell_matrix_1_3   0
_jana_cell_commen_supercell_matrix_2_1   0
_jana_cell_commen_supercell_matrix_2_2   1
_jana_cell_commen_supercell_matrix_2_3   0
_jana_cell_commen_supercell_matrix_3_1   0
_jana_cell_commen_supercell_matrix_3_2   0
_jana_cell_commen_supercell_matrix_3_3   1
_jana_cell_commen_t_section_1            0

_cell_formula_units_Z                    4

_cell_measurement_reflns_used            17223
_cell_measurement_theta_min              1.88011
_cell_measurement_theta_max              25.08646
_cell_measurement_temperature            95
_cell_special_details
; ?
;

_exptl_crystal_density_diffrn            1.8264
_exptl_crystal_density_meas              ?
_exptl_crystal_density_method            ?
_exptl_crystal_F_000                     1112

_exptl_absorpt_coefficient_mu            0.39
_exptl_crystal_description               prismatic
_exptl_crystal_size_max                  0.254
_exptl_crystal_size_mid                  0.133
_exptl_crystal_size_min                  0.103
_exptl_crystal_size_rad                  ?
_exptl_crystal_colour                    'translucent light orange'
_exptl_absorpt_correction_type           'multi-scan'
_exptl_absorpt_process_details           '(SADABS; Sheldrick, 2008)'
_exptl_absorpt_correction_T_min          ?
_exptl_absorpt_correction_T_max          ?
loop_
 _exptl_crystal_face_index_h
 _exptl_crystal_face_index_k
 _exptl_crystal_face_index_l
 _exptl_crystal_face_perp_dist
 ? ? ? ?

#=======================================================================

# 7. EXPERIMENTAL DATA

_exptl_special_details                   ?

_diffrn_ambient_temperature              95
_diffrn_source                           ?
_diffrn_source_power                     ?
_diffrn_source_voltage                   ?
_diffrn_source_current                   ?
_diffrn_radiation_type                   'synchrotron'
_diffrn_radiation_source                 ?
_diffrn_radiation_wavelength             0.50917
_diffrn_radiation_monochromator          ?
_diffrn_measurement_device               'four-cycle diffractometer'
_diffrn_measurement_device_type          'MARCCD'
_diffrn_detector                         ?
_diffrn_detector_area_resol_mean         ?
_diffrn_measurement_method               \f\w
_diffrn_measurement_specimen_support     ?

_diffrn_reflns_number                    86748
_diffrn_reflns_theta_min                 1.75
_diffrn_reflns_theta_max                 25.25
_diffrn_reflns_theta_full                17.12
_diffrn_measured_fraction_theta_max      0.48
_diffrn_measured_fraction_theta_full     0.5
_diffrn_reflns_av_R_equivalents          0.0225
_diffrn_reflns_av_unetI/netI             0.0429
_diffrn_reflns_limit_h_min               -14
_diffrn_reflns_limit_h_max               14
_diffrn_reflns_limit_k_min               -24
_diffrn_reflns_limit_k_max               24
_diffrn_reflns_limit_l_min               -24
_diffrn_reflns_limit_l_max               25
_diffrn_reflns_limit_index_m_1_min       -1
_diffrn_reflns_limit_index_m_1_max       1
_diffrn_reflns_reduction_process         ?

_diffrn_standards_number                 ?
_diffrn_standards_interval_count         ?
_diffrn_standards_interval_time          ?
_diffrn_standards_decay_%                ?
loop_
_diffrn_standard_refln_index_h
_diffrn_standard_refln_index_k
_diffrn_standard_refln_index_l
  ? ? ?

_diffrn_radiation_probe                  X-ray

#=======================================================================

# 8. REFINEMENT DATA

_refine_special_details
; ?
;

_reflns_number_total                     59443
_reflns_number_gt                        19292
_reflns_threshold_expression             'I>3\s(I)'

_refine_ls_structure_factor_coef         F
_refine_ls_R_factor_gt                   0.0493
_refine_ls_wR_factor_gt                  0.0595
_refine_ls_R_factor_all                  0.1519
_refine_ls_wR_factor_ref                 0.0662
_refine_ls_goodness_of_fit_ref           1.32
_refine_ls_goodness_of_fit_gt            2.11
_refine_ls_restrained_S_gt               ?
_refine_ls_restrained_S_all              ?
_refine_ls_number_reflns                 59443
_refine_ls_number_parameters             865
_refine_ls_number_restraints             69
_refine_ls_number_constraints            247
_refine_ls_weighting_scheme              sigma
_refine_ls_weighting_details             'w=1/(\s^2^(F)+0.0001F^2^)'
_refine_ls_hydrogen_treatment            'mixed'
_refine_ls_shift/su_max                  0.0036
_refine_ls_shift/su_mean                 0.0003
_refine_diff_density_max                 0.58
_refine_diff_density_min                 -0.60
_refine_ls_extinction_method             'none'
_refine_ls_extinction_coef               ?
_refine_ls_abs_structure_details
;  13424 of Friedel pairs used in the refinement
;
_refine_ls_abs_structure_Flack           ?
_refine_ls_abs_structure_Rogers          ?

loop_
 _atom_type_symbol
 _atom_type_scat_dispersion_real
 _atom_type_scat_dispersion_imag
 _atom_type_scat_source
 C    0.0010  0.0008
 'International Tables Vol C tables 4.2.6.8 and 6.1.1.1'
 H    0.0000  0.0000
 'International Tables Vol C tables 4.2.6.8 and 6.1.1.1'
 Co   0.2805  0.5321
 'International Tables Vol C tables 4.2.6.8 and 6.1.1.1'
 N    0.0024  0.0016
 'International Tables Vol C tables 4.2.6.8 and 6.1.1.1'
 O    0.0046  0.0030
 'International Tables Vol C tables 4.2.6.8 and 6.1.1.1'

_computing_data_collection               ?
_computing_cell_refinement               ?
_computing_data_reduction                ?
_computing_structure_solution            ?
_computing_structure_refinement          ?
_computing_molecular_graphics            ?
_computing_publication_material          ?

loop_
 _restr_distance_atom_site_label_1
 _restr_distance_site_symmetry_1
 _restr_distance_atom_site_label_2
 _restr_distance_site_symmetry_2
 _restr_distance_target
 _restr_distance_target_weight_param
Co1 . N21 . 1.975 0.01
Co1 . N23 . 1.975 0.01
Co1 . N25 . 1.975 0.01
Co1 . N22 . 1.975 0.01
Co1 . N24 . 1.975 0.01
Co1 . N26 . 1.975 0.01
N21 . C31 . 1.482 0.01
N23 . C33 . 1.482 0.01
N25 . C35 . 1.482 0.01
N22 . C32 . 1.482 0.01
N24 . C34 . 1.482 0.01
N26 . C36 . 1.482 0.01
N21 . C41 . 1.518 0.01
N23 . C43 . 1.518 0.01
N25 . C45 . 1.518 0.01
N22 . C42 . 1.518 0.01
N24 . C44 . 1.518 0.01
N26 . C46 . 1.518 0.01
C31 . C36 . 1.515 0.01
C32 . C35 . 1.515 0.01
C33 . C34 . 1.515 0.01
C41 . N51 . 1.417 0.01
C43 . N51 . 1.417 0.01
C45 . N51 . 1.417 0.01
C42 . N52 . 1.417 0.01
C44 . N52 . 1.417 0.01
C46 . N52 . 1.417 0.01
N21 . H1n21 . 0.87 0.02
N22 . H1n22 . 0.87 0.02
N23 . H1n23 . 0.87 0.02
N24 . H1n24 . 0.87 0.02
N25 . H1n25 . 0.87 0.02
N26 . H1n26 . 0.87 0.02

loop_
 _restr_angle_atom_site_label_1
 _restr_angle_site_symmetry_1
 _restr_angle_atom_site_label_2
 _restr_angle_site_symmetry_2
 _restr_angle_atom_site_label_3
 _restr_angle_site_symmetry_3
 _restr_angle_target
 _restr_angle_target_weight_param
N21 . C41 . N51 . 113.2 0.1
N23 . C43 . N51 . 113.2 0.1
N25 . C45 . N51 . 113.2 0.1
N22 . C42 . N52 . 113.2 0.1
N24 . C44 . N52 . 113.2 0.1
N26 . C46 . N52 . 113.2 0.1
C41 . N51 . C43 . 114.4 0.1
C43 . N51 . C45 . 114.4 0.1
C45 . N51 . C41 . 114.4 0.1
C42 . N52 . C44 . 114.4 0.1
C44 . N52 . C46 . 114.4 0.1
C46 . N52 . C42 . 114.4 0.1
C31 . N21 . C41 . 113.9 0.1
C33 . N23 . C43 . 113.9 0.1
C35 . N25 . C45 . 113.9 0.1
C32 . N22 . C42 . 113.9 0.1
C34 . N24 . C44 . 113.9 0.1
C36 . N26 . C46 . 113.9 0.1
Co1 . N21 . H1n21 . 109.47 1
C31 . N21 . H1n21 . 109.47 1
C41 . N21 . H1n21 . 109.47 1
Co1 . N22 . H1n22 . 109.47 1
C32 . N22 . H1n22 . 109.47 1
C42 . N22 . H1n22 . 109.47 1
Co1 . N23 . H1n23 . 109.47 1
C33 . N23 . H1n23 . 109.47 1
C43 . N23 . H1n23 . 109.47 1
Co1 . N24 . H1n24 . 109.47 1
C34 . N24 . H1n24 . 109.47 1
C44 . N24 . H1n24 . 109.47 1
Co1 . N25 . H1n25 . 109.47 1
C35 . N25 . H1n25 . 109.47 1
C45 . N25 . H1n25 . 109.47 1
Co1 . N26 . H1n26 . 109.47 1
C36 . N26 . H1n26 . 109.47 1
C46 . N26 . H1n26 . 109.47 1

#=======================================================================

# 9. ATOMIC COORDINATES AND DISPLACEMENT PARAMETERS

loop_
 _atom_site_label
 _atom_site_type_symbol
 _atom_site_fract_x
 _atom_site_fract_y
 _atom_site_fract_z
 _atom_site_adp_type
 _atom_site_U_iso_or_equiv
 _atom_site_site_symmetry_multiplicity
 _atom_site_occupancy
 _atom_site_calc_flag
 _atom_site_refinement_flags
 _atom_site_disorder_assembly
 _atom_site_disorder_group
  Co1 Co -0.00009(6) 0.33339(4) 0.25148(10) Uani 0.01639(12) 4 1 d . . .
  N21 N -0.1969(3) 0.3366(2) 0.18222(18) Uani 0.0250(11) 4 1 d . . .
  N22 N 0.1937(2) 0.3372(2) 0.32229(19) Uani 0.0306(13) 4 1 d . . .
  N23 N 0.0948(3) 0.23631(19) 0.18052(19) Uani 0.0340(13) 4 1 d . . .
  N24 N -0.0897(3) 0.23538(18) 0.32339(17) Uani 0.0285(11) 4 1 d . . .
  N25 N 0.1014(3) 0.42813(17) 0.18133(19) Uani 0.0243(11) 4 1 d . . .
  N26 N -0.0992(3) 0.42832(17) 0.32324(18) Uani 0.0267(11) 4 1 d . . .
  C31 C -0.2826(6) 0.4207(3) 0.2036(2) Uani 0.0271(13) 4 1 d . . .
  C32 C 0.2877(5) 0.4192(3) 0.2967(2) Uani 0.0296(13) 4 1 d . . .
  C33 C 0.0145(6) 0.1505(3) 0.2032(2) Uani 0.0295(13) 4 1 d . . .
  C34 C -0.0056(6) 0.1509(3) 0.2975(3) Uani 0.054(2) 4 1 d . . .
  C35 C 0.2732(4) 0.4269(4) 0.2019(2) Uani 0.0379(17) 4 1 d . . .
  C36 C -0.2687(4) 0.4293(4) 0.2984(2) Uani 0.0321(15) 4 1 d . . .
  C41 C -0.1664(3) 0.3246(3) 0.08743(19) Uani 0.0454(18) 4 1 d . . .
  C42 C 0.1662(3) 0.3300(3) 0.41674(19) Uani 0.0536(18) 4 1 d . . .
  C43 C 0.0931(4) 0.2570(2) 0.08616(19) Uani 0.054(2) 4 1 d . . .
  C44 C -0.0853(4) 0.2533(2) 0.41738(18) Uani 0.0409(17) 4 1 d . . .
  C45 C 0.0663(4) 0.4201(2) 0.08773(19) Uani 0.046(2) 4 1 d . . .
  C46 C -0.0724(4) 0.4172(2) 0.41800(18) Uani 0.052(2) 4 1 d . . .
  N51 N -0.0020(4) 0.3340(2) 0.06497(13) Uani 0.059(2) 4 1 d . . .
  N52 N 0.0035(3) 0.3338(2) 0.43940(13) Uani 0.0465(19) 4 1 d . . .
  H1n21 H -0.2555(6) 0.2906(4) 0.1986(3) Uiso 0.0301 4 1 d . . .
  H1n22 H 0.2498(6) 0.2891(4) 0.3080(3) Uiso 0.0367 4 1 d . . .
  H1n23 H 0.1929(7) 0.2310(4) 0.1957(3) Uiso 0.0408 4 1 d . . .
  H1n24 H -0.1903(7) 0.2294(4) 0.3090(3) Uiso 0.0342 4 1 d . . .
  H1n25 H 0.0639(6) 0.4803(4) 0.1983(3) Uiso 0.0291 4 1 d . . .
  H1n26 H -0.0579(6) 0.4812(4) 0.3083(3) Uiso 0.032 4 1 d . . .
  H1c31 H -0.392226 0.414118 0.188188 Uiso 0.0325 4 1 d . . .
  H2c31 H -0.231492 0.471983 0.176899 Uiso 0.0325 4 1 d . . .
  H1c32 H 0.39693 0.410118 0.311749 Uiso 0.0355 4 1 d . . .
  H2c32 H 0.243558 0.472798 0.322953 Uiso 0.0355 4 1 d . . .
  H1c33 H 0.079717 0.099487 0.186896 Uiso 0.0354 4 1 d . . .
  H2c33 H -0.087814 0.148523 0.176387 Uiso 0.0354 4 1 d . . .
  H1c34 H -0.066479 0.098442 0.314525 Uiso 0.0648 4 1 d . . .
  H2c34 H 0.096673 0.149081 0.324339 Uiso 0.0648 4 1 d . . .
  H1c35 H 0.320963 0.483166 0.183278 Uiso 0.0454 4 1 d . . .
  H2c35 H 0.321964 0.374731 0.175539 Uiso 0.0454 4 1 d . . .
  H1c36 H -0.316335 0.485743 0.316518 Uiso 0.0385 4 1 d . . .
  H2c36 H -0.322501 0.378941 0.325127 Uiso 0.0385 4 1 d . . .
  H1c41 H -0.204062 0.265569 0.069575 Uiso 0.0545 4 1 d . . .
  H2c41 H -0.22811 0.368344 0.056099 Uiso 0.0545 4 1 d . . .
  H1c42 H 0.211632 0.274025 0.437527 Uiso 0.0643 4 1 d . . .
  H2c42 H 0.222668 0.3782 0.445292 Uiso 0.0643 4 1 d . . .
  H1c43 H 0.19969 0.267028 0.066711 Uiso 0.0645 4 1 d . . .
  H2c43 H 0.056018 0.20429 0.055554 Uiso 0.0645 4 1 d . . .
  H1c44 H -0.191684 0.258924 0.438587 Uiso 0.0491 4 1 d . . .
  H2c44 H -0.040995 0.201186 0.446072 Uiso 0.0491 4 1 d . . .
  H1c45 H -0.003833 0.468664 0.07088 Uiso 0.0553 4 1 d . . .
  H2c45 H 0.162046 0.429468 0.055834 Uiso 0.0553 4 1 d . . .
  H1c46 H -0.010557 0.467644 0.438804 Uiso 0.0621 4 1 d . . .
  H2c46 H -0.172226 0.421088 0.447249 Uiso 0.0621 4 1 d . . .
  N8a N 0.0021(5) -0.0002(3) 0.00078(19) Uani 0.0566(9) 4 0.1667 d . . .
  O91a O 0.1382(5) -0.0002(6) -0.0104(4) Uani 0.168(4) 4 0.5 d . . .
  N8/1a N 0.0021(5) -0.0002(3) 0.00078(19) Uani 0.0566(9) 4 0.1667 d . . .
  O91/1a O -0.0662(9) -0.0690(4) 0.0049(6) Uani 0.172(4) 4 0.5 d . . .
  N8/2a N 0.0021(5) -0.0002(3) 0.00078(19) Uani 0.0566(9) 4 0.1667 d . . .
  O91/2a O 0.1382(5) -0.0002(6) -0.0104(4) Uani 0.168(4) 4 0.5 d . . .
  N8/3a N 0.0021(5) -0.0002(3) 0.00078(19) Uani 0.0566(9) 4 0.1667 d . . .
  O91/3a O -0.0655(9) 0.0686(4) 0.0079(6) Uani 0.156(4) 4 0.5 d . . .
  N8/4a N 0.0021(5) -0.0002(3) 0.00078(19) Uani 0.0566(9) 4 0.1667 d . . .
  O91/4a O -0.0662(9) -0.0690(4) 0.0049(6) Uani 0.172(4) 4 0.5 d . . .
  N8/5a N 0.0021(5) -0.0002(3) 0.00078(19) Uani 0.0566(9) 4 0.1667 d . . .
  O91/5a O -0.0655(9) 0.0686(4) 0.0079(6) Uani 0.156(4) 4 0.5 d . . .
  N6a N 0.4995(5) 0.1654(3) 0.15036(9) Uani 0.0428(9) 4 0.1667 d . . .
  O71a O 0.3903(5) 0.1088(3) 0.1509(4) Uani 0.072(2) 4 0.5 d . . .
  N6/1a N 0.4995(5) 0.1654(3) 0.15036(9) Uani 0.0428(9) 4 0.1667 d . . .
  O71/1a O 0.6389(5) 0.1390(3) 0.1482(5) Uani 0.079(3) 4 0.5 d . . .
  N6/2a N 0.4995(5) 0.1654(3) 0.15036(9) Uani 0.0428(9) 4 0.1667 d . . .
  O71/2a O 0.3903(5) 0.1088(3) 0.1509(4) Uani 0.072(2) 4 0.5 d . . .
  N6/3a N 0.4995(5) 0.1654(3) 0.15036(9) Uani 0.0428(9) 4 0.1667 d . . .
  O71/3a O 0.4694(5) 0.2482(3) 0.1520(5) Uani 0.088(3) 4 0.5 d . . .
  N6/4a N 0.4995(5) 0.1654(3) 0.15036(9) Uani 0.0428(9) 4 0.1667 d . . .
  O71/4a O 0.6389(5) 0.1390(3) 0.1482(5) Uani 0.079(3) 4 0.5 d . . .
  N6/5a N 0.4995(5) 0.1654(3) 0.15036(9) Uani 0.0428(9) 4 0.1667 d . . .
  O71/5a O 0.4694(5) 0.2482(3) 0.1520(5) Uani 0.088(3) 4 0.5 d . . .
  N6b N 0.5031(3) 0.1700(2) 0.34412(11) Uani 0.0395(7) 4 0.1667 d . . .
  O71b O 0.6082(4) 0.1112(2) 0.3482(4) Uani 0.071(2) 4 0.5 d . . .
  N6/1b N 0.5031(3) 0.1700(2) 0.34412(11) Uani 0.0395(7) 4 0.1667 d . . .
  O71/1b O 0.3622(4) 0.1468(2) 0.3400(4) Uani 0.063(2) 4 0.5 d . . .
  N6/2b N 0.5031(3) 0.1700(2) 0.34412(11) Uani 0.0395(7) 4 0.1667 d . . .
  O71/2b O 0.6082(4) 0.1112(2) 0.3482(4) Uani 0.071(2) 4 0.5 d . . .
  N6/3b N 0.5031(3) 0.1700(2) 0.34412(11) Uani 0.0395(7) 4 0.1667 d . . .
  O71/3b O 0.5387(4) 0.2522(2) 0.3441(4) Uani 0.070(2) 4 0.5 d . . .
  N6/4b N 0.5031(3) 0.1700(2) 0.34412(11) Uani 0.0395(7) 4 0.1667 d . . .
  O71/4b O 0.3622(4) 0.1468(2) 0.3400(4) Uani 0.063(2) 4 0.5 d . . .
  N6/5b N 0.5031(3) 0.1700(2) 0.34412(11) Uani 0.0395(7) 4 0.1667 d . . .
  O71/5b O 0.5387(4) 0.2522(2) 0.3441(4) Uani 0.070(2) 4 0.5 d . . .

loop_
 _atom_site_aniso_label
 _atom_site_aniso_type_symbol
 _atom_site_aniso_U_11
 _atom_site_aniso_U_22
 _atom_site_aniso_U_33
 _atom_site_aniso_U_12
 _atom_site_aniso_U_13
 _atom_site_aniso_U_23
 Co1 Co 0.0067(2) 0.0154(3) 0.02714(12) -0.0027(3) 0.00138(19) -0.0005(2)
 N21 N 0.0247(17) 0.0201(19) 0.030(2) -0.0068(15) -0.0079(14) 0.0042(15)
 N22 N 0.0194(19) 0.030(2) 0.043(3) -0.0003(16) -0.0078(16) -0.0110(19)
 N23 N 0.0184(17) 0.020(2) 0.064(3) 0.0000(15) -0.0051(18) -0.0165(18)
 N24 N 0.0231(16) 0.0241(19) 0.038(2) -0.0146(14) 0.0080(14) 0.0022(15)
 N25 N 0.0092(12) 0.0156(18) 0.048(2) -0.0039(12) 0.0008(13) 0.0056(15)
 N26 N 0.0137(14) 0.0282(19) 0.038(2) -0.0082(13) 0.0017(13) -0.0094(16)
 C31 C 0.0180(18) 0.023(2) 0.040(3) 0.0017(16) -0.0069(18) 0.0120(19)
 C32 C 0.0063(12) 0.0162(19) 0.066(3) -0.0042(12) 0.0104(15) -0.0097(19)
 C33 C 0.0144(16) 0.0242(19) 0.050(3) 0.0015(14) 0.0042(16) -0.016(2)
 C34 C 0.025(2) 0.0137(19) 0.123(6) -0.0027(17) -0.030(3) 0.006(3)
 C35 C 0.0157(18) 0.021(2) 0.077(4) -0.0076(16) 0.020(2) 0.000(3)
 C36 C 0.0149(18) 0.021(2) 0.060(4) -0.0015(16) 0.013(2) 0.004(2)
 C41 C 0.047(3) 0.036(3) 0.053(3) 0.007(2) -0.021(3) 0.007(2)
 C42 C 0.038(3) 0.075(4) 0.047(3) -0.020(2) -0.026(2) 0.018(3)
 C43 C 0.062(4) 0.070(5) 0.029(3) -0.003(3) 0.014(3) -0.015(3)
 C44 C 0.042(3) 0.046(3) 0.034(3) -0.010(2) 0.007(2) 0.021(2)
 C45 C 0.054(4) 0.055(4) 0.029(3) 0.000(3) 0.010(2) 0.009(3)
 C46 C 0.071(5) 0.047(4) 0.037(3) -0.004(3) 0.022(3) -0.015(3)
 N51 N 0.089(5) 0.054(4) 0.034(2) 0.014(4) -0.014(3) 0.009(2)
 N52 N 0.055(4) 0.058(4) 0.0264(17) -0.016(3) -0.004(2) 0.001(2)
 N8a N 0.0751(18) 0.0485(14) 0.0461(14) 0.0083(17) 0.015(2) 0.013(2)
 O91a O 0.099(2) 0.136(4) 0.270(10) 0.020(3) 0.111(4) 0.117(9)
 N8/1a N 0.0751(18) 0.0485(14) 0.0461(14) 0.0083(17) 0.015(2) 0.013(2)
 O91/1a O 0.198(5) 0.080(2) 0.238(11) -0.052(3) 0.197(8) -0.070(6)
 N8/2a N 0.0751(18) 0.0485(14) 0.0461(14) 0.0083(17) 0.015(2) 0.013(2)
 O91/2a O 0.099(2) 0.136(4) 0.270(10) 0.020(3) 0.111(4) 0.117(9)
 N8/3a N 0.0751(18) 0.0485(14) 0.0461(14) 0.0083(17) 0.015(2) 0.013(2)
 O91/3a O 0.114(5) 0.082(2) 0.271(11) 0.037(3) -0.098(8) -0.125(6)
 N8/4a N 0.0751(18) 0.0485(14) 0.0461(14) 0.0083(17) 0.015(2) 0.013(2)
 O91/4a O 0.198(5) 0.080(2) 0.238(11) -0.052(3) 0.197(8) -0.070(6)
 N8/5a N 0.0751(18) 0.0485(14) 0.0461(14) 0.0083(17) 0.015(2) 0.013(2)
 O91/5a O 0.114(5) 0.082(2) 0.271(11) 0.037(3) -0.098(8) -0.125(6)
 N6a N 0.0352(16) 0.0215(16) 0.0717(17) -0.0053(10) 0.003(2) 0.002(2)
 O71a O 0.037(2) 0.034(2) 0.145(6) -0.0120(17) 0.043(6) -0.019(7)
 N6/1a N 0.0352(16) 0.0215(16) 0.0717(17) -0.0053(10) 0.003(2) 0.002(2)
 O71/1a O 0.032(2) 0.037(2) 0.169(8) -0.0045(15) -0.025(6) 0.037(6)
 N6/2a N 0.0352(16) 0.0215(16) 0.0717(17) -0.0053(10) 0.003(2) 0.002(2)
 O71/2a O 0.037(2) 0.034(2) 0.145(6) -0.0120(17) 0.043(6) -0.019(7)
 N6/3a N 0.0352(16) 0.0215(16) 0.0717(17) -0.0053(10) 0.003(2) 0.002(2)
 O71/3a O 0.067(2) 0.023(2) 0.172(8) 0.0004(15) 0.001(6) -0.023(6)
 N6/4a N 0.0352(16) 0.0215(16) 0.0717(17) -0.0053(10) 0.003(2) 0.002(2)
 O71/4a O 0.032(2) 0.037(2) 0.169(8) -0.0045(15) -0.025(6) 0.037(6)
 N6/5a N 0.0352(16) 0.0215(16) 0.0717(17) -0.0053(10) 0.003(2) 0.002(2)
 O71/5a O 0.067(2) 0.023(2) 0.172(8) 0.0004(15) 0.001(6) -0.023(6)
 N6b N 0.0194(12) 0.0318(11) 0.0674(15) -0.0109(8) 0.0039(18) 0.0055(17)
 O71b O 0.0282(17) 0.0394(16) 0.144(6) 0.0011(12) 0.034(4) -0.013(4)
 N6/1b N 0.0194(12) 0.0318(11) 0.0674(15) -0.0109(8) 0.0039(18) 0.0055(17)
 O71/1b O 0.0240(18) 0.0469(17) 0.118(5) -0.0208(13) -0.010(5) 0.043(5)
 N6/2b N 0.0194(12) 0.0318(11) 0.0674(15) -0.0109(8) 0.0039(18) 0.0055(17)
 O71/2b O 0.0282(17) 0.0394(16) 0.144(6) 0.0011(12) 0.034(4) -0.013(4)
 N6/3b N 0.0194(12) 0.0318(11) 0.0674(15) -0.0109(8) 0.0039(18) 0.0055(17)
 O71/3b O 0.0286(18) 0.0326(17) 0.148(5) -0.0137(13) -0.014(5) 0.002(5)
 N6/4b N 0.0194(12) 0.0318(11) 0.0674(15) -0.0109(8) 0.0039(18) 0.0055(17)
 O71/4b O 0.0240(18) 0.0469(17) 0.118(5) -0.0208(13) -0.010(5) 0.043(5)
 N6/5b N 0.0194(12) 0.0318(11) 0.0674(15) -0.0109(8) 0.0039(18) 0.0055(17)
 O71/5b O 0.0286(18) 0.0326(17) 0.148(5) -0.0137(13) -0.014(5) 0.002(5)

loop_
 _jana_atom_site_ADP_C_label
 _jana_atom_site_ADP_C_type_symbol
 _jana_atom_site_ADP_C_111
 _jana_atom_site_ADP_C_112
 _jana_atom_site_ADP_C_113
 _jana_atom_site_ADP_C_122
 _jana_atom_site_ADP_C_123
 _jana_atom_site_ADP_C_133
 _jana_atom_site_ADP_C_222
 _jana_atom_site_ADP_C_223
 _jana_atom_site_ADP_C_233
 _jana_atom_site_ADP_C_333
 Co1 Co 0 0 0 0 0 0 0 0 0 0

loop_
 _atom_site_Fourier_wave_vector_seq_id
 _jana_atom_site_Fourier_wave_vector_q1_coeff
    1    1

loop_
 _atom_site_displace_Fourier_atom_site_label
 _atom_site_displace_Fourier_axis
 _atom_site_displace_Fourier_wave_vector_seq_id
 _atom_site_displace_Fourier_param_cos
 _atom_site_displace_Fourier_param_sin
 Co1     x  1     0.00043(8)      -0.00017(5)
 Co1     y  1     0.00140(3)      -0.00030(6)
 Co1     z  1     0.00005(6)       0.004149(15)
 N21     x  1     0.0008(2)       -0.0003(2)
 N21     y  1     0.00188(13)      0.00104(13)
 N21     z  1     0.00017(12)      0.00451(12)
 N22     x  1    -0.0001(2)       -0.0009(2)
 N22     y  1     0.00172(14)     -0.00184(14)
 N22     z  1     0.00005(13)      0.00490(13)
 N23     x  1     0.0015(2)       -0.0003(2)
 N23     y  1     0.00156(12)      0.00165(12)
 N23     z  1     0.00057(14)      0.00284(13)
 N24     x  1     0.0001(2)       -0.0010(2)
 N24     y  1     0.00124(12)     -0.00164(12)
 N24     z  1     0.00000(14)      0.00339(12)
 N25     x  1     0.0007(2)       -0.00090(19)
 N25     y  1     0.00158(12)      0.00119(12)
 N25     z  1    -0.00075(13)      0.00532(12)
 N26     x  1    -0.0013(2)        0.0007(2)
 N26     y  1     0.00175(13)     -0.00143(13)
 N26     z  1     0.00001(13)      0.00611(12)
 C31     x  1    -0.0002(3)       -0.0007(3)
 C31     y  1     0.00150(17)      0.00038(17)
 C31     z  1     0.00090(15)      0.00628(15)
 C32     x  1    -0.0014(2)       -0.0001(2)
 C32     y  1     0.00211(16)     -0.00154(15)
 C32     z  1    -0.00049(15)      0.00522(15)
 C33     x  1     0.0022(3)        0.0009(3)
 C33     y  1     0.00171(16)      0.00083(18)
 C33     z  1     0.00075(18)      0.00220(13)
 C34     x  1     0.0004(3)       -0.0004(3)
 C34     y  1     0.00174(16)     -0.00035(17)
 C34     z  1     0.00079(20)      0.00219(13)
 C35     x  1     0.0002(3)       -0.0009(3)
 C35     y  1     0.00125(18)      0.00024(17)
 C35     z  1    -0.00063(15)      0.00579(16)
 C36     x  1    -0.0004(2)        0.0012(3)
 C36     y  1     0.00139(17)     -0.00118(18)
 C36     z  1     0.00106(15)      0.00585(15)
 C41     x  1     0.0023(2)       -0.0010(2)
 C41     y  1     0.00245(17)      0.00336(15)
 C41     z  1    -0.00003(15)      0.00495(14)
 C42     x  1    -0.0019(2)       -0.0004(2)
 C42     y  1     0.00226(18)     -0.00257(16)
 C42     z  1     0.00023(15)      0.00486(14)
 C43     x  1     0.0032(3)       -0.0015(3)
 C43     y  1     0.00092(16)      0.00263(15)
 C43     z  1     0.00038(15)      0.00385(14)
 C44     x  1    -0.0020(3)       -0.0008(3)
 C44     y  1     0.00173(15)     -0.00326(14)
 C44     z  1     0.00030(15)      0.00383(13)
 C45     x  1     0.0028(3)        0.0001(3)
 C45     y  1     0.00095(16)      0.00254(15)
 C45     z  1    -0.00080(15)      0.00608(14)
 C46     x  1    -0.0012(3)        0.0004(3)
 C46     y  1     0.00202(16)     -0.00310(15)
 C46     z  1     0.00033(15)      0.00638(14)
 N51     x  1     0.0033(2)       -0.0010(2)
 N51     y  1     0.00156(15)      0.00339(13)
 N51     z  1    -0.00017(11)      0.00509(10)
 N52     x  1    -0.0018(2)       -0.0002(2)
 N52     y  1     0.00207(15)     -0.00314(14)
 N52     z  1     0.00022(11)      0.00515(9)
 H1n21   x  1     0.0001(7)        0.0000(7)
 H1n21   y  1     0.0006(5)        0.0010(5)
 H1n21   z  1    -0.0003(4)        0.0034(4)
 H1n22   x  1     0.0009(7)       -0.0017(7)
 H1n22   y  1     0.0014(5)       -0.0021(5)
 H1n22   z  1     0.0003(4)        0.0043(4)
 H1n23   x  1     0.0012(9)        0.0006(9)
 H1n23   y  1     0.0012(4)        0.0017(4)
 H1n23   z  1     0.0007(4)        0.0027(4)
 H1n24   x  1     0.0001(9)       -0.0002(9)
 H1n24   y  1     0.0005(4)       -0.0014(4)
 H1n24   z  1    -0.0003(4)        0.0034(4)
 H1n25   x  1     0.0001(7)       -0.0004(7)
 H1n25   y  1     0.0017(5)        0.0013(5)
 H1n25   z  1    -0.0009(4)        0.0058(3)
 H1n26   x  1    -0.0008(7)        0.0005(7)
 H1n26   y  1     0.0020(5)       -0.0015(5)
 H1n26   z  1    -0.0004(4)        0.0067(4)
 H1c31   x  1    -0.0002          -0.001
 H1c31   y  1     0.0012           0.0002
 H1c31   z  1     0.0016           0.0067
 H2c31   x  1    -0.0009          -0.0018
 H2c31   y  1     0.0018           0.0011
 H2c31   z  1     0.0007           0.0067
 H1c32   x  1    -0.0014          -0.0002
 H1c32   y  1     0.0032          -0.0017
 H1c32   z  1    -0.0004           0.0048
 H2c32   x  1    -0.0028           0.0014
 H2c32   y  1     0.002           -0.0018
 H2c32   z  1    -0.0008           0.0062
 H1c33   x  1     0.0027           0.002
 H1c33   y  1     0.0018           0.0014
 H1c33   z  1     0.001            0.002
 H2c33   x  1     0.0028           0.001
 H2c33   y  1     0.0012           0.0001
 H2c33   z  1     0.0004           0.0018
 H1c34   x  1     0                0.0003
 H1c34   y  1     0.0017          -0.001
 H1c34   z  1     0.0006           0.0014
 H2c34   x  1     0.0001          -0.0007
 H2c34   y  1     0.0021          -0.0005
 H2c34   z  1     0.001            0.0027
 H1c35   x  1     0.0009           0.0004
 H1c35   y  1     0.0009           0.0002
 H1c35   z  1    -0.0012           0.0065
 H2c35   x  1     0.0006          -0.0011
 H2c35   y  1     0.0009           0.0008
 H2c35   z  1    -0.0002           0.0048
 H1c36   x  1    -0.0006           0.0011
 H1c36   y  1     0.0012          -0.0017
 H1c36   z  1     0.0014           0.0069
 H2c36   x  1    -0.0004           0.0008
 H2c36   y  1     0.0012          -0.0013
 H2c36   z  1     0.0013           0.0054
 H1c41   x  1     0.0019          -0.002
 H1c41   y  1     0.0029           0.0039
 H1c41   z  1    -0.0004           0.0038
 H2c41   x  1     0.0031          -0.0007
 H2c41   y  1     0.0031           0.0042
 H2c41   z  1     0.0004           0.0059
 H1c42   x  1    -0.0024          -0.0004
 H1c42   y  1     0.0025          -0.0026
 H1c42   z  1     0.0006           0.0045
 H2c42   x  1    -0.0022          -0.0004
 H2c42   y  1     0.0025          -0.0026
 H2c42   z  1     0                0.0051
 H1c43   x  1     0.0038          -0.0013
 H1c43   y  1     0.0004           0.0023
 H1c43   z  1     0.0005           0.0035
 H2c43   x  1     0.0035          -0.0031
 H2c43   y  1     0.0009           0.0032
 H2c43   z  1     0.0006           0.0035
 H1c44   x  1    -0.0026          -0.0005
 H1c44   y  1     0.0017          -0.0037
 H1c44   z  1     0                0.004
 H2c44   x  1    -0.0031          -0.0011
 H2c44   y  1     0.0019          -0.0037
 H2c44   z  1     0.0007           0.0031
 H1c45   x  1     0.0034           0.0008
 H1c45   y  1     0.0011           0.003
 H1c45   z  1    -0.0011           0.0065
 H2c45   x  1     0.0035           0.0009
 H2c45   y  1     0.0003           0.0025
 H2c45   z  1    -0.0009           0.0064
 H1c46   x  1    -0.0008           0.0003
 H1c46   y  1     0.0022          -0.0034
 H1c46   z  1    -0.0003           0.0072
 H2c46   x  1    -0.0011           0.0004
 H2c46   y  1     0.002           -0.0038
 H2c46   z  1     0.001            0.0063
 N8a     x  1     0.0034(3)        0.0002(3)
 N8a     y  1     0.00477(8)       0.00133(8)
 N8a     z  1     0.00078(13)      0.00310(8)
 O91a    x  1     0.0054(3)        0.0014(3)
 O91a    y  1     0.00586(15)      0.00186(12)
 O91a    z  1     0.0077(2)        0.0055(2)
 N8/1a   x  1     0.0034(3)        0.0002(3)
 N8/1a   y  1     0.00477(8)       0.00133(8)
 N8/1a   z  1     0.00078(13)      0.00310(8)
 O91/1a  x  1     0.0048(4)       -0.0005(4)
 O91/1a  y  1     0.00418(10)      0.00117(9)
 O91/1a  z  1    -0.0017(3)        0.0033(3)
 N8/2a   x  1     0.0034(3)        0.0002(3)
 N8/2a   y  1     0.00477(8)       0.00133(8)
 N8/2a   z  1     0.00078(13)      0.00310(8)
 O91/2a  x  1     0.0054(3)        0.0014(3)
 O91/2a  y  1     0.00586(15)      0.00186(12)
 O91/2a  z  1     0.0077(2)        0.0055(2)
 N8/3a   x  1     0.0034(3)        0.0002(3)
 N8/3a   y  1     0.00477(8)       0.00133(8)
 N8/3a   z  1     0.00078(13)      0.00310(8)
 O91/3a  x  1    -0.0003(4)        0.0003(4)
 O91/3a  y  1     0.00425(10)      0.00121(9)
 O91/3a  z  1    -0.0040(3)        0.0021(3)
 N8/4a   x  1     0.0034(3)        0.0002(3)
 N8/4a   y  1     0.00477(8)       0.00133(8)
 N8/4a   z  1     0.00078(13)      0.00310(8)
 O91/4a  x  1     0.0048(4)       -0.0005(4)
 O91/4a  y  1     0.00418(10)      0.00117(9)
 O91/4a  z  1    -0.0017(3)        0.0033(3)
 N8/5a   x  1     0.0034(3)        0.0002(3)
 N8/5a   y  1     0.00477(8)       0.00133(8)
 N8/5a   z  1     0.00078(13)      0.00310(8)
 O91/5a  x  1    -0.0003(4)        0.0003(4)
 O91/5a  y  1     0.00425(10)      0.00121(9)
 O91/5a  z  1    -0.0040(3)        0.0021(3)
 N6a     x  1     0.00236(17)     -0.00137(18)
 N6a     y  1     0.00174(10)      0.00218(10)
 N6a     z  1    -0.00046(13)      0.00502(12)
 O71a    x  1     0.0012(2)       -0.0017(2)
 O71a    y  1     0.00262(13)      0.00201(13)
 O71a    z  1     0.0013(2)        0.0040(3)
 N6/1a   x  1     0.00236(17)     -0.00137(18)
 N6/1a   y  1     0.00174(10)      0.00218(10)
 N6/1a   z  1    -0.00046(13)      0.00502(12)
 O71/1a  x  1     0.0019(2)       -0.0011(2)
 O71/1a  y  1     0.00065(13)      0.00217(13)
 O71/1a  z  1    -0.0042(3)        0.0051(2)
 N6/2a   x  1     0.00236(17)     -0.00137(18)
 N6/2a   y  1     0.00174(10)      0.00218(10)
 N6/2a   z  1    -0.00046(13)      0.00502(12)
 O71/2a  x  1     0.0012(2)       -0.0017(2)
 O71/2a  y  1     0.00262(13)      0.00201(13)
 O71/2a  z  1     0.0013(2)        0.0040(3)
 N6/3a   x  1     0.00236(17)     -0.00137(18)
 N6/3a   y  1     0.00174(10)      0.00218(10)
 N6/3a   z  1    -0.00046(13)      0.00502(12)
 O71/3a  x  1     0.0039(2)       -0.0013(2)
 O71/3a  y  1     0.00196(13)      0.00214(13)
 O71/3a  z  1     0.0014(3)        0.0052(2)
 N6/4a   x  1     0.00236(17)     -0.00137(18)
 N6/4a   y  1     0.00174(10)      0.00218(10)
 N6/4a   z  1    -0.00046(13)      0.00502(12)
 O71/4a  x  1     0.0019(2)       -0.0011(2)
 O71/4a  y  1     0.00065(13)      0.00217(13)
 O71/4a  z  1    -0.0042(3)        0.0051(2)
 N6/5a   x  1     0.00236(17)     -0.00137(18)
 N6/5a   y  1     0.00174(10)      0.00218(10)
 N6/5a   z  1    -0.00046(13)      0.00502(12)
 O71/5a  x  1     0.0039(2)       -0.0013(2)
 O71/5a  y  1     0.00196(13)      0.00214(13)
 O71/5a  z  1     0.0014(3)        0.0052(2)
 N6b     x  1    -0.00120(17)     -0.00091(17)
 N6b     y  1     0.00139(10)     -0.00149(10)
 N6b     z  1    -0.00048(12)      0.00449(12)
 O71b    x  1    -0.0013(2)       -0.0012(2)
 O71b    y  1     0.00127(12)     -0.00156(12)
 O71b    z  1    -0.0030(2)        0.0026(2)
 N6/1b   x  1    -0.00120(17)     -0.00091(17)
 N6/1b   y  1     0.00139(10)     -0.00149(10)
 N6/1b   z  1    -0.00048(12)      0.00449(12)
 O71/1b  x  1    -0.0017(2)       -0.0008(2)
 O71/1b  y  1     0.00156(12)     -0.00149(12)
 O71/1b  z  1     0.0016(2)        0.0046(2)
 N6/2b   x  1    -0.00120(17)     -0.00091(17)
 N6/2b   y  1     0.00139(10)     -0.00149(10)
 N6/2b   z  1    -0.00048(12)      0.00449(12)
 O71/2b  x  1    -0.0013(2)       -0.0012(2)
 O71/2b  y  1     0.00127(12)     -0.00156(12)
 O71/2b  z  1    -0.0030(2)        0.0026(2)
 N6/3b   x  1    -0.00120(17)     -0.00091(17)
 N6/3b   y  1     0.00139(10)     -0.00149(10)
 N6/3b   z  1    -0.00048(12)      0.00449(12)
 O71/3b  x  1    -0.0006(2)       -0.0006(2)
 O71/3b  y  1     0.00137(12)     -0.00148(12)
 O71/3b  z  1     0.0001(2)        0.0057(2)
 N6/4b   x  1    -0.00120(17)     -0.00091(17)
 N6/4b   y  1     0.00139(10)     -0.00149(10)
 N6/4b   z  1    -0.00048(12)      0.00449(12)
 O71/4b  x  1    -0.0017(2)       -0.0008(2)
 O71/4b  y  1     0.00156(12)     -0.00149(12)
 O71/4b  z  1     0.0016(2)        0.0046(2)
 N6/5b   x  1    -0.00120(17)     -0.00091(17)
 N6/5b   y  1     0.00139(10)     -0.00149(10)
 N6/5b   z  1    -0.00048(12)      0.00449(12)
 O71/5b  x  1    -0.0006(2)       -0.0006(2)
 O71/5b  y  1     0.00137(12)     -0.00148(12)
 O71/5b  z  1     0.0001(2)        0.0057(2)

loop_
 _atom_site_U_Fourier_atom_site_label
 _atom_site_U_Fourier_tens_elem
 _atom_site_U_Fourier_wave_vector_seq_id
 _atom_site_U_Fourier_param_cos
 _atom_site_U_Fourier_param_sin
 Co1     U11  1    -0.00041(13)   -0.00503(14)
 Co1     U22  1    -0.00007(14)   -0.0012(2)
 Co1     U33  1    -0.0025(2)      0.0202(3)
 Co1     U12  1    -0.00017(16)    0.00054(11)
 Co1     U13  1     0.00003(9)    -0.00013(17)
 Co1     U23  1     0.0022(3)     -0.00027(13)
 N21     U11  1    -0.0019(11)    -0.0024(11)
 N21     U22  1    -0.0023(11)    -0.0034(11)
 N21     U33  1    -0.0041(10)     0.0087(13)
 N21     U12  1     0.0020(9)      0.0029(9)
 N21     U13  1    -0.0010(8)      0.0050(9)
 N21     U23  1     0.0042(10)    -0.0039(10)
 N22     U11  1     0.0020(11)    -0.0015(11)
 N22     U22  1    -0.0005(13)    -0.0006(14)
 N22     U33  1    -0.0002(13)     0.0221(18)
 N22     U12  1    -0.0004(10)    -0.0003(10)
 N22     U13  1     0.0004(9)      0.0001(10)
 N22     U23  1     0.0016(12)    -0.0048(12)
 N23     U11  1    -0.0028(12)    -0.0033(12)
 N23     U22  1    -0.0056(11)    -0.0077(12)
 N23     U33  1    -0.0114(18)     0.023(2)
 N23     U12  1    -0.0020(9)      0.0022(9)
 N23     U13  1     0.0049(12)     0.0030(12)
 N23     U23  1     0.0092(12)    -0.0012(11)
 N24     U11  1     0.0017(13)    -0.0046(12)
 N24     U22  1     0.0009(12)    -0.0034(12)
 N24     U33  1    -0.0036(14)     0.0155(14)
 N24     U12  1     0.0002(10)    -0.0008(10)
 N24     U13  1    -0.0010(10)    -0.0008(10)
 N24     U23  1     0.0051(9)     -0.0052(10)
 N25     U11  1    -0.0017(10)    -0.0053(10)
 N25     U22  1     0.0011(10)    -0.0032(10)
 N25     U33  1     0.0058(14)     0.0296(19)
 N25     U12  1    -0.0023(8)     -0.0005(8)
 N25     U13  1    -0.0051(9)     -0.0042(10)
 N25     U23  1     0.0023(10)     0.0012(10)
 N26     U11  1     0.0013(11)    -0.0069(11)
 N26     U22  1     0.0004(12)    -0.0027(12)
 N26     U33  1     0.0022(13)     0.0251(17)
 N26     U12  1    -0.0022(9)      0.0033(9)
 N26     U13  1     0.0005(9)     -0.0087(9)
 N26     U23  1     0.0011(10)    -0.0003(11)
 C31     U11  1     0.0006(13)    -0.0045(13)
 C31     U22  1    -0.0015(14)    -0.0001(13)
 C31     U33  1    -0.0024(17)     0.0100(19)
 C31     U12  1    -0.0005(11)     0.0037(10)
 C31     U13  1     0.0004(11)     0.0097(12)
 C31     U23  1     0.0054(12)     0.0013(13)
 C32     U11  1    -0.0007(10)    -0.0045(11)
 C32     U22  1     0.0026(12)    -0.0009(12)
 C32     U33  1    -0.002(2)       0.023(3)
 C32     U12  1     0.0014(9)      0.0019(9)
 C32     U13  1    -0.0030(12)    -0.0043(12)
 C32     U23  1     0.0009(13)    -0.0013(14)
 C33     U11  1    -0.0033(13)    -0.0019(11)
 C33     U22  1    -0.0025(17)     0.0029(13)
 C33     U33  1    -0.004(2)       0.0054(11)
 C33     U12  1    -0.0052(10)    -0.0009(11)
 C33     U13  1     0.0038(10)    -0.0008(12)
 C33     U23  1     0.0034(14)    -0.0028(11)
 C34     U11  1    -0.0012(17)    -0.0009(13)
 C34     U22  1     0.0015(15)     0.0019(12)
 C34     U33  1     0.003(5)       0.004(3)
 C34     U12  1    -0.0028(11)     0.0006(12)
 C34     U13  1     0.003(2)       0.0003(19)
 C34     U23  1     0.0034(18)    -0.004(2)
 C35     U11  1     0.0030(13)    -0.0043(14)
 C35     U22  1     0.0027(13)    -0.0035(14)
 C35     U33  1    -0.013(2)       0.045(3)
 C35     U12  1    -0.0001(10)     0.0029(11)
 C35     U13  1     0.0012(14)     0.0019(15)
 C35     U23  1     0.0006(15)    -0.0008(16)
 C36     U11  1    -0.0023(13)     0.0023(13)
 C36     U22  1     0.0012(14)    -0.0088(14)
 C36     U33  1     0.004(2)       0.023(3)
 C36     U12  1     0.0006(11)    -0.0032(10)
 C36     U13  1    -0.0030(12)     0.0057(14)
 C36     U23  1     0.0037(13)    -0.0056(15)
 C41     U11  1    -0.004(2)      -0.007(2)
 C41     U22  1     0.0005(18)     0.0037(18)
 C41     U33  1    -0.0032(18)     0.024(2)
 C41     U12  1    -0.0020(16)     0.0095(16)
 C41     U13  1     0.0080(15)     0.0037(16)
 C41     U23  1     0.0100(16)     0.0083(18)
 C42     U11  1     0.000(2)      -0.002(2)
 C42     U22  1    -0.003(3)      -0.008(3)
 C42     U33  1    -0.0084(17)     0.035(3)
 C42     U12  1     0.003(2)      -0.0041(19)
 C42     U13  1     0.0021(14)    -0.0079(16)
 C42     U23  1     0.000(2)       0.001(2)
 C43     U11  1    -0.008(3)      -0.001(3)
 C43     U22  1    -0.011(3)      -0.002(3)
 C43     U33  1     0.0006(17)     0.0101(18)
 C43     U12  1    -0.005(2)       0.004(2)
 C43     U13  1    -0.0062(16)     0.0065(17)
 C43     U23  1     0.0023(17)     0.0025(18)
 C44     U11  1     0.006(2)       0.000(2)
 C44     U22  1     0.005(2)      -0.005(2)
 C44     U33  1    -0.0030(17)     0.0118(19)
 C44     U12  1     0.0000(16)     0.0028(16)
 C44     U13  1     0.0049(14)    -0.0058(14)
 C44     U23  1    -0.0024(15)     0.0009(15)
 C45     U11  1    -0.005(3)       0.001(2)
 C45     U22  1    -0.002(2)      -0.007(2)
 C45     U33  1     0.0043(17)     0.021(2)
 C45     U12  1    -0.0012(19)     0.0032(19)
 C45     U13  1     0.0061(16)     0.0118(18)
 C45     U23  1    -0.0017(17)     0.0005(18)
 C46     U11  1     0.002(3)       0.007(3)
 C46     U22  1     0.006(2)      -0.003(2)
 C46     U33  1    -0.001(2)       0.011(3)
 C46     U12  1     0.008(2)      -0.001(2)
 C46     U13  1    -0.0098(19)    -0.006(2)
 C46     U23  1    -0.0057(18)    -0.005(2)
 N51     U11  1    -0.005(3)       0.001(2)
 N51     U22  1    -0.005(3)      -0.005(2)
 N51     U33  1     0.004(2)       0.0186(12)
 N51     U12  1    -0.007(2)       0.004(2)
 N51     U13  1     0.0029(12)     0.000(2)
 N51     U23  1     0.013(2)       0.0109(18)
 N52     U11  1     0.001(2)       0.0005(18)
 N52     U22  1    -0.002(2)      -0.010(2)
 N52     U33  1    -0.0026(18)     0.0184(10)
 N52     U12  1     0.0042(17)     0.005(2)
 N52     U13  1    -0.0025(10)    -0.0068(16)
 N52     U23  1     0.0072(18)    -0.0121(15)
 N8a     U11  1    -0.001695       0.000522
 N8a     U22  1    -0.004437       0.00492
 N8a     U33  1     0.030644       0.02969
 N8a     U12  1    -0.00315        0.003294
 N8a     U13  1     0.01554        0.001123
 N8a     U23  1     0.012857       0.01173
 O91a    U11  1    -0.009334      -0.002499
 O91a    U22  1     0.008694      -0.012436
 O91a    U33  1     0.110355       0.042786
 O91a    U12  1     0.004361       0.004354
 O91a    U13  1    -0.002949      -0.005006
 O91a    U23  1     0.054334       0.010108
 N8/1a   U11  1    -0.001695       0.000522
 N8/1a   U22  1    -0.004437       0.00492
 N8/1a   U33  1     0.030644       0.02969
 N8/1a   U12  1    -0.00315        0.003294
 N8/1a   U13  1     0.01554        0.001123
 N8/1a   U23  1     0.012857       0.01173
 O91/1a  U11  1    -0.00681       -0.003189
 O91/1a  U22  1    -0.0086         0.005347
 O91/1a  U33  1    -0.033588       0.049643
 O91/1a  U12  1     0.000015       0.004139
 O91/1a  U13  1    -0.015268       0.013978
 O91/1a  U23  1     0.006905       0.000213
 N8/2a   U11  1    -0.001695       0.000522
 N8/2a   U22  1    -0.004437       0.00492
 N8/2a   U33  1     0.030644       0.02969
 N8/2a   U12  1    -0.00315        0.003294
 N8/2a   U13  1     0.01554        0.001123
 N8/2a   U23  1     0.012857       0.01173
 O91/2a  U11  1    -0.009334      -0.002499
 O91/2a  U22  1     0.008694      -0.012436
 O91/2a  U33  1     0.110355       0.042786
 O91/2a  U12  1     0.004361       0.004354
 O91/2a  U13  1    -0.002949      -0.005006
 O91/2a  U23  1     0.054334       0.010108
 N8/3a   U11  1    -0.001695       0.000522
 N8/3a   U22  1    -0.004437       0.00492
 N8/3a   U33  1     0.030644       0.02969
 N8/3a   U12  1    -0.00315        0.003294
 N8/3a   U13  1     0.01554        0.001123
 N8/3a   U23  1     0.012857       0.01173
 O91/3a  U11  1    -0.00823       -0.008404
 O91/3a  U22  1    -0.009349       0.005355
 O91/3a  U33  1    -0.003729       0.003139
 O91/3a  U12  1    -0.005425      -0.002417
 O91/3a  U13  1    -0.007123       0.012296
 O91/3a  U23  1     0.023167       0.001376
 N8/4a   U11  1    -0.001695       0.000522
 N8/4a   U22  1    -0.004437       0.00492
 N8/4a   U33  1     0.030644       0.02969
 N8/4a   U12  1    -0.00315        0.003294
 N8/4a   U13  1     0.01554        0.001123
 N8/4a   U23  1     0.012857       0.01173
 O91/4a  U11  1    -0.00681       -0.003189
 O91/4a  U22  1    -0.0086         0.005347
 O91/4a  U33  1    -0.033588       0.049643
 O91/4a  U12  1     0.000015       0.004139
 O91/4a  U13  1    -0.015268       0.013978
 O91/4a  U23  1     0.006905       0.000213
 N8/5a   U11  1    -0.001695       0.000522
 N8/5a   U22  1    -0.004437       0.00492
 N8/5a   U33  1     0.030644       0.02969
 N8/5a   U12  1    -0.00315        0.003294
 N8/5a   U13  1     0.01554        0.001123
 N8/5a   U23  1     0.012857       0.01173
 O91/5a  U11  1    -0.00823       -0.008404
 O91/5a  U22  1    -0.009349       0.005355
 O91/5a  U33  1    -0.003729       0.003139
 O91/5a  U12  1    -0.005425      -0.002417
 O91/5a  U13  1    -0.007123       0.012296
 O91/5a  U23  1     0.023167       0.001376
 N6a     U11  1    -0.005487      -0.004317
 N6a     U22  1     0.002518      -0.003095
 N6a     U33  1     0.000569       0.032908
 N6a     U12  1    -0.001175       0.004234
 N6a     U13  1    -0.000875       0.002268
 N6a     U23  1     0.006753       0.002539
 O71a    U11  1    -0.00945       -0.003015
 O71a    U22  1     0.000915      -0.001009
 O71a    U33  1     0.018796       0.023421
 O71a    U12  1     0.001872       0.003012
 O71a    U13  1    -0.00117        0.003386
 O71a    U23  1     0.012657       0.009599
 N6/1a   U11  1    -0.005487      -0.004317
 N6/1a   U22  1     0.002518      -0.003095
 N6/1a   U33  1     0.000569       0.032908
 N6/1a   U12  1    -0.001175       0.004234
 N6/1a   U13  1    -0.000875       0.002268
 N6/1a   U23  1     0.006753       0.002539
 O71/1a  U11  1    -0.006699      -0.005576
 O71/1a  U22  1     0.009221       0.001872
 O71/1a  U33  1    -0.009209       0.011249
 O71/1a  U12  1    -0.003389       0.003548
 O71/1a  U13  1    -0.000287       0.004807
 O71/1a  U23  1     0.018313      -0.002635
 N6/2a   U11  1    -0.005487      -0.004317
 N6/2a   U22  1     0.002518      -0.003095
 N6/2a   U33  1     0.000569       0.032908
 N6/2a   U12  1    -0.001175       0.004234
 N6/2a   U13  1    -0.000875       0.002268
 N6/2a   U23  1     0.006753       0.002539
 O71/2a  U11  1    -0.00945       -0.003015
 O71/2a  U22  1     0.000915      -0.001009
 O71/2a  U33  1     0.018796       0.023421
 O71/2a  U12  1     0.001872       0.003012
 O71/2a  U13  1    -0.00117        0.003386
 O71/2a  U23  1     0.012657       0.009599
 N6/3a   U11  1    -0.005487      -0.004317
 N6/3a   U22  1     0.002518      -0.003095
 N6/3a   U33  1     0.000569       0.032908
 N6/3a   U12  1    -0.001175       0.004234
 N6/3a   U13  1    -0.000875       0.002268
 N6/3a   U23  1     0.006753       0.002539
 O71/3a  U11  1     0.005494       0.001904
 O71/3a  U22  1     0.001643      -0.003076
 O71/3a  U33  1    -0.015256       0.039623
 O71/3a  U12  1    -0.001727       0.005557
 O71/3a  U13  1     0.004415       0.005985
 O71/3a  U23  1     0.008071       0.007299
 N6/4a   U11  1    -0.005487      -0.004317
 N6/4a   U22  1     0.002518      -0.003095
 N6/4a   U33  1     0.000569       0.032908
 N6/4a   U12  1    -0.001175       0.004234
 N6/4a   U13  1    -0.000875       0.002268
 N6/4a   U23  1     0.006753       0.002539
 O71/4a  U11  1    -0.006699      -0.005576
 O71/4a  U22  1     0.009221       0.001872
 O71/4a  U33  1    -0.009209       0.011249
 O71/4a  U12  1    -0.003389       0.003548
 O71/4a  U13  1    -0.000287       0.004807
 O71/4a  U23  1     0.018313      -0.002635
 N6/5a   U11  1    -0.005487      -0.004317
 N6/5a   U22  1     0.002518      -0.003095
 N6/5a   U33  1     0.000569       0.032908
 N6/5a   U12  1    -0.001175       0.004234
 N6/5a   U13  1    -0.000875       0.002268
 N6/5a   U23  1     0.006753       0.002539
 O71/5a  U11  1     0.005494       0.001904
 O71/5a  U22  1     0.001643      -0.003076
 O71/5a  U33  1    -0.015256       0.039623
 O71/5a  U12  1    -0.001727       0.005557
 O71/5a  U13  1     0.004415       0.005985
 O71/5a  U23  1     0.008071       0.007299
 N6b     U11  1    -0.00042       -0.002062
 N6b     U22  1    -0.000638      -0.000032
 N6b     U33  1    -0.001607       0.023072
 N6b     U12  1     0.001658       0.000605
 N6b     U13  1    -0.007538      -0.007468
 N6b     U23  1     0.001079      -0.001062
 O71b    U11  1    -0.000539      -0.005732
 O71b    U22  1    -0.001498       0.001292
 O71b    U33  1    -0.010343      -0.000134
 O71b    U12  1     0.001142      -0.000252
 O71b    U13  1    -0.007915      -0.009895
 O71b    U23  1    -0.00256       -0.005772
 N6/1b   U11  1    -0.00042       -0.002062
 N6/1b   U22  1    -0.000638      -0.000032
 N6/1b   U33  1    -0.001607       0.023072
 N6/1b   U12  1     0.001658       0.000605
 N6/1b   U13  1    -0.007538      -0.007468
 N6/1b   U23  1     0.001079      -0.001062
 O71/1b  U11  1    -0.002136      -0.003465
 O71/1b  U22  1    -0.003304      -0.006941
 O71/1b  U33  1     0.018792       0.026458
 O71/1b  U12  1     0.002958       0.003543
 O71/1b  U13  1    -0.00005       -0.003124
 O71/1b  U23  1    -0.000348      -0.004952
 N6/2b   U11  1    -0.00042       -0.002062
 N6/2b   U22  1    -0.000638      -0.000032
 N6/2b   U33  1    -0.001607       0.023072
 N6/2b   U12  1     0.001658       0.000605
 N6/2b   U13  1    -0.007538      -0.007468
 N6/2b   U23  1     0.001079      -0.001062
 O71/2b  U11  1    -0.000539      -0.005732
 O71/2b  U22  1    -0.001498       0.001292
 O71/2b  U33  1    -0.010343      -0.000134
 O71/2b  U12  1     0.001142      -0.000252
 O71/2b  U13  1    -0.007915      -0.009895
 O71/2b  U23  1    -0.00256       -0.005772
 N6/3b   U11  1    -0.00042       -0.002062
 N6/3b   U22  1    -0.000638      -0.000032
 N6/3b   U33  1    -0.001607       0.023072
 N6/3b   U12  1     0.001658       0.000605
 N6/3b   U13  1    -0.007538      -0.007468
 N6/3b   U23  1     0.001079      -0.001062
 O71/3b  U11  1    -0.001379      -0.002854
 O71/3b  U22  1    -0.00065        0.000287
 O71/3b  U33  1    -0.007955       0.042233
 O71/3b  U12  1     0.001791       0.000101
 O71/3b  U13  1    -0.00748        0.000269
 O71/3b  U23  1     0.002792      -0.020487
 N6/4b   U11  1    -0.00042       -0.002062
 N6/4b   U22  1    -0.000638      -0.000032
 N6/4b   U33  1    -0.001607       0.023072
 N6/4b   U12  1     0.001658       0.000605
 N6/4b   U13  1    -0.007538      -0.007468
 N6/4b   U23  1     0.001079      -0.001062
 O71/4b  U11  1    -0.002136      -0.003465
 O71/4b  U22  1    -0.003304      -0.006941
 O71/4b  U33  1     0.018792       0.026458
 O71/4b  U12  1     0.002958       0.003543
 O71/4b  U13  1    -0.00005       -0.003124
 O71/4b  U23  1    -0.000348      -0.004952
 N6/5b   U11  1    -0.00042       -0.002062
 N6/5b   U22  1    -0.000638      -0.000032
 N6/5b   U33  1    -0.001607       0.023072
 N6/5b   U12  1     0.001658       0.000605
 N6/5b   U13  1    -0.007538      -0.007468
 N6/5b   U23  1     0.001079      -0.001062
 O71/5b  U11  1    -0.001379      -0.002854
 O71/5b  U22  1    -0.00065        0.000287
 O71/5b  U33  1    -0.007955       0.042233
 O71/5b  U12  1     0.001791       0.000101
 O71/5b  U13  1    -0.00748        0.000269
 O71/5b  U23  1     0.002792      -0.020487

loop_
 _jana_atom_site_ADP_C_Fourier_atom_site_label
 _jana_atom_site_ADP_C_Fourier_tens_elem
 _jana_atom_site_ADP_C_Fourier_wave_vector_seq_id
 _jana_atom_site_ADP_C_Fourier_param_cos
 _jana_atom_site_ADP_C_Fourier_param_sin
 Co1     C111     1     0.00082(15)    0.00225(13)
 Co1     C112     1    -0.00015(5)    -0.00078(7)
 Co1     C113     1     0.00120(7)     0.00000(3)
 Co1     C122     1    -0.00037(5)     0.00042(3)
 Co1     C123     1    -0.00018(2)    -0.00063(4)
 Co1     C133     1     0.00005(3)    -0.00011(4)
 Co1     C222     1    -0.00057(2)    -0.00075(4)
 Co1     C223     1     0.00048(3)    -0.00019(2)
 Co1     C233     1    -0.00016(4)    -0.00003(2)
 Co1     C333     1     0.00006(5)    -0.00048(2)

#=======================================================================

# 10. MOLECULAR GEOMETRY


loop_
 _geom_bond_atom_site_label_1
 _geom_bond_atom_site_label_2
 _geom_bond_site_ssg_symmetry_1
 _geom_bond_site_ssg_symmetry_2
 _geom_bond_distance_av
 _geom_bond_distance_min
 _geom_bond_distance_max
 _geom_bond_publ_flag
  Co1 N21 . . 1.985(3) 1.980(3) 1.989(3) ?
  Co1 N22 . . 1.977(3) 1.973(3) 1.981(3) ?
  Co1 N23 . . 1.973(4) 1.963(4) 1.982(4) ?
  Co1 N24 . . 1.973(3) 1.965(4) 1.982(4) ?
  Co1 N25 . . 1.964(3) 1.959(3) 1.970(3) ?
  Co1 N26 . . 1.972(3) 1.965(3) 1.979(3) ?
  Co1 C31 . . 2.803(5) 2.796(5) 2.810(5) ?
  Co1 C32 . . 2.820(5) 2.813(5) 2.828(5) ?
  Co1 C33 . . 2.779(5) 2.770(5) 2.788(5) ?
  Co1 C34 . . 2.761(5) 2.753(5) 2.768(5) ?
  Co1 C35 . . 2.789(5) 2.775(5) 2.802(5) ?
  Co1 C36 . . 2.762(5) 2.754(5) 2.770(5) ?
  Co1 C41 . . 2.936(4) 2.925(4) 2.948(4) ?
  Co1 C42 . . 2.950(4) 2.940(4) 2.961(4) ?
  Co1 C43 . . 2.933(4) 2.919(4) 2.947(4) ?
  Co1 C44 . . 2.945(4) 2.933(4) 2.957(4) ?
  Co1 C45 . . 2.921(4) 2.909(4) 2.933(4) ?
  Co1 C46 . . 2.951(4) 2.936(4) 2.966(4) ?
  Co1 N51 . . 2.930(3) 2.915(3) 2.944(3) ?
  Co1 N52 . . 2.952(3) 2.937(3) 2.967(3) ?
  Co1 H1n21 . . 2.391(8) 2.377(8) 2.404(8) ?
  Co1 H1n22 . . 2.375(8) 2.365(8) 2.385(8) ?
  Co1 H1n23 . . 2.377(9) 2.373(9) 2.381(9) ?
  Co1 H1n24 . . 2.386(9) 2.382(9) 2.390(9) ?
  Co1 H1n25 . . 2.364(9) 2.352(9) 2.377(9) ?
  Co1 H1n26 . . 2.385(9) 2.379(9) 2.392(9) ?
  N21 N23 . . 2.862(5) 2.858(5) 2.866(5) ?
  N21 N24 . . 2.813(5) 2.805(5) 2.822(5) ?
  N21 N25 . . 2.848(4) 2.839(4) 2.857(4) ?
  N21 N26 . . 2.716(5) 2.712(5) 2.721(5) ?
  N21 C31 . . 1.463(6) 1.461(6) 1.466(6) ?
  N21 C36 . . 2.351(6) 2.345(6) 2.357(6) ?
  N21 C41 . . 1.521(5) 1.510(5) 1.533(5) ?
  N21 C45 . . 2.934(5) 2.926(5) 2.943(5) ?
  N21 N51 . . 2.469(5) 2.454(5) 2.484(5) ?
  N21 H1n21 . . 0.872(10) 0.855(10) 0.889(10) ?
  N21 H1n24 . . 2.533(8) 2.523(8) 2.544(8) ?
  N21 H1c31 . . 2.0(11) 2.0(11) 2.0(11) ?
  N21 H2c31 . . 2.0(14) 2.0(15) 2.0(15) ?
  N21 H2c33 . . 2.9(14) 2.9(14) 2.9(14) ?
  N21 H2c36 . . 2.6(15) 2.6(15) 2.6(15) ?
  N21 H1c41 . . 2.1(15) 2.0(15) 2.1(15) ?
  N21 H2c41 . . 2.1(16) 2.0(16) 2.1(16) ?
  N22 N23 . . 2.797(5) 2.792(5) 2.803(5) ?
  N22 N24 . . 2.813(5) 2.808(5) 2.819(5) ?
  N22 N25 . . 2.696(5) 2.674(5) 2.718(5) ?
  N22 N26 . . 2.804(4) 2.792(4) 2.816(4) ?
  N22 C32 . . 1.490(6) 1.485(6) 1.495(6) ?
  N22 C35 . . 2.396(6) 2.392(6) 2.400(6) ?
  N22 C42 . . 1.505(5) 1.503(5) 1.507(5) ?
  N22 C46 . . 2.942(5) 2.939(5) 2.944(5) ?
  N22 N52 . . 2.440(4) 2.439(4) 2.442(4) ?
  N22 H1n22 . . 0.876(10) 0.869(10) 0.883(10) ?
  N22 H1n23 . . 2.522(8) 2.516(9) 2.527(9) ?
  N22 H1n26 . . 2.994(9) 2.981(9) 3.007(9) ?
  N22 H1c32 . . 2.0(11) 2.0(11) 2.0(11) ?
  N22 H2c32 . . 2.0(14) 2.0(14) 2.0(14) ?
  N22 H2c34 . . 2.9(14) 2.8(14) 2.9(14) ?
  N22 H2c35 . . 2.6(15) 2.6(15) 2.6(15) ?
  N22 H1c42 . . 2.0(15) 2.0(15) 2.0(15) ?
  N22 H2c42 . . 2.0(16) 2.0(16) 2.0(16) ?
  N23 N24 . . 2.730(5) 2.716(5) 2.744(5) ?
  N23 N25 . . 2.801(4) 2.795(4) 2.807(4) ?
  N23 C33 . . 1.468(6) 1.465(6) 1.471(6) ?
  N23 C34 . . 2.377(6) 2.370(6) 2.384(6) ?
  N23 C41 . . 2.940(5) 2.932(5) 2.948(5) ?
  N23 C43 . . 1.513(5) 1.502(5) 1.524(5) ?
  N23 N51 . . 2.448(5) 2.437(5) 2.459(5) ?
  N23 H1n22 . . 2.513(9) 2.506(9) 2.520(9) ?
  N23 H1n23 . . 0.865(10) 0.860(10) 0.869(10) ?
  N23 H1c33 . . 2.0(15) 2.0(15) 2.0(15) ?
  N23 H2c33 . . 2.0(11) 2.0(11) 2.0(11) ?
  N23 H2c34 . . 2.6(15) 2.6(15) 2.6(15) ?
  N23 H2c35 . . 2.8(12) 2.8(12) 2.8(12) ?
  N23 H1c43 . . 2.0(15) 2.0(15) 2.1(15) ?
  N23 H2c43 . . 2.0(16) 2.0(16) 2.1(16) ?
  N24 N26 . . 2.818(4) 2.810(4) 2.825(4) ?
  N24 C33 . . 2.423(6) 2.414(6) 2.433(6) ?
  N24 C34 . . 1.479(6) 1.469(6) 1.489(6) ?
  N24 C42 . . 2.952(5) 2.946(5) 2.958(5) ?
  N24 C44 . . 1.500(5) 1.495(5) 1.505(5) ?
  N24 N52 . . 2.450(5) 2.439(5) 2.461(5) ?
  N24 H1n21 . . 2.539(9) 2.528(9) 2.550(9) ?
  N24 H1n22 . . 2.976(9) 2.965(9) 2.988(9) ?
  N24 H1n24 . . 0.882(10) 0.875(10) 0.889(10) ?
  N24 H2c33 . . 2.6(15) 2.6(15) 2.6(15) ?
  N24 H1c34 . . 2.0(15) 2.0(15) 2.0(15) ?
  N24 H2c34 . . 2.0(11) 2.0(11) 2.0(11) ?
  N24 H2c36 . . 2.9(12) 2.9(12) 2.9(12) ?
  N24 H1c44 . . 2.0(15) 2.0(15) 2.0(15) ?
  N24 H2c44 . . 2.0(15) 2.0(15) 2.0(15) ?
  N25 N26 . . 2.798(5) 2.794(5) 2.802(5) ?
  N25 C32 . . 2.401(5) 2.393(5) 2.409(5) ?
  N25 C35 . . 1.483(5) 1.481(5) 1.486(5) ?
  N25 C43 . . 2.912(5) 2.906(5) 2.918(5) ?
  N25 C45 . . 1.504(5) 1.492(5) 1.517(5) ?
  N25 N51 . . 2.447(5) 2.430(5) 2.465(5) ?
  N25 H1n23 . . 2.989(8) 2.981(8) 2.997(8) ?
  N25 H1n25 . . 0.867(10) 0.863(10) 0.870(10) ?
  N25 H1n26 . . 2.526(9) 2.526(9) 2.527(9) ?
  N25 H2c31 . . 2.9(9) 2.9(9) 2.9(9) ?
  N25 H2c32 . . 2.6(14) 2.6(14) 2.6(14) ?
  N25 H1c35 . . 2.0(10) 2.0(10) 2.0(10) ?
  N25 H2c35 . . 2.0(10) 2.0(10) 2.0(10) ?
  N25 H1c45 . . 2.0(15) 2.0(15) 2.0(15) ?
  N25 H2c45 . . 2.0(15) 2.0(15) 2.0(15) ?
  N26 C31 . . 2.436(6) 2.432(6) 2.440(6) ?
  N26 C36 . . 1.481(5) 1.475(5) 1.486(5) ?
  N26 C44 . . 2.954(5) 2.948(5) 2.960(5) ?
  N26 C46 . . 1.514(5) 1.504(5) 1.524(5) ?
  N26 N52 . . 2.445(5) 2.438(5) 2.453(5) ?
  N26 H1n24 . . 3.013(8) 2.999(8) 3.026(8) ?
  N26 H1n25 . . 2.514(9) 2.505(9) 2.524(9) ?
  N26 H1n26 . . 0.879(10) 0.872(10) 0.886(10) ?
  N26 H2c31 . . 2.6(15) 2.6(15) 2.6(15) ?
  N26 H2c32 . . 3.0(9) 2.9(9) 3.0(9) ?
  N26 H1c36 . . 2.0(10) 2.0(10) 2.0(10) ?
  N26 H2c36 . . 2.0(9) 2.0(9) 2.0(9) ?
  N26 H1c46 . . 2.0(15) 2.0(15) 2.1(15) ?
  N26 H2c46 . . 2.0(15) 2.0(15) 2.1(15) ?
  C31 C36 . . 1.500(6) 1.492(6) 1.508(6) ?
  C31 C41 . . 2.501(6) 2.493(6) 2.509(6) ?
  C31 H1n21 . . 1.914(11) 1.899(11) 1.929(11) ?
  C31 H1n26 . . 2.659(9) 2.658(9) 2.660(9) ?
  C31 H1c31 . . 1.0(9) 1.0(9) 1.0(9) ?
  C31 H2c31 . . 1.0(14) 1.0(14) 1.0(14) ?
  C31 H1c36 . . 2.0(15) 2.0(15) 2.0(15) ?
  C31 H2c36 . . 2.0(15) 2.0(15) 2.0(15) ?
  C31 H2c41 . . 2.5(15) 2.5(15) 2.5(15) ?
  C31 H1c331 . 1_4555 3(2) 3(2) 3(2) ?
  C32 C35 . . 1.499(6) 1.493(6) 1.504(6) ?
  C32 C42 . . 2.509(6) 2.506(6) 2.511(6) ?
  C32 H1n22 . . 1.934(11) 1.924(11) 1.943(11) ?
  C32 H1n25 . . 2.597(9) 2.582(9) 2.613(9) ?
  C32 H1c32 . . 1.0(9) 1.0(9) 1.0(9) ?
  C32 H2c32 . . 1.0(14) 1.0(14) 1.0(14) ?
  C32 H1c35 . . 2.0(15) 2.0(15) 2.0(15) ?
  C32 H2c35 . . 2.0(15) 2.0(16) 2.0(16) ?
  C32 H2c42 . . 2.5(15) 2.5(15) 2.5(15) ?
  C32 H1c341 . . 2.9(19) 2.9(19) 2.9(19) ?
  C33 C34 . . 1.492(7) 1.490(7) 1.494(7) ?
  C33 C43 . . 2.497(6) 2.488(6) 2.506(6) ?
  C33 H1n23 . . 1.912(10) 1.905(10) 1.920(10) ?
  C33 H1n24 . . 2.659(10) 2.647(10) 2.671(10) ?
  C33 H1c33 . . 1.0(13) 1.0(13) 1.0(13) ?
  C33 H2c33 . . 1.0(10) 1.0(10) 1.0(10) ?
  C33 H1c34 . . 2.0(15) 2.0(15) 2.0(15) ?
  C33 H2c34 . . 2.0(15) 2.0(15) 2.0(15) ?
  C33 H2c43 . . 2.5(15) 2.5(15) 2.5(15) ?
  C33 H1c351 . 1_4455 3.0(18) 2.9(18) 3.0(18) ?
  C34 C44 . . 2.496(6) 2.492(6) 2.499(6) ?
  C34 H1n22 . . 2.955(10) 2.926(10) 2.984(10) ?
  C34 H1n23 . . 2.593(10) 2.581(10) 2.605(10) ?
  C34 H1n24 . . 1.941(11) 1.929(11) 1.952(11) ?
  C34 H1c33 . . 2.0(15) 2.0(15) 2.0(15) ?
  C34 H2c33 . . 2.0(15) 2.0(15) 2.0(15) ?
  C34 H1c34 . . 1.0(13) 1.0(13) 1.0(13) ?
  C34 H2c34 . . 1.0(10) 1.0(10) 1.0(10) ?
  C34 H2c44 . . 2.5(16) 2.5(16) 2.5(16) ?
  C34 H1c361 . 1_5455 2.9(18) 2.9(19) 2.9(19) ?
  C35 C45 . . 2.503(6) 2.494(6) 2.513(6) ?
  C35 H1n22 . . 2.621(10) 2.608(10) 2.634(10) ?
  C35 H1n23 . . 2.942(10) 2.919(10) 2.965(10) ?
  C35 H1n25 . . 1.929(9) 1.924(9) 1.934(9) ?
  C35 H1c31 . 1_6555 2.8(9) 2.8(9) 2.8(9) ?
  C35 H1c32 . . 2.0(14) 2.0(14) 2.0(14) ?
  C35 H2c32 . . 2.0(16) 2.0(16) 2.0(16) ?
  C35 H1c35 . . 1.0(14) 1.0(14) 1.0(14) ?
  C35 H2c35 . . 1.0(14) 1.0(14) 1.0(14) ?
  C35 H2c45 . . 2.5(15) 2.5(15) 2.5(15) ?
  C36 C46 . . 2.509(6) 2.505(6) 2.513(6) ?
  C36 H1n21 . . 2.563(10) 2.541(10) 2.584(10) ?
  C36 H1n24 . . 2.997(10) 2.982(10) 3.011(10) ?
  C36 H1n26 . . 1.938(9) 1.930(9) 1.945(9) ?
  C36 H1c31 . . 2.0(14) 2.0(14) 2.0(14) ?
  C36 H2c31 . . 2.0(15) 2.0(15) 2.0(15) ?
  C36 H1c32 . 1_4555 2.8(9) 2.8(9) 2.9(9) ?
  C36 H1c36 . . 1.0(14) 1.0(14) 1.0(14) ?
  C36 H2c36 . . 1.0(14) 1.0(14) 1.0(14) ?
  C36 H2c46 . . 2.5(15) 2.5(15) 2.5(15) ?
  C41 C43 . . 2.399(6) 2.391(6) 2.408(6) ?
  C41 C45 . . 2.406(6) 2.398(6) 2.414(6) ?
  C41 N51 . . 1.436(5) 1.430(5) 1.443(5) ?
  C41 H1n21 . . 1.964(9) 1.946(9) 1.983(9) ?
  C41 H1c31 . . 2.8(13) 2.8(13) 2.8(13) ?
  C41 H2c31 . . 2.6(15) 2.6(15) 2.6(15) ?
  C41 H2c33 . . 3.0(15) 3.0(15) 3.0(15) ?
  C41 H1c41 . . 1.0(14) 1.0(14) 1.0(14) ?
  C41 H2c41 . . 1.0(13) 1.0(13) 1.0(13) ?
  C41 H2c43 . . 2.6(12) 2.6(12) 2.6(12) ?
  C41 H1c45 . . 2.5(13) 2.5(13) 2.5(13) ?
  C41 H1c441 . 2_5645 3(2) 3(2) 3(2) ?
  C42 C44 . . 2.398(5) 2.390(5) 2.406(5) ?
  C42 C46 . . 2.380(5) 2.378(5) 2.383(5) ?
  C42 N52 . . 1.418(5) 1.415(5) 1.422(5) ?
  C42 H1n22 . . 1.941(9) 1.935(9) 1.948(9) ?
  C42 H1c32 . . 2.8(13) 2.8(13) 2.8(13) ?
  C42 H2c32 . . 2.6(15) 2.6(15) 2.6(15) ?
  C42 H1c42 . . 1.0(14) 1.0(14) 1.0(14) ?
  C42 H2c42 . . 1.0(14) 1.0(14) 1.0(14) ?
  C42 H2c44 . . 2.6(12) 2.6(12) 2.6(12) ?
  C42 H1c46 . . 2.5(13) 2.5(13) 2.5(13) ?
  C42 H1c431 . 2_6655 3(2) 3(2) 3(2) ?
  C43 C45 . . 2.392(6) 2.390(6) 2.394(6) ?
  C43 N51 . . 1.419(6) 1.413(6) 1.426(6) ?
  C43 H1n23 . . 1.953(9) 1.947(9) 1.960(9) ?
  C43 H1c33 . . 2.8(15) 2.8(15) 2.8(15) ?
  C43 H2c33 . . 2.6(13) 2.6(13) 2.6(13) ?
  C43 H2c35 . . 2.9(13) 2.9(13) 3.0(13) ?
  C43 H1c41 . . 2.5(9) 2.5(9) 2.5(9) ?
  C43 H1c43 . . 1.0(10) 1.0(10) 1.0(10) ?
  C43 H2c43 . . 1.0(14) 1.0(14) 1.0(14) ?
  C43 H2c45 . . 2.6(14) 2.6(14) 2.6(14) ?
  C43 H1c421 . 2_6645 2.9(19) 3(2) 3(2) ?
  C44 C46 . . 2.395(5) 2.391(5) 2.399(5) ?
  C44 N52 . . 1.436(5) 1.428(5) 1.444(5) ?
  C44 H1n24 . . 1.951(9) 1.943(9) 1.958(9) ?
  C44 H1c34 . . 2.8(15) 2.8(15) 2.8(15) ?
  C44 H2c34 . . 2.6(13) 2.6(13) 2.6(13) ?
  C44 H1c42 . . 2.5(9) 2.5(9) 2.6(9) ?
  C44 H1c44 . . 1.0(10) 1.0(10) 1.0(10) ?
  C44 H2c44 . . 1.0(14) 1.0(14) 1.0(14) ?
  C44 H2c46 . . 2.6(14) 2.6(14) 2.6(14) ?
  C44 H1c411 . 2_5655 3.0(19) 3.0(19) 3.0(19) ?
  C45 N51 . . 1.428(6) 1.420(6) 1.436(6) ?
  C45 H1n25 . . 1.946(9) 1.935(9) 1.957(9) ?
  C45 H2c31 . . 3.0(11) 3.0(11) 3.0(11) ?
  C45 H1c35 . . 2.8(12) 2.8(12) 2.8(12) ?
  C45 H2c35 . . 2.6(11) 2.6(11) 2.7(11) ?
  C45 H2c41 . . 2.6(9) 2.6(9) 2.7(9) ?
  C45 H1c43 . . 2.5(14) 2.5(14) 2.5(14) ?
  C45 H1c45 . . 1.0(13) 1.0(13) 1.0(13) ?
  C45 H2c45 . . 1.0(11) 1.0(11) 1.0(11) ?
  C45 H1c46 . 2_5645 2.9(15) 2.9(15) 2.9(15) ?
  C46 N52 . . 1.415(5) 1.411(5) 1.419(5) ?
  C46 H1n26 . . 1.964(9) 1.954(9) 1.973(9) ?
  C46 H1c36 . . 2.8(12) 2.8(12) 2.8(12) ?
  C46 H2c36 . . 2.6(11) 2.6(12) 2.6(12) ?
  C46 H2c42 . . 2.6(9) 2.6(9) 2.6(9) ?
  C46 H1c44 . . 2.5(14) 2.5(14) 2.5(14) ?
  C46 H1c45 . 2_5655 3.0(15) 3.0(15) 3.0(15) ?
  C46 H1c46 . . 1.0(13) 1.0(13) 1.0(13) ?
  C46 H2c46 . . 1.0(11) 1.0(11) 1.0(11) ?
  N51 H1c41 . . 2.0(10) 2.0(10) 2.0(10) ?
  N51 H2c41 . . 2.0(9) 2.0(9) 2.0(9) ?
  N51 H1c43 . . 2.0(10) 2.0(10) 2.0(10) ?
  N51 H2c43 . . 2.0(14) 2.0(14) 2.0(14) ?
  N51 H1c45 . . 2.0(15) 2.0(15) 2.0(15) ?
  N51 H2c45 . . 2.0(12) 2.0(12) 2.0(12) ?
  N52 H1n22 . . 2.999(9) 2.995(9) 3.003(9) ?
  N52 H1c42 . . 2.0(10) 2.0(10) 2.0(10) ?
  N52 H2c42 . . 2.0(9) 2.0(9) 2.0(9) ?
  N52 H1c44 . . 2.0(11) 2.0(11) 2.0(11) ?
  N52 H2c44 . . 2.0(14) 2.0(14) 2.0(14) ?
  N52 H1c46 . . 2.0(15) 2.0(15) 2.0(15) ?
  N52 H2c46 . . 2.0(11) 2.0(12) 2.0(12) ?
  H1n21 H1n24 . . 2.027(11) 2.014(11) 2.040(11) ?
  H1n21 H1c31 . . 2.1(13) 2.1(13) 2.2(13) ?
  H1n21 H2c31 . . 2.7(15) 2.7(15) 2.7(15) ?
  H1n21 H2c33 . . 2.5(13) 2.5(13) 2.6(13) ?
  H1n21 H2c36 . . 2.4(15) 2.4(15) 2.5(15) ?
  H1n21 H1c41 . . 2.1(15) 2.1(15) 2.1(15) ?
  H1n21 H2c41 . . 2.5(15) 2.5(15) 2.5(15) ?
  H1n21 N6a . 1_4555 2.860(10) 2.839(10) 2.882(10) ?
  H1n21 O71/1a . 1_4555 2.514(10) 2.490(11) 2.537(11) ?
  H1n21 O71/3a . 1_4555 2.509(10) 2.475(10) 2.543(10) ?
  H1n21 O71/3b . 1_4555 2.924(10) 2.885(10) 2.963(10) ?
  H1n22 H1n23 . . 2.015(11) 2.009(11) 2.022(11) ?
  H1n22 H1c32 . . 2.2(13) 2.2(13) 2.2(13) ?
  H1n22 H2c32 . . 2.7(15) 2.7(15) 2.7(15) ?
  H1n22 H2c34 . . 2.4(13) 2.4(13) 2.5(13) ?
  H1n22 H2c35 . . 2.5(15) 2.5(15) 2.5(15) ?
  H1n22 H1c42 . . 2.1(16) 2.1(16) 2.1(16) ?
  H1n22 H2c42 . . 2.5(15) 2.5(15) 2.5(15) ?
  H1n22 N6b . . 2.810(9) 2.800(9) 2.820(9) ?
  H1n22 O71/1b . . 2.338(10) 2.336(10) 2.341(10) ?
  H1n22 O71/3b . . 2.558(9) 2.544(9) 2.572(9) ?
  H1n23 H1c33 . . 2.1(14) 2.1(14) 2.2(14) ?
  H1n23 H2c33 . . 2.7(10) 2.7(10) 2.7(10) ?
  H1n23 H2c34 . . 2.5(15) 2.5(15) 2.5(15) ?
  H1n23 H2c35 . . 2.4(14) 2.4(14) 2.4(14) ?
  H1n23 H1c43 . . 2.1(16) 2.1(16) 2.1(16) ?
  H1n23 H2c43 . . 2.5(14) 2.5(15) 2.5(15) ?
  H1n23 N6a . . 2.847(10) 2.819(10) 2.874(10) ?
  H1n23 O71a . . 2.538(10) 2.509(10) 2.566(10) ?
  H1n23 O71/3a . . 2.443(11) 2.412(11) 2.473(11) ?
  H1n23 O71/1b . . 2.947(10) 2.911(10) 2.983(10) ?
  H1n24 H2c33 . . 2.5(15) 2.5(15) 2.6(15) ?
  H1n24 H1c34 . . 2.2(13) 2.2(13) 2.2(13) ?
  H1n24 H2c34 . . 2.7(10) 2.7(10) 2.7(10) ?
  H1n24 H2c36 . . 2.5(14) 2.4(14) 2.5(14) ?
  H1n24 H1c44 . . 2.1(16) 2.1(16) 2.1(16) ?
  H1n24 H2c44 . . 2.5(14) 2.5(14) 2.5(14) ?
  H1n24 N6b . 1_4555 2.781(10) 2.772(10) 2.791(10) ?
  H1n24 O71b . 1_4555 2.498(10) 2.482(10) 2.515(10) ?
  H1n24 O71/3b . 1_4555 2.374(11) 2.362(11) 2.386(11) ?
  H1n25 H1n26 . . 2.011(11) 2.005(11) 2.017(11) ?
  H1n25 H2c31 . . 2.5(9) 2.5(9) 2.5(9) ?
  H1n25 H2c32 . . 2.5(13) 2.5(14) 2.5(14) ?
  H1n25 H1c35 . . 2.2(9) 2.2(9) 2.2(9) ?
  H1n25 H2c35 . . 2.7(11) 2.7(11) 2.7(11) ?
  H1n25 H1c45 . . 2.1(15) 2.1(15) 2.1(15) ?
  H1n25 H2c45 . . 2.5(15) 2.5(15) 2.5(15) ?
  H1n25 N6a1 . 1_4555 2.856(10) 2.838(10) 2.874(10) ?
  H1n25 O71a1 . 1_4555 2.493(10) 2.466(10) 2.520(10) ?
  H1n25 O71/1a1 . 1_4555 2.527(10) 2.519(11) 2.535(11) ?
  H1n25 O71b1 . 1_4555 3.055(11) 2.987(11) 3.123(11) ?
  H1n26 H2c31 . . 2.5(14) 2.5(14) 2.5(14) ?
  H1n26 H2c32 . . 2.6(9) 2.5(9) 2.6(9) ?
  H1n26 H1c36 . . 2.2(8) 2.2(8) 2.2(8) ?
  H1n26 H2c36 . . 2.7(11) 2.7(11) 2.7(11) ?
  H1n26 H1c46 . . 2.1(15) 2.1(15) 2.1(15) ?
  H1n26 H2c46 . . 2.5(15) 2.5(15) 2.6(15) ?
  H1n26 N6b1 . 1_4555 2.860(10) 2.847(10) 2.874(10) ?
  H1n26 O71b1 . 1_4555 2.441(10) 2.407(10) 2.474(10) ?
  H1n26 O71/1b1 . 1_4555 2.558(10) 2.553(10) 2.563(10) ?
  H1c31 H2c31 . . 1.6(15) 1.6(15) 1.6(15) ?
  H1c31 H1c32 . 1_4555 2.6(18) 2.6(18) 2.7(18) ?
  H1c31 H1c35 . 1_4555 2.6(14) 2.6(14) 2.6(14) ?
  H1c31 H2c35 . 1_4555 2.5(13) 2.5(13) 2.5(13) ?
  H1c31 H1c36 . . 2(2) 2(2) 2(2) ?
  H1c31 H2c36 . . 2(2) 2(2) 2(2) ?
  H1c31 H2c41 . . 3(2) 3(2) 3(2) ?
  H1c31 O71/3a . 1_4555 2.7(14) 2.7(14) 2.8(14) ?
  H1c31 H1c331 . 1_4555 3(3) 3(3) 3(3) ?
  H2c31 H1c36 . . 2(2) 2(2) 2(2) ?
  H2c31 H2c36 . . 3(2) 3(2) 3(2) ?
  H2c31 H2c41 . . 2(2) 2(2) 2(2) ?
  H2c31 H1c45 . . 2.5(17) 2.5(17) 2.6(17) ?
  H2c31 H1c331 . 1_4555 2(2) 2(2) 2(2) ?
  H2c31 O71a1 . 1_4555 2.3(14) 2.3(14) 2.3(14) ?
  H1c32 H2c32 . . 1.6(15) 1.6(16) 1.6(16) ?
  H1c32 H1c35 . . 2(2) 2(2) 2(2) ?
  H1c32 H2c35 . . 2(2) 2(2) 2(2) ?
  H1c32 H1c36 . 1_6555 2.7(14) 2.6(14) 2.7(14) ?
  H1c32 H2c36 . 1_6555 2.4(12) 2.4(13) 2.4(13) ?
  H1c32 H2c42 . . 2.6(19) 3(2) 3(2) ?
  H1c32 O71/3b . . 2.6(14) 2.6(14) 2.7(14) ?
  H1c32 H1c341 . . 3(3) 3(3) 3(3) ?
  H2c32 H1c35 . . 2(2) 2(2) 2(2) ?
  H2c32 H2c35 . . 3(2) 3(2) 3(2) ?
  H2c32 H2c42 . . 2(2) 2(2) 2(2) ?
  H2c32 H1c46 . . 2.8(17) 2.8(17) 2.8(17) ?
  H2c32 H1c341 . . 2(2) 2(2) 2(2) ?
  H2c32 O91a1 . 2_6655 2.8(15) 2.8(15) 2.9(15) ?
  H2c32 O71b1 . 1_4555 2.4(13) 2.3(13) 2.4(13) ?
  H1c33 H2c33 . . 1.6(14) 1.6(14) 1.6(14) ?
  H1c33 H1c34 . . 2(2) 2(2) 2(2) ?
  H1c33 H2c34 . . 2(2) 2(2) 2(2) ?
  H1c33 H2c43 . . 3(2) 3(2) 3(2) ?
  H1c33 O71a . . 2.7(9) 2.6(9) 2.7(9) ?
  H1c33 C311 . 1_5455 2.9(14) 2.9(14) 2.9(14) ?
  H1c33 H1c311 . 1_5455 3(3) 3(3) 3(3) ?
  H1c33 H2c311 . 1_5455 2(2) 2(2) 2(2) ?
  H1c33 H1c351 . 1_4455 2.8(19) 2.7(19) 2.8(19) ?
  H1c33 H1c361 . 1_5455 3(3) 3(3) 3(3) ?
  H2c33 H1c34 . . 2(2) 2(2) 2(2) ?
  H2c33 H2c34 . . 3(2) 3(2) 3(2) ?
  H2c33 H1c41 . . 3(2) 3(2) 3(2) ?
  H2c33 H2c43 . . 2(2) 2(2) 2(2) ?
  H2c33 O91/3a . . 2.9(16) 2.9(16) 2.9(16) ?
  H2c33 O71/1a . 1_4555 2.4(9) 2.3(9) 2.4(9) ?
  H2c33 H1c351 . 1_4455 3(2) 3(2) 3(2) ?
  H1c34 H2c34 . . 1.6(14) 1.6(15) 1.6(15) ?
  H1c34 H2c44 . . 3(2) 3(2) 3(2) ?
  H1c34 O71b . 1_4555 2.8(9) 2.8(9) 2.8(9) ?
  H1c34 C321 . 1_4455 2.9(14) 2.9(14) 2.9(14) ?
  H1c34 H1c321 . 1_4455 3(3) 3(3) 3(3) ?
  H1c34 H2c321 . 1_4455 2(2) 2(2) 2(2) ?
  H1c34 H1c351 . 1_4455 3(3) 3(3) 3(3) ?
  H1c34 H1c361 . 1_5455 2.7(19) 2.7(19) 2.7(19) ?
  H2c34 H1c42 . . 3(2) 3(2) 3(2) ?
  H2c34 H2c44 . . 2(2) 2(2) 2(2) ?
  H2c34 O71/1b . . 2.3(9) 2.2(9) 2.3(9) ?
  H2c34 H1c361 . 1_5455 2(2) 2(2) 3(2) ?
  H1c35 H2c35 . . 2(2) 2(2) 2(2) ?
  H1c35 H2c45 . . 3(2) 3(2) 3(2) ?
  H1c35 C331 . . 3.0(13) 2.9(13) 3.0(13) ?
  H1c35 H1c331 . . 2.8(19) 2.7(19) 2.8(19) ?
  H1c35 H2c331 . . 3(2) 3(2) 3(2) ?
  H1c35 H1c341 . . 3(3) 3(3) 3(3) ?
  H1c35 O71/1a1 . 1_4555 2.8(13) 2.8(13) 2.8(13) ?
  H2c35 H1c43 . . 3(2) 3(2) 3(2) ?
  H2c35 H2c45 . . 2.4(19) 2(2) 2(2) ?
  H2c35 O71/3a . . 2.3(13) 2.2(13) 2.3(13) ?
  H2c35 O91/1a1 . . 3.0(15) 2.9(15) 3.0(15) ?
  H1c36 H2c36 . . 2(2) 2(2) 2(2) ?
  H1c36 H2c46 . . 3(2) 3(2) 3(2) ?
  H1c36 C341 . 1_4555 2.9(13) 2.9(13) 2.9(13) ?
  H1c36 H1c331 . 1_4555 3(3) 3(3) 3(3) ?
  H1c36 H1c341 . 1_4555 2.7(19) 2.7(19) 2.7(19) ?
  H1c36 H2c341 . 1_4555 2(2) 2(2) 3(2) ?
  H1c36 O71/1b1 . 1_4555 2.8(13) 2.8(13) 2.8(13) ?
  H2c36 H1c44 . . 3(2) 3(2) 3(2) ?
  H2c36 H2c46 . . 2(2) 2(2) 2(2) ?
  H2c36 O71/3b . 1_4555 2.2(13) 2.2(13) 2.2(13) ?
  H1c41 H2c41 . . 2(2) 2(2) 2(2) ?
  H1c41 H2c43 . . 2.4(14) 2.4(14) 2.4(14) ?
  H1c41 O71/1a . 1_4555 2.6(14) 2.6(14) 2.6(14) ?
  H1c41 C441 . 2_5645 3.0(14) 3.0(14) 3.0(14) ?
  H1c41 H1c441 . 2_5645 2(3) 2(3) 2(3) ?
  H1c41 H2c441 . 2_5645 3(2) 3(2) 3(2) ?
  H2c41 H1c45 . . 2.4(16) 2.4(16) 2.4(16) ?
  H2c41 H1c441 . 2_5645 3(3) 3(3) 3(3) ?
  H2c41 H2c441 . 2_5645 3(2) 3(2) 3(2) ?
  H2c41 O91a1 . 1_4555 2.5(14) 2.4(14) 2.5(14) ?
  H1c42 H2c42 . . 2(2) 2(2) 2(2) ?
  H1c42 H2c44 . . 2.4(14) 2.4(14) 2.4(14) ?
  H1c42 O71/1b . . 2.7(14) 2.7(14) 2.7(14) ?
  H1c42 C431 . 2_6655 2.9(14) 2.9(14) 2.9(14) ?
  H1c42 H1c431 . 2_6655 2(3) 2(3) 2(3) ?
  H1c42 H2c431 . 2_6655 3(2) 3(2) 3(2) ?
  H2c42 H1c46 . . 2.4(15) 2.4(15) 2.4(15) ?
  H2c42 H1c431 . 2_6655 3(3) 3(3) 3(3) ?
  H2c42 H2c431 . 2_6655 3(2) 3(2) 3(2) ?
  H2c42 O91a1 . 2_6655 2.2(13) 2.2(13) 2.3(13) ?
  H1c43 H2c43 . . 1.5(16) 1.5(16) 1.5(16) ?
  H1c43 H2c45 . . 2(2) 2(2) 2(2) ?
  H1c43 O71/3a . . 2.7(11) 2.6(11) 2.7(11) ?
  H1c43 C421 . 2_6645 3.0(15) 2.9(15) 3.0(15) ?
  H1c43 H1c421 . 2_6645 2(3) 2(3) 2(3) ?
  H1c43 H2c421 . 2_6645 3(3) 3(3) 3(3) ?
  H2c43 O91/3a . . 2.4(14) 2.3(14) 2.4(14) ?
  H2c43 H1c421 . 2_6645 3(2) 3(2) 3(2) ?
  H2c43 H2c421 . 2_6645 3(2) 3(2) 3(2) ?
  H1c44 H2c44 . . 1.5(15) 1.5(15) 1.5(15) ?
  H1c44 H2c46 . . 2(2) 2(2) 2(2) ?
  H1c44 O71/3b . 1_4555 2.7(11) 2.7(11) 2.7(11) ?
  H1c44 C411 . 2_5655 2.9(15) 2.9(15) 2.9(15) ?
  H1c44 H1c411 . 2_5655 2(3) 2(3) 2(3) ?
  H1c44 H2c411 . 2_5655 3(3) 3(3) 3(3) ?
  H2c44 O91/1a . 2_5555 2.3(14) 2.3(14) 2.3(14) ?
  H2c44 H1c411 . 2_5655 3(2) 3(2) 3(2) ?
  H2c44 H2c411 . 2_5655 3(2) 3(2) 3(2) ?
  H1c45 H2c45 . . 1.5(14) 1.5(14) 1.5(14) ?
  H1c45 H1c46 . 2_5645 2(2) 2(2) 2(2) ?
  H1c45 H2c46 . 2_5645 3(2) 3(2) 3(2) ?
  H1c45 O71a1 . 1_4555 2.6(14) 2.5(14) 2.6(14) ?
  H1c45 O71/1a1 . 1_4555 3.0(14) 3.0(14) 3.0(14) ?
  H2c45 H1c46 . 2_5645 3(2) 3(2) 3(2) ?
  H2c45 H2c46 . 2_5645 3(2) 3(2) 3(2) ?
  H2c45 O91/1a1 . . 2.4(9) 2.4(10) 2.4(10) ?
  H1c46 H2c46 . . 1.5(14) 1.5(14) 1.5(14) ?
  H1c46 O71b1 . 1_4555 2.7(14) 2.7(14) 2.8(14) ?
  H2c46 O91/3a1 . 2_5655 2.4(10) 2.4(10) 2.4(10) ?
  N8a O91a . . 1.163(7) 1.161(7) 1.166(7) ?
  N8a O91/1a . . 1.160(8) 1.160(8) 1.161(8) ?
  N8a O91/3a . . 1.162(8) 1.160(8) 1.163(8) ?
  O91a O91/1a . . 2.012(10) 2.010(10) 2.016(10) ?
  O91a O91/3a . . 2.014(10) 2.010(10) 2.020(10) ?
  O91a H2c321 . 2_6645 3(2) 3(2) 3(2) ?
  O91a H2c411 . 1_5455 2.5(19) 2(2) 2(2) ?
  O91a H2c421 . 2_6645 2.2(19) 2.2(19) 2.3(19) ?
  O91/1a O91/3a . . 2.009(8) 2.009(9) 2.010(9) ?
  O91/1a H2c351 . 1_4455 3(2) 3(2) 3(2) ?
  O91/1a H2c451 . 1_4455 2.4(13) 2.4(14) 2.4(14) ?
  O91/3a H2c461 . 2_5645 2.4(14) 2.4(14) 2.4(14) ?
  N6a O71a . . 1.237(6) 1.236(6) 1.237(6) ?
  N6a O71/1a . . 1.237(6) 1.236(6) 1.237(6) ?
  N6a O71/3a . . 1.237(6) 1.236(6) 1.237(6) ?
  N6a H1n251 . 1_5455 2.856(10) 2.838(10) 2.874(10) ?
  O71a O71/1a . . 2.142(7) 2.142(7) 2.143(7) ?
  O71a O71/3a . . 2.142(7) 2.142(7) 2.142(7) ?
  O71a H1n251 . 1_5455 2.493(10) 2.467(10) 2.518(10) ?
  O71a H2c311 . 1_5455 2.3(19) 2.3(19) 2.3(19) ?
  O71a H1c451 . 1_5455 3(2) 3(2) 3(2) ?
  O71/1a O71/3a . . 2.142(7) 2.142(7) 2.143(7) ?
  O71/1a H1n251 . 1_5455 2.527(10) 2.516(11) 2.538(11) ?
  O71/1a H1c351 . 1_5455 2.8(19) 2.8(19) 2.8(19) ?
  O71/1a H1c451 . 1_5455 3(2) 3(2) 3(2) ?
  N6b O71b . . 1.237(5) 1.237(5) 1.237(5) ?
  N6b O71/1b . . 1.237(5) 1.236(5) 1.237(5) ?
  N6b O71/3b . . 1.237(5) 1.236(5) 1.237(5) ?
  N6b H1n261 . 1_5455 2.860(10) 2.847(10) 2.874(10) ?
  O71b O71/1b . . 2.142(5) 2.142(5) 2.142(5) ?
  O71b O71/3b . . 2.142(6) 2.142(6) 2.142(6) ?
  O71b H1n251 . 1_5455 3.055(11) 2.992(11) 3.118(11) ?
  O71b H1n261 . 1_5455 2.441(10) 2.409(10) 2.473(10) ?
  O71b H2c321 . 1_5455 2.4(19) 2.3(19) 2.4(19) ?
  O71b H1c461 . 1_5455 3(2) 3(2) 3(2) ?
  O71/1b O71/3b . . 2.142(5) 2.142(5) 2.142(5) ?
  O71/1b H1n261 . 1_5455 2.558(10) 2.556(10) 2.560(10) ?
  O71/1b H1c361 . 1_5455 2.8(19) 2.8(19) 2.8(19) ?
  Co11 N211 . . 1.985(3) 1.980(3) 1.989(3) ?
  Co11 N221 . . 1.977(3) 1.973(3) 1.980(3) ?
  Co11 N231 . . 1.973(4) 1.963(4) 1.982(4) ?
  Co11 N241 . . 1.973(3) 1.965(3) 1.982(3) ?
  Co11 N251 . . 1.964(3) 1.959(3) 1.969(3) ?
  Co11 N261 . . 1.972(3) 1.965(3) 1.979(3) ?
  Co11 C311 . . 2.803(5) 2.796(5) 2.811(5) ?
  Co11 C321 . . 2.820(5) 2.812(5) 2.829(5) ?
  Co11 C331 . . 2.779(5) 2.769(5) 2.788(5) ?
  Co11 C341 . . 2.761(5) 2.753(5) 2.768(5) ?
  Co11 C351 . . 2.789(5) 2.776(5) 2.802(5) ?
  Co11 C361 . . 2.762(5) 2.753(5) 2.771(5) ?
  Co11 C411 . . 2.936(4) 2.926(4) 2.947(4) ?
  Co11 C421 . . 2.950(4) 2.941(4) 2.960(4) ?
  Co11 C431 . . 2.933(4) 2.919(4) 2.948(4) ?
  Co11 C441 . . 2.945(4) 2.931(4) 2.959(4) ?
  Co11 C451 . . 2.921(4) 2.909(4) 2.932(4) ?
  Co11 C461 . . 2.951(4) 2.937(4) 2.966(4) ?
  Co11 N511 . . 2.930(3) 2.915(3) 2.945(3) ?
  Co11 N521 . . 2.952(3) 2.936(3) 2.967(3) ?
  Co11 H1n211 . . 2.391(8) 2.378(8) 2.403(8) ?
  Co11 H1n221 . . 2.375(8) 2.364(8) 2.386(8) ?
  Co11 H1n231 . . 2.377(9) 2.373(9) 2.381(9) ?
  Co11 H1n241 . . 2.386(9) 2.382(9) 2.389(9) ?
  Co11 H1n251 . . 2.364(9) 2.353(9) 2.375(9) ?
  Co11 H1n261 . . 2.385(9) 2.380(9) 2.391(9) ?
  N211 N231 . . 2.862(5) 2.857(5) 2.866(5) ?
  N211 N241 . . 2.813(5) 2.805(5) 2.821(5) ?
  N211 N251 . . 2.848(4) 2.839(4) 2.857(4) ?
  N211 N261 . . 2.716(5) 2.713(5) 2.720(5) ?
  N211 C311 . . 1.463(6) 1.462(6) 1.465(6) ?
  N211 C361 . . 2.351(6) 2.345(6) 2.357(6) ?
  N211 C411 . . 1.521(5) 1.510(5) 1.533(5) ?
  N211 C451 . . 2.934(5) 2.926(5) 2.943(5) ?
  N211 N511 . . 2.469(5) 2.455(5) 2.482(5) ?
  N211 H1n211 . . 0.872(10) 0.855(10) 0.888(10) ?
  N211 H1n241 . . 2.533(8) 2.524(8) 2.542(8) ?
  N211 H1c311 . . 2.0(15) 2.0(15) 2.0(15) ?
  N211 H2c311 . . 2(2) 2(2) 2(2) ?
  N211 H2c331 . . 3(2) 3(2) 3(2) ?
  N211 H2c361 . . 3(2) 3(2) 3(2) ?
  N211 H1c411 . . 2(2) 2(2) 2(2) ?
  N211 H2c411 . . 2(2) 2(2) 2(2) ?
  N221 N231 . . 2.797(5) 2.791(5) 2.803(5) ?
  N221 N241 . . 2.813(5) 2.808(5) 2.819(5) ?
  N221 N251 . . 2.696(5) 2.674(5) 2.718(5) ?
  N221 N261 . . 2.804(4) 2.792(4) 2.817(4) ?
  N221 C321 . . 1.490(6) 1.486(6) 1.494(6) ?
  N221 C351 . . 2.396(6) 2.392(6) 2.401(6) ?
  N221 C421 . . 1.505(5) 1.503(5) 1.507(5) ?
  N221 C461 . . 2.942(5) 2.939(5) 2.944(5) ?
  N221 N521 . . 2.440(4) 2.439(4) 2.442(4) ?
  N221 H1n221 . . 0.876(10) 0.869(10) 0.882(10) ?
  N221 H1n231 . . 2.522(8) 2.516(9) 2.527(9) ?
  N221 H1n261 . . 2.994(9) 2.981(9) 3.007(9) ?
  N221 H1c321 . . 2.0(15) 2.0(15) 2.0(15) ?
  N221 H2c321 . . 2(2) 2(2) 2(2) ?
  N221 H2c341 . . 3(2) 3(2) 3(2) ?
  N221 H2c351 . . 3(2) 3(2) 3(2) ?
  N221 H1c421 . . 2(2) 2(2) 2(2) ?
  N221 H2c421 . . 2(2) 2(2) 2(2) ?
  N231 N241 . . 2.730(5) 2.717(5) 2.743(5) ?
  N231 N251 . . 2.801(4) 2.794(4) 2.808(4) ?
  N231 C331 . . 1.468(6) 1.464(6) 1.471(6) ?
  N231 C341 . . 2.377(6) 2.370(6) 2.384(6) ?
  N231 C411 . . 2.940(5) 2.933(5) 2.948(5) ?
  N231 C431 . . 1.513(5) 1.500(5) 1.525(5) ?
  N231 N511 . . 2.448(5) 2.439(5) 2.457(5) ?
  N231 H1n221 . . 2.513(9) 2.506(9) 2.520(9) ?
  N231 H1n231 . . 0.865(10) 0.860(10) 0.870(10) ?
  N231 H1c331 . . 2(2) 2(2) 2(2) ?
  N231 H2c331 . . 2.0(16) 2.0(16) 2.0(16) ?
  N231 H2c341 . . 3(2) 3(2) 3(2) ?
  N231 H2c351 . . 2.8(17) 2.8(17) 2.8(17) ?
  N231 H1c431 . . 2(2) 2(2) 2(2) ?
  N231 H2c431 . . 2(2) 2(2) 2(2) ?
  N241 N261 . . 2.818(4) 2.809(4) 2.826(4) ?
  N241 C331 . . 2.423(6) 2.414(6) 2.433(6) ?
  N241 C341 . . 1.479(6) 1.468(6) 1.489(6) ?
  N241 C421 . . 2.952(5) 2.945(5) 2.958(5) ?
  N241 C441 . . 1.500(5) 1.494(5) 1.506(5) ?
  N241 N521 . . 2.450(5) 2.440(5) 2.460(5) ?
  N241 H1n211 . . 2.539(9) 2.529(9) 2.549(9) ?
  N241 H1n221 . . 2.976(9) 2.964(9) 2.989(9) ?
  N241 H1n241 . . 0.882(10) 0.876(10) 0.888(10) ?
  N241 H2c331 . . 3(2) 3(2) 3(2) ?
  N241 H1c341 . . 2(2) 2(2) 2(2) ?
  N241 H2c341 . . 2.0(16) 2.0(16) 2.0(16) ?
  N241 H2c361 . . 2.9(17) 2.9(17) 2.9(17) ?
  N241 H1c441 . . 2(2) 2(2) 2(2) ?
  N241 H2c441 . . 2(2) 2(2) 2(2) ?
  N251 N261 . . 2.798(5) 2.794(5) 2.802(5) ?
  N251 C321 . . 2.401(5) 2.394(5) 2.408(5) ?
  N251 C351 . . 1.483(5) 1.481(5) 1.486(5) ?
  N251 C431 . . 2.912(5) 2.906(5) 2.918(5) ?
  N251 C451 . . 1.504(5) 1.490(5) 1.519(5) ?
  N251 N511 . . 2.447(5) 2.431(5) 2.463(5) ?
  N251 H1n231 . . 2.989(8) 2.981(8) 2.996(8) ?
  N251 H1n251 . . 0.867(10) 0.863(10) 0.870(10) ?
  N251 H1n261 . . 2.526(9) 2.526(9) 2.527(9) ?
  N251 H2c311 . . 2.9(13) 2.9(13) 2.9(13) ?
  N251 H2c321 . . 3(2) 3(2) 3(2) ?
  N251 H1c351 . . 2.0(14) 2.0(14) 2.0(14) ?
  N251 H2c351 . . 2.0(14) 2.0(14) 2.0(14) ?
  N251 H1c451 . . 2(2) 2(2) 2(2) ?
  N251 H2c451 . . 2(2) 2(2) 2(2) ?
  N261 C311 . . 2.436(6) 2.432(6) 2.440(6) ?
  N261 C361 . . 1.481(5) 1.475(5) 1.486(5) ?
  N261 C441 . . 2.954(5) 2.949(5) 2.960(5) ?
  N261 C461 . . 1.514(5) 1.504(5) 1.524(5) ?
  N261 N521 . . 2.445(5) 2.438(5) 2.453(5) ?
  N261 H1n241 . . 3.013(8) 2.999(8) 3.026(8) ?
  N261 H1n251 . . 2.514(9) 2.506(9) 2.523(9) ?
  N261 H1n261 . . 0.879(10) 0.872(10) 0.886(10) ?
  N261 H2c311 . . 3(2) 3(2) 3(2) ?
  N261 H2c321 . . 3.0(12) 2.9(13) 3.0(13) ?
  N261 H1c361 . . 2.0(14) 2.0(14) 2.0(14) ?
  N261 H2c361 . . 2.0(13) 2.0(13) 2.0(13) ?
  N261 H1c461 . . 2(2) 2(2) 2(2) ?
  N261 H2c461 . . 2(2) 2(2) 2(2) ?
  C311 C361 . . 1.500(6) 1.492(6) 1.508(6) ?
  C311 C411 . . 2.501(6) 2.494(6) 2.509(6) ?
  C311 H1n211 . . 1.914(11) 1.900(11) 1.928(11) ?
  C311 H1n261 . . 2.659(9) 2.658(9) 2.660(9) ?
  C311 H1c311 . . 1.0(13) 1.0(13) 1.0(13) ?
  C311 H2c311 . . 1(2) 1(2) 1(2) ?
  C311 H1c361 . . 2(2) 2(2) 2(2) ?
  C311 H2c361 . . 2(2) 2(2) 2(2) ?
  C311 H2c411 . . 2(2) 2(2) 2(2) ?
  C321 C351 . . 1.499(6) 1.492(6) 1.505(6) ?
  C321 C421 . . 2.509(6) 2.506(6) 2.512(6) ?
  C321 H1n221 . . 1.934(11) 1.923(11) 1.944(11) ?
  C321 H1n251 . . 2.597(9) 2.583(9) 2.611(9) ?
  C321 H1c321 . . 1.0(13) 1.0(13) 1.0(13) ?
  C321 H2c321 . . 1(2) 1(2) 1(2) ?
  C321 H1c351 . . 2(2) 2(2) 2(2) ?
  C321 H2c351 . . 2(2) 2(2) 2(2) ?
  C321 H2c421 . . 2(2) 2(2) 2(2) ?
  C331 C341 . . 1.492(7) 1.490(7) 1.494(7) ?
  C331 C431 . . 2.497(6) 2.489(6) 2.506(6) ?
  C331 H1n231 . . 1.912(10) 1.905(10) 1.920(10) ?
  C331 H1n241 . . 2.659(10) 2.647(10) 2.670(10) ?
  C331 H1c331 . . 1.0(18) 1.0(18) 1.0(18) ?
  C331 H2c331 . . 1.0(14) 1.0(15) 1.0(15) ?
  C331 H1c341 . . 2(2) 2(2) 2(2) ?
  C331 H2c341 . . 2(2) 2(2) 2(2) ?
  C331 H2c431 . . 2(2) 2(2) 2(2) ?
  C341 C441 . . 2.496(6) 2.492(6) 2.499(6) ?
  C341 H1n221 . . 2.955(10) 2.926(10) 2.983(10) ?
  C341 H1n231 . . 2.593(10) 2.580(10) 2.606(10) ?
  C341 H1n241 . . 1.941(11) 1.929(11) 1.952(11) ?
  C341 H1c331 . . 2(2) 2(2) 2(2) ?
  C341 H2c331 . . 2(2) 2(2) 2(2) ?
  C341 H1c341 . . 1.0(19) 1.0(19) 1.0(19) ?
  C341 H2c341 . . 1.0(14) 1.0(15) 1.0(15) ?
  C341 H2c441 . . 2(2) 2(2) 2(2) ?
  C351 C451 . . 2.503(6) 2.493(6) 2.514(6) ?
  C351 H1n221 . . 2.621(10) 2.608(10) 2.633(10) ?
  C351 H1n231 . . 2.942(10) 2.919(10) 2.965(10) ?
  C351 H1n251 . . 1.929(9) 1.924(9) 1.933(9) ?
  C351 H1c311 . 1_6555 2.8(12) 2.8(12) 2.8(12) ?
  C351 H1c321 . . 2(2) 2(2) 2(2) ?
  C351 H2c321 . . 2(2) 2(2) 2(2) ?
  C351 H1c351 . . 1(2) 1(2) 1(2) ?
  C351 H2c351 . . 1(2) 1(2) 1(2) ?
  C351 H2c451 . . 2(2) 2(2) 2(2) ?
  C361 C461 . . 2.509(6) 2.505(6) 2.513(6) ?
  C361 H1n211 . . 2.563(10) 2.542(10) 2.584(10) ?
  C361 H1n241 . . 2.997(10) 2.983(10) 3.010(10) ?
  C361 H1n261 . . 1.938(9) 1.930(9) 1.945(9) ?
  C361 H1c311 . . 2(2) 2(2) 2(2) ?
  C361 H2c311 . . 2(2) 2(2) 2(2) ?
  C361 H1c321 . 1_4555 2.8(12) 2.8(12) 2.9(12) ?
  C361 H1c361 . . 1(2) 1(2) 1(2) ?
  C361 H2c361 . . 1.0(19) 1.0(19) 1.0(19) ?
  C361 H2c461 . . 2(2) 2(2) 2(2) ?
  C411 C431 . . 2.399(6) 2.391(6) 2.408(6) ?
  C411 C451 . . 2.406(6) 2.399(6) 2.414(6) ?
  C411 N511 . . 1.436(5) 1.431(5) 1.442(5) ?
  C411 H1n211 . . 1.964(9) 1.948(9) 1.981(9) ?
  C411 H1c311 . . 2.8(18) 2.8(18) 2.8(18) ?
  C411 H2c311 . . 3(2) 3(2) 3(2) ?
  C411 H2c331 . . 3(2) 3(2) 3(2) ?
  C411 H1c411 . . 1(2) 1(2) 1(2) ?
  C411 H2c411 . . 1.0(19) 1.0(19) 1.0(19) ?
  C411 H2c431 . . 2.6(17) 2.6(17) 2.6(17) ?
  C411 H1c451 . . 2.5(19) 2.5(19) 2.5(19) ?
  C421 C441 . . 2.398(5) 2.390(5) 2.406(5) ?
  C421 C461 . . 2.380(5) 2.378(5) 2.383(5) ?
  C421 N521 . . 1.418(5) 1.414(5) 1.423(5) ?
  C421 H1n221 . . 1.941(9) 1.935(9) 1.947(9) ?
  C421 H1c321 . . 2.8(18) 2.8(18) 2.8(18) ?
  C421 H2c321 . . 3(2) 3(2) 3(2) ?
  C421 H1c421 . . 1(2) 1(2) 1(2) ?
  C421 H2c421 . . 1.0(19) 1.0(19) 1.0(19) ?
  C421 H2c441 . . 2.6(17) 2.6(17) 2.6(17) ?
  C421 H1c461 . . 2.5(18) 2.5(18) 2.5(18) ?
  C431 C451 . . 2.392(6) 2.390(6) 2.394(6) ?
  C431 N511 . . 1.419(6) 1.413(6) 1.426(6) ?
  C431 H1n231 . . 1.953(9) 1.946(9) 1.961(9) ?
  C431 H1c331 . . 3(2) 3(2) 3(2) ?
  C431 H2c331 . . 2.6(19) 2.6(19) 2.6(19) ?
  C431 H2c351 . . 2.9(18) 2.9(18) 3.0(18) ?
  C431 H1c411 . . 2.5(12) 2.5(12) 2.5(12) ?
  C431 H1c431 . . 1.0(14) 1.0(14) 1.0(14) ?
  C431 H2c431 . . 1(2) 1(2) 1(2) ?
  C431 H2c451 . . 3(2) 3(2) 3(2) ?
  C441 C461 . . 2.395(5) 2.390(5) 2.400(5) ?
  C441 N521 . . 1.436(5) 1.428(5) 1.444(5) ?
  C441 H1n241 . . 1.951(9) 1.944(9) 1.957(9) ?
  C441 H1c341 . . 3(2) 3(2) 3(2) ?
  C441 H2c341 . . 2.6(19) 2.6(19) 2.6(19) ?
  C441 H1c421 . . 2.5(12) 2.5(12) 2.6(12) ?
  C441 H1c441 . . 1.0(14) 1.0(14) 1.0(14) ?
  C441 H2c441 . . 1(2) 1(2) 1(2) ?
  C441 H2c461 . . 3(2) 3(2) 3(2) ?
  C451 N511 . . 1.428(6) 1.419(6) 1.438(6) ?
  C451 H1n251 . . 1.946(9) 1.935(9) 1.957(9) ?
  C451 H2c311 . . 3.0(15) 2.9(16) 3.0(16) ?
  C451 H1c351 . . 2.8(17) 2.8(17) 2.8(17) ?
  C451 H2c351 . . 2.6(16) 2.6(16) 2.7(16) ?
  C451 H2c411 . . 2.6(13) 2.6(13) 2.7(13) ?
  C451 H1c431 . . 2.5(19) 2.5(19) 2.5(19) ?
  C451 H1c451 . . 1.0(18) 1.0(18) 1.0(18) ?
  C451 H2c451 . . 1.0(16) 1.0(16) 1.0(16) ?
  C451 H1c461 . 2_6745 3(2) 3(2) 3(2) ?
  C461 N521 . . 1.415(5) 1.412(5) 1.419(5) ?
  C461 H1n261 . . 1.964(9) 1.953(9) 1.974(9) ?
  C461 H1c361 . . 2.8(17) 2.8(17) 2.8(17) ?
  C461 H2c361 . . 2.6(16) 2.6(16) 2.6(16) ?
  C461 H2c421 . . 2.6(13) 2.6(13) 2.6(13) ?
  C461 H1c441 . . 3(2) 3(2) 3(2) ?
  C461 H1c451 . 2_6755 3(2) 3(2) 3(2) ?
  C461 H1c461 . . 1.0(19) 1.0(19) 1.0(19) ?
  C461 H2c461 . . 1.0(15) 1.0(15) 1.0(15) ?
  N511 H1c411 . . 2.0(15) 2.0(15) 2.0(15) ?
  N511 H2c411 . . 2.0(13) 2.0(13) 2.0(13) ?
  N511 H1c431 . . 2.0(15) 2.0(15) 2.0(15) ?
  N511 H2c431 . . 2(2) 2(2) 2(2) ?
  N511 H1c451 . . 2(2) 2(2) 2(2) ?
  N511 H2c451 . . 2.0(17) 2.0(17) 2.0(17) ?
  N521 H1n221 . . 2.999(9) 2.995(9) 3.003(9) ?
  N521 H1c421 . . 2.0(14) 2.0(14) 2.0(14) ?
  N521 H2c421 . . 2.0(13) 2.0(13) 2.0(13) ?
  N521 H1c441 . . 2.0(15) 2.0(15) 2.0(15) ?
  N521 H2c441 . . 2(2) 2(2) 2(2) ?
  N521 H1c461 . . 2(2) 2(2) 2(2) ?
  N521 H2c461 . . 2.0(16) 2.0(16) 2.0(16) ?
  H1n211 H1n241 . . 2.027(11) 2.012(11) 2.042(11) ?
  H1n211 H1c311 . . 2.1(19) 2.1(19) 2.2(19) ?
  H1n211 H2c311 . . 3(2) 3(2) 3(2) ?
  H1n211 H2c331 . . 2.5(18) 2.5(18) 2.6(18) ?
  H1n211 H2c361 . . 2(2) 2(2) 2(2) ?
  H1n211 H1c411 . . 2(2) 2(2) 2(2) ?
  H1n211 H2c411 . . 3(2) 3(2) 3(2) ?
  H1n211 N6a1 . 1_4555 2.860(10) 2.841(10) 2.879(10) ?
  H1n211 O71/1a1 . 1_4555 2.514(10) 2.492(11) 2.537(11) ?
  H1n211 O71/3a1 . 1_4555 2.509(10) 2.473(10) 2.545(10) ?
  H1n211 O71/3b1 . 1_4555 2.924(10) 2.889(10) 2.959(10) ?
  H1n221 H1n231 . . 2.015(11) 2.009(11) 2.021(11) ?
  H1n221 H1c321 . . 2.2(18) 2.1(18) 2.2(18) ?
  H1n221 H2c321 . . 3(2) 3(2) 3(2) ?
  H1n221 H2c341 . . 2.4(19) 2.4(19) 2.5(19) ?
  H1n221 H2c351 . . 3(2) 2(2) 3(2) ?
  H1n221 H1c421 . . 2(2) 2(2) 2(2) ?
  H1n221 H2c421 . . 3(2) 3(2) 3(2) ?
  H1n221 N6b1 . . 2.810(9) 2.800(9) 2.820(9) ?
  H1n221 O71/1b1 . . 2.338(10) 2.330(10) 2.346(10) ?
  H1n221 O71/3b1 . . 2.558(9) 2.543(9) 2.572(9) ?
  H1n231 H1c331 . . 2.1(19) 2.1(19) 2.2(19) ?
  H1n231 H2c331 . . 2.7(14) 2.7(14) 2.7(14) ?
  H1n231 H2c341 . . 2(2) 2(2) 3(2) ?
  H1n231 H2c351 . . 2.4(19) 2.4(19) 2.4(19) ?
  H1n231 H1c431 . . 2(2) 2(2) 2(2) ?
  H1n231 H2c431 . . 3(2) 3(2) 3(2) ?
  H1n231 N6a1 . . 2.847(10) 2.819(10) 2.874(10) ?
  H1n231 O71a1 . . 2.538(10) 2.509(10) 2.566(10) ?
  H1n231 O71/3a1 . . 2.443(11) 2.409(11) 2.476(11) ?
  H1n231 O71/1b1 . . 2.947(10) 2.910(10) 2.983(10) ?
  H1n241 H2c331 . . 3(2) 3(2) 3(2) ?
  H1n241 H1c341 . . 2.2(19) 2.2(19) 2.2(19) ?
  H1n241 H2c341 . . 2.7(14) 2.7(14) 2.7(14) ?
  H1n241 H2c361 . . 2.5(19) 2.4(19) 2.5(19) ?
  H1n241 H1c441 . . 2(2) 2(2) 2(2) ?
  H1n241 H2c441 . . 3(2) 3(2) 3(2) ?
  H1n241 N6b1 . 1_4555 2.781(10) 2.773(10) 2.790(10) ?
  H1n241 O71b1 . 1_4555 2.498(10) 2.486(10) 2.511(10) ?
  H1n241 O71/3b1 . 1_4555 2.374(11) 2.360(11) 2.388(11) ?
  H1n251 H1n261 . . 2.011(11) 2.004(11) 2.018(11) ?
  H1n251 H2c311 . . 2.5(12) 2.5(12) 2.5(12) ?
  H1n251 H2c321 . . 2.5(19) 2.5(19) 2.5(19) ?
  H1n251 H1c351 . . 2.2(12) 2.2(12) 2.2(12) ?
  H1n251 H2c351 . . 2.7(16) 2.7(16) 2.7(16) ?
  H1n251 H1c451 . . 2(2) 2(2) 2(2) ?
  H1n251 H2c451 . . 2(2) 2(2) 3(2) ?
  H1n261 H2c311 . . 2.5(19) 2.5(19) 2.5(19) ?
  H1n261 H2c321 . . 2.6(12) 2.5(12) 2.6(12) ?
  H1n261 H1c361 . . 2.2(12) 2.2(12) 2.2(12) ?
  H1n261 H2c361 . . 2.7(15) 2.7(15) 2.7(15) ?
  H1n261 H1c461 . . 2(2) 2(2) 2(2) ?
  H1n261 H2c461 . . 3(2) 3(2) 3(2) ?
  H1c311 H2c311 . . 2(2) 2(2) 2(2) ?
  H1c311 H1c321 . 1_4555 3(3) 3(3) 3(3) ?
  H1c311 H1c351 . 1_4555 2.6(19) 2.6(19) 2.6(19) ?
  H1c311 H2c351 . 1_4555 2.5(18) 2.5(18) 2.5(18) ?
  H1c311 H1c361 . . 2(3) 2(3) 2(3) ?
  H1c311 H2c361 . . 2(3) 2(3) 2(3) ?
  H1c311 H2c411 . . 3(3) 3(3) 3(3) ?
  H1c311 O71/3a1 . 1_4555 2.7(19) 3(2) 3(2) ?
  H2c311 H1c361 . . 2(3) 2(3) 2(3) ?
  H2c311 H2c361 . . 3(3) 3(3) 3(3) ?
  H2c311 H2c411 . . 2(3) 2(3) 2(3) ?
  H2c311 H1c451 . . 3(2) 3(2) 3(2) ?
  H1c321 H2c321 . . 2(2) 2(2) 2(2) ?
  H1c321 H1c351 . . 2(3) 2(3) 2(3) ?
  H1c321 H2c351 . . 2(3) 2(3) 2(3) ?
  H1c321 H1c361 . 1_6555 3(2) 3(2) 3(2) ?
  H1c321 H2c361 . 1_6555 2.4(18) 2.4(18) 2.4(18) ?
  H1c321 H2c421 . . 3(3) 3(3) 3(3) ?
  H1c321 O71/3b1 . . 2.6(19) 2.6(19) 2.7(19) ?
  H2c321 H1c351 . . 2(3) 2(3) 2(3) ?
  H2c321 H2c351 . . 3(3) 3(3) 3(3) ?
  H2c321 H2c421 . . 2(3) 2(3) 2(3) ?
  H2c321 H1c461 . . 3(2) 3(2) 3(2) ?
  H1c331 H2c331 . . 2(2) 2(2) 2(2) ?
  H1c331 H1c341 . . 2(3) 2(3) 2(3) ?
  H1c331 H2c341 . . 2(3) 2(3) 2(3) ?
  H1c331 H2c431 . . 3(3) 3(3) 3(3) ?
  H1c331 O71a1 . . 2.7(13) 2.6(13) 2.7(13) ?
  H2c331 H1c341 . . 2(3) 2(3) 2(3) ?
  H2c331 H2c341 . . 3(3) 3(3) 3(3) ?
  H2c331 H1c411 . . 3(3) 3(3) 3(3) ?
  H2c331 H2c431 . . 2(3) 2(3) 2(3) ?
  H2c331 O91/3a1 . . 3(2) 3(2) 3(2) ?
  H2c331 O71/1a1 . 1_4555 2.4(12) 2.3(13) 2.4(13) ?
  H1c341 H2c341 . . 2(2) 2(2) 2(2) ?
  H1c341 H2c441 . . 3(3) 3(3) 3(3) ?
  H1c341 O71b1 . 1_4555 2.8(12) 2.8(13) 2.8(13) ?
  H2c341 H1c421 . . 3(3) 3(3) 3(3) ?
  H2c341 H2c441 . . 2(3) 2(3) 2(3) ?
  H2c341 O71/1b1 . . 2.3(12) 2.2(12) 2.3(12) ?
  H1c351 H2c351 . . 2(3) 2(3) 2(3) ?
  H1c351 H2c451 . . 3(3) 3(3) 3(3) ?
  H2c351 H1c431 . . 3(3) 3(3) 3(3) ?
  H2c351 H2c451 . . 2(3) 2(3) 2(3) ?
  H2c351 O71/3a1 . . 2.3(18) 2.2(19) 2.3(19) ?
  H1c361 H2c361 . . 2(3) 2(3) 2(3) ?
  H1c361 H2c461 . . 3(3) 3(3) 3(3) ?
  H2c361 H1c441 . . 3(3) 3(3) 3(3) ?
  H2c361 H2c461 . . 2(3) 2(3) 2(3) ?
  H2c361 O71/3b1 . 1_4555 2.2(19) 2.2(19) 2.2(19) ?
  H1c411 H2c411 . . 2(3) 2(3) 2(3) ?
  H1c411 H2c431 . . 2.4(19) 2.4(19) 2.4(19) ?
  H1c411 O71/1a1 . 1_4555 2.6(19) 2.6(19) 2.6(19) ?
  H2c411 H1c451 . . 2(2) 2(2) 2(2) ?
  H1c421 H2c421 . . 2(3) 2(3) 2(3) ?
  H1c421 H2c441 . . 2(2) 2(2) 2(2) ?
  H1c421 O71/1b1 . . 3(2) 3(2) 3(2) ?
  H2c421 H1c461 . . 2(2) 2(2) 2(2) ?
  H1c431 H2c431 . . 2(2) 2(2) 2(2) ?
  H1c431 H2c451 . . 2(3) 2(3) 2(3) ?
  H1c431 O71/3a1 . . 2.7(15) 2.6(15) 2.7(15) ?
  H2c431 O91/3a1 . . 2.4(19) 2(2) 2(2) ?
  H1c441 H2c441 . . 2(2) 2(2) 2(2) ?
  H1c441 H2c461 . . 2(3) 2(3) 2(3) ?
  H1c441 O71/3b1 . 1_4555 2.7(16) 2.7(16) 2.7(16) ?
  H2c441 O91/1a1 . 2_6655 2(2) 2(2) 2(2) ?
  H1c451 H2c451 . . 2(2) 2(2) 2(2) ?
  H1c451 H1c461 . 2_6745 2(3) 2(3) 2(3) ?
  H1c451 H2c461 . 2_6745 3(3) 3(3) 3(3) ?
  H2c451 H1c461 . 2_6745 3(3) 3(3) 3(3) ?
  H2c451 H2c461 . 2_6745 3(3) 3(3) 3(3) ?
  H1c461 H2c461 . . 2(2) 2(2) 2(2) ?
  N8a1 O91a1 . . 1.164(7) 1.156(7) 1.168(7) ?
  N8a1 O91/1a1 . . 1.160(8) 1.155(8) 1.165(8) ?
  N8a1 O91/3a1 . . 1.162(8) 1.157(8) 1.165(8) ?
  O91a1 O91/1a1 . . 2.013(10) 1.994(10) 2.024(10) ?
  O91a1 O91/3a1 . . 2.015(10) 2.004(10) 2.022(10) ?
  O91/1a1 O91/3a1 . . 2.009(8) 2.009(9) 2.010(9) ?
  N6a1 O71a1 . . 1.236(6) 1.233(6) 1.240(6) ?
  N6a1 O71/1a1 . . 1.237(6) 1.233(6) 1.240(6) ?
  N6a1 O71/3a1 . . 1.237(6) 1.235(6) 1.238(6) ?
  O71a1 O71/1a1 . . 2.142(7) 2.136(7) 2.147(7) ?
  O71a1 O71/3a1 . . 2.142(7) 2.138(7) 2.145(7) ?
  O71/1a1 O71/3a1 . . 2.142(7) 2.137(7) 2.148(7) ?
  N6b1 O71b1 . . 1.237(5) 1.234(5) 1.240(5) ?
  N6b1 O71/1b1 . . 1.236(5) 1.235(5) 1.238(5) ?
  N6b1 O71/3b1 . . 1.237(5) 1.236(5) 1.238(5) ?
  O71b1 O71/1b1 . . 2.142(5) 2.138(5) 2.146(5) ?
  O71b1 O71/3b1 . . 2.142(6) 2.140(6) 2.144(6) ?
  O71/1b1 O71/3b1 . . 2.142(5) 2.138(5) 2.145(5) ?

loop_
 _geom_angle_atom_site_label_1
 _geom_angle_atom_site_label_2
 _geom_angle_atom_site_label_3
 _geom_angle_site_ssg_symmetry_1
 _geom_angle_site_ssg_symmetry_2
 _geom_angle_site_ssg_symmetry_3
 _geom_angle_av
 _geom_angle_min
 _geom_angle_max
 _geom_angle_publ_flag
  N21 Co1 N22 . . . 176.86(16) 176.74(16) 176.96(16) ?
  N21 Co1 N23 . . . 92.63(16) 92.35(15) 92.90(16) ?
  N21 Co1 N24 . . . 90.62(14) 90.44(14) 90.80(14) ?
  N21 Co1 N25 . . . 92.30(15) 91.85(15) 92.75(15) ?
  N21 Co1 N26 . . . 86.71(14) 86.37(14) 87.04(14) ?
  N21 Co1 C31 . . . 29.79(15) 29.65(15) 29.94(15) ?
  N21 Co1 C32 . . . 147.84(15) 147.69(15) 148.00(15) ?
  N21 Co1 C33 . . . 84.82(15) 84.20(15) 85.44(15) ?
  N21 Co1 C34 . . . 98.74(16) 98.31(16) 99.17(16) ?
  N21 Co1 C35 . . . 121.73(15) 121.61(15) 121.85(15) ?
  N21 Co1 C36 . . . 56.58(14) 56.54(14) 56.61(14) ?
  N21 Co1 C41 . . . 28.46(12) 28.33(12) 28.59(12) ?
  N21 Co1 C42 . . . 151.63(13) 151.43(13) 151.84(13) ?
  N21 Co1 C43 . . . 75.37(14) 75.19(14) 75.56(14) ?
  N21 Co1 C44 . . . 106.89(13) 106.85(13) 106.92(13) ?
  N21 Co1 C45 . . . 70.56(13) 70.50(13) 70.62(13) ?
  N21 Co1 C46 . . . 107.66(13) 107.63(13) 107.70(13) ?
  N21 Co1 N51 . . . 56.44(13) 56.33(13) 56.55(13) ?
  N21 Co1 N52 . . . 123.82(12) 123.74(12) 123.91(12) ?
  N21 Co1 H1n21 . . . 20.4(2) 20.1(2) 20.7(2) ?
  N21 Co1 H1n22 . . . 162.3(2) 162.2(2) 162.4(2) ?
  N21 Co1 H1n23 . . . 112.6(2) 112.3(2) 113.0(2) ?
  N21 Co1 H1n24 . . . 70.2(2) 69.9(2) 70.4(2) ?
  N21 Co1 H1n25 . . . 88.6(2) 88.1(2) 89.1(2) ?
  N21 Co1 H1n26 . . . 90.8(2) 90.4(2) 91.1(2) ?
  N22 Co1 N23 . . . 90.19(15) 90.06(15) 90.31(15) ?
  N22 Co1 N24 . . . 90.84(16) 90.37(15) 91.32(16) ?
  N22 Co1 N25 . . . 86.32(14) 85.58(14) 87.06(14) ?
  N22 Co1 N26 . . . 90.49(15) 90.11(15) 90.88(15) ?
  N22 Co1 C31 . . . 147.12(16) 146.99(16) 147.25(16) ?
  N22 Co1 C32 . . . 30.15(15) 29.87(15) 30.42(15) ?
  N22 Co1 C33 . . . 98.30(16) 97.77(16) 98.84(16) ?
  N22 Co1 C34 . . . 83.91(16) 83.37(16) 84.46(16) ?
  N22 Co1 C35 . . . 57.38(14) 56.98(14) 57.77(14) ?
  N22 Co1 C36 . . . 120.85(15) 120.52(15) 121.16(15) ?
  N22 Co1 C41 . . . 152.80(13) 152.35(13) 153.25(13) ?
  N22 Co1 C42 . . . 27.49(12) 27.25(12) 27.72(12) ?
  N22 Co1 C43 . . . 106.72(13) 106.36(13) 107.07(13) ?
  N22 Co1 C44 . . . 73.43(13) 73.08(13) 73.79(13) ?
  N22 Co1 C45 . . . 108.96(13) 108.62(13) 109.31(13) ?
  N22 Co1 C46 . . . 70.14(13) 69.82(13) 70.46(13) ?
  N22 Co1 N51 . . . 124.54(13) 124.14(13) 124.95(13) ?
  N22 Co1 N52 . . . 55.17(12) 54.84(12) 55.50(12) ?
  N22 Co1 H1n21 . . . 161.3(2) 160.9(2) 161.6(2) ?
  N22 Co1 H1n22 . . . 20.7(2) 20.6(2) 20.9(2) ?
  N22 Co1 H1n23 . . . 70.1(2) 69.9(2) 70.2(2) ?
  N22 Co1 H1n24 . . . 111.1(2) 110.6(2) 111.7(2) ?
  N22 Co1 H1n25 . . . 89.1(2) 88.5(2) 89.8(2) ?
  N22 Co1 H1n26 . . . 86.1(2) 85.9(2) 86.4(2) ?
  N23 Co1 N24 . . . 87.57(14) 87.17(14) 87.96(14) ?
  N23 Co1 N25 . . . 90.71(15) 90.65(15) 90.77(15) ?
  N23 Co1 N26 . . . 178.56(14) 178.32(14) 178.82(14) ?
  N23 Co1 C31 . . . 121.28(15) 121.03(15) 121.52(15) ?
  N23 Co1 C32 . . . 96.47(14) 96.18(14) 96.77(14) ?
  N23 Co1 C33 . . . 30.38(14) 30.26(14) 30.49(14) ?
  N23 Co1 C34 . . . 57.43(14) 57.01(14) 57.85(14) ?
  N23 Co1 C35 . . . 81.91(15) 81.73(15) 82.09(15) ?
  N23 Co1 C36 . . . 147.92(15) 147.61(15) 148.23(15) ?
  N23 Co1 C41 . . . 70.49(14) 70.11(14) 70.86(14) ?
  N23 Co1 C42 . . . 107.01(13) 106.87(13) 107.17(13) ?
  N23 Co1 C43 . . . 28.12(13) 27.98(13) 28.25(13) ?
  N23 Co1 C44 . . . 108.28(13) 107.98(13) 108.59(13) ?
  N23 Co1 C45 . . . 74.70(14) 74.59(14) 74.81(13) ?
  N23 Co1 C46 . . . 151.94(14) 151.92(14) 151.97(14) ?
  N23 Co1 N51 . . . 55.89(13) 55.76(13) 56.01(13) ?
  N23 Co1 N52 . . . 124.23(13) 124.04(13) 124.44(13) ?
  N23 Co1 H1n21 . . . 88.9(2) 88.8(2) 89.0(2) ?
  N23 Co1 H1n22 . . . 69.9(2) 69.7(2) 70.1(2) ?
  N23 Co1 H1n23 . . . 20.3(2) 20.2(2) 20.5(2) ?
  N23 Co1 H1n24 . . . 91.7(2) 91.3(2) 92.0(2) ?
  N23 Co1 H1n25 . . . 111.1(2) 110.9(2) 111.2(2) ?
  N23 Co1 H1n26 . . . 160.8(2) 160.6(2) 161.0(2) ?
  N24 Co1 N25 . . . 176.67(14) 176.32(14) 177.03(14) ?
  N24 Co1 N26 . . . 91.16(15) 90.83(14) 91.50(14) ?
  N24 Co1 C31 . . . 99.11(14) 98.87(14) 99.35(14) ?
  N24 Co1 C32 . . . 120.46(15) 120.29(15) 120.62(15) ?
  N24 Co1 C33 . . . 58.42(14) 58.21(14) 58.63(14) ?
  N24 Co1 C34 . . . 31.11(14) 30.89(14) 31.32(14) ?
  N24 Co1 C35 . . . 146.22(15) 146.17(15) 146.26(15) ?
  N24 Co1 C36 . . . 84.32(15) 84.16(15) 84.49(15) ?
  N24 Co1 C41 . . . 106.73(13) 106.41(13) 107.05(13) ?
  N24 Co1 C42 . . . 70.51(13) 70.38(13) 70.64(13) ?
  N24 Co1 C43 . . . 109.49(13) 109.35(13) 109.63(13) ?
  N24 Co1 C44 . . . 27.42(12) 27.23(12) 27.60(12) ?
  N24 Co1 C45 . . . 153.08(14) 152.78(14) 153.38(14) ?
  N24 Co1 C46 . . . 73.40(13) 73.03(13) 73.77(13) ?
  N24 Co1 N51 . . . 124.92(13) 124.64(13) 125.20(13) ?
  N24 Co1 N52 . . . 55.47(13) 55.30(13) 55.64(13) ?
  N24 Co1 H1n21 . . . 70.4(2) 70.2(2) 70.7(2) ?
  N24 Co1 H1n22 . . . 85.9(2) 85.3(2) 86.4(2) ?
  N24 Co1 H1n23 . . . 90.9(2) 90.4(2) 91.5(2) ?
  N24 Co1 H1n24 . . . 20.7(2) 20.5(2) 20.9(2) ?
  N24 Co1 H1n25 . . . 161.4(2) 161.1(2) 161.7(2) ?
  N24 Co1 H1n26 . . . 111.3(2) 110.9(2) 111.8(2) ?
  N25 Co1 N26 . . . 90.59(14) 90.43(14) 90.75(14) ?
  N25 Co1 C31 . . . 84.22(14) 84.06(14) 84.38(14) ?
  N25 Co1 C32 . . . 56.92(13) 56.53(13) 57.31(13) ?
  N25 Co1 C33 . . . 120.28(15) 120.16(15) 120.38(15) ?
  N25 Co1 C34 . . . 146.48(15) 146.09(15) 146.87(15) ?
  N25 Co1 C35 . . . 30.55(13) 30.18(13) 30.92(13) ?
  N25 Co1 C36 . . . 98.62(15) 98.33(15) 98.91(15) ?
  N25 Co1 C41 . . . 75.32(13) 74.85(13) 75.78(13) ?
  N25 Co1 C42 . . . 107.34(13) 107.04(13) 107.65(13) ?
  N25 Co1 C43 . . . 69.78(13) 69.62(13) 69.94(13) ?
  N25 Co1 C44 . . . 151.89(14) 151.80(14) 151.97(14) ?
  N25 Co1 C45 . . . 28.05(13) 27.79(13) 28.32(13) ?
  N25 Co1 C46 . . . 107.17(13) 107.05(13) 107.29(13) ?
  N25 Co1 N51 . . . 55.90(13) 55.60(13) 56.22(13) ?
  N25 Co1 N52 . . . 123.70(13) 123.64(13) 123.76(13) ?
  N25 Co1 H1n21 . . . 112.4(2) 112.0(2) 112.8(2) ?
  N25 Co1 H1n22 . . . 90.9(2) 90.0(2) 91.8(2) ?
  N25 Co1 H1n23 . . . 86.5(2) 86.3(2) 86.7(2) ?
  N25 Co1 H1n24 . . . 162.4(2) 162.1(2) 162.7(2) ?
  N25 Co1 H1n25 . . . 20.5(2) 20.4(2) 20.6(2) ?
  N25 Co1 H1n26 . . . 70.2(2) 70.0(2) 70.5(2) ?
  N26 Co1 C31 . . . 58.27(13) 58.02(13) 58.53(13) ?
  N26 Co1 C32 . . . 84.75(13) 84.71(13) 84.78(13) ?
  N26 Co1 C33 . . . 148.22(14) 148.10(14) 148.35(14) ?
  N26 Co1 C34 . . . 121.41(15) 121.15(15) 121.67(15) ?
  N26 Co1 C35 . . . 99.52(14) 99.45(14) 99.59(14) ?
  N26 Co1 C36 . . . 31.13(14) 30.87(14) 31.39(14) ?
  N26 Co1 C41 . . . 109.28(13) 108.93(13) 109.63(13) ?
  N26 Co1 C42 . . . 73.15(13) 72.78(13) 73.53(13) ?
  N26 Co1 C43 . . . 152.44(14) 152.22(14) 152.66(14) ?
  N26 Co1 C44 . . . 70.73(13) 70.52(13) 70.93(13) ?
  N26 Co1 C45 . . . 106.25(13) 106.18(13) 106.33(13) ?
  N26 Co1 C46 . . . 27.70(12) 27.54(13) 27.86(12) ?
  N26 Co1 N51 . . . 124.55(13) 124.28(13) 124.84(13) ?
  N26 Co1 N52 . . . 55.34(13) 55.03(12) 55.65(13) ?
  N26 Co1 H1n21 . . . 90.0(2) 89.8(2) 90.3(2) ?
  N26 Co1 H1n22 . . . 110.7(2) 110.3(2) 111.0(2) ?
  N26 Co1 H1n23 . . . 160.5(2) 160.1(2) 160.9(2) ?
  N26 Co1 H1n24 . . . 86.9(2) 86.6(2) 87.2(2) ?
  N26 Co1 H1n25 . . . 70.2(2) 70.1(2) 70.3(2) ?
  N26 Co1 H1n26 . . . 20.6(2) 20.5(2) 20.7(2) ?
  C31 Co1 C32 . . . 126.59(15) 126.38(15) 126.80(15) ?
  C31 Co1 C33 . . . 113.65(15) 113.20(15) 114.09(15) ?
  C31 Co1 C34 . . . 119.64(16) 119.61(16) 119.68(16) ?
  C31 Co1 C35 . . . 113.81(15) 113.62(15) 114.00(15) ?
  C31 Co1 C36 . . . 31.25(13) 31.13(13) 31.38(13) ?
  C31 Co1 C41 . . . 51.61(12) 51.52(12) 51.70(12) ?
  C31 Co1 C42 . . . 130.34(13) 129.93(13) 130.74(13) ?
  C31 Co1 C43 . . . 99.35(13) 99.13(13) 99.57(13) ?
  C31 Co1 C44 . . . 102.18(12) 101.78(12) 102.58(12) ?
  C31 Co1 C45 . . . 74.28(13) 73.98(13) 74.58(13) ?
  C31 Co1 C46 . . . 82.76(12) 82.63(12) 82.90(12) ?
  C31 Co1 N51 . . . 74.07(12) 73.95(12) 74.20(12) ?
  C31 Co1 N52 . . . 106.03(12) 105.68(12) 106.38(12) ?
  C31 Co1 H1n21 . . . 42.3(2) 42.1(2) 42.5(2) ?
  C31 Co1 H1n22 . . . 167.7(2) 167.5(3) 167.9(2) ?
  C31 Co1 H1n23 . . . 140.2(2) 139.9(2) 140.6(2) ?
  C31 Co1 H1n24 . . . 79.6(2) 79.6(2) 79.7(2) ?
  C31 Co1 H1n25 . . . 71.7(2) 71.6(2) 71.9(2) ?
  C31 Co1 H1n26 . . . 61.0(2) 60.9(2) 61.2(2) ?
  C32 Co1 C33 . . . 117.22(15) 116.72(15) 117.72(15) ?
  C32 Co1 C34 . . . 112.15(16) 111.82(16) 112.48(16) ?
  C32 Co1 C35 . . . 30.98(13) 30.90(13) 31.07(13) ?
  C32 Co1 C36 . . . 114.37(15) 114.20(15) 114.55(15) ?
  C32 Co1 C41 . . . 130.62(13) 130.52(13) 130.72(13) ?
  C32 Co1 C42 . . . 51.48(12) 51.45(12) 51.50(12) ?
  C32 Co1 C43 . . . 99.29(13) 99.26(13) 99.32(13) ?
  C32 Co1 C44 . . . 99.39(12) 99.34(13) 99.44(12) ?
  C32 Co1 C45 . . . 82.22(12) 82.14(12) 82.31(12) ?
  C32 Co1 C46 . . . 76.73(12) 76.48(12) 76.98(12) ?
  C32 Co1 N51 . . . 104.79(12) 104.73(12) 104.85(12) ?
  C32 Co1 N52 . . . 74.83(12) 74.70(12) 74.97(12) ?
  C32 Co1 H1n21 . . . 167.9(2) 167.7(2) 168.1(2) ?
  C32 Co1 H1n22 . . . 42.6(2) 42.3(2) 43.0(2) ?
  C32 Co1 H1n23 . . . 77.5(2) 77.0(2) 78.0(2) ?
  C32 Co1 H1n24 . . . 139.9(2) 139.7(2) 140.2(2) ?
  C32 Co1 H1n25 . . . 59.3(2) 58.9(2) 59.8(2) ?
  C32 Co1 H1n26 . . . 71.3(2) 71.2(2) 71.5(2) ?
  C33 Co1 C34 . . . 31.24(13) 31.11(13) 31.38(13) ?
  C33 Co1 C35 . . . 110.97(16) 110.78(16) 111.16(16) ?
  C33 Co1 C36 . . . 126.60(16) 126.18(16) 127.02(16) ?
  C33 Co1 C41 . . . 74.89(13) 74.14(13) 75.63(13) ?
  C33 Co1 C42 . . . 101.73(14) 101.49(13) 101.98(13) ?
  C33 Co1 C43 . . . 51.77(13) 51.74(13) 51.80(13) ?
  C33 Co1 C44 . . . 82.58(12) 82.52(12) 82.64(13) ?
  C33 Co1 C45 . . . 99.65(13) 99.43(13) 99.88(13) ?
  C33 Co1 C46 . . . 130.51(13) 130.27(13) 130.74(13) ?
  C33 Co1 N51 . . . 74.33(13) 73.91(12) 74.76(13) ?
  C33 Co1 N52 . . . 105.95(13) 105.85(12) 106.05(12) ?
  C33 Co1 H1n21 . . . 72.2(2) 71.8(2) 72.5(2) ?
  C33 Co1 H1n22 . . . 78.5(3) 77.8(2) 79.2(3) ?
  C33 Co1 H1n23 . . . 42.7(2) 42.5(2) 42.8(2) ?
  C33 Co1 H1n24 . . . 61.4(2) 61.2(2) 61.6(2) ?
  C33 Co1 H1n25 . . . 139.9(2) 139.8(2) 140.0(2) ?
  C33 Co1 H1n26 . . . 168.7(2) 168.5(2) 168.8(2) ?
  C34 Co1 C35 . . . 124.04(16) 124.02(16) 124.07(16) ?
  C34 Co1 C36 . . . 113.90(17) 113.85(17) 113.95(17) ?
  C34 Co1 C41 . . . 100.34(14) 99.66(14) 101.02(14) ?
  C34 Co1 C42 . . . 76.21(14) 75.96(14) 76.47(14) ?
  C34 Co1 C43 . . . 82.52(13) 82.29(13) 82.74(13) ?
  C34 Co1 C44 . . . 51.76(13) 51.60(12) 51.91(12) ?
  C34 Co1 C45 . . . 130.71(14) 130.36(13) 131.06(13) ?
  C34 Co1 C46 . . . 99.46(13) 99.14(13) 99.78(13) ?
  C34 Co1 N51 . . . 105.35(13) 104.82(13) 105.88(13) ?
  C34 Co1 N52 . . . 74.95(13) 74.75(13) 75.15(13) ?
  C34 Co1 H1n21 . . . 79.8(2) 79.6(2) 80.1(3) ?
  C34 Co1 H1n22 . . . 69.8(3) 69.1(3) 70.5(3) ?
  C34 Co1 H1n23 . . . 60.1(2) 59.6(2) 60.5(2) ?
  C34 Co1 H1n24 . . . 43.6(2) 43.4(2) 43.8(2) ?
  C34 Co1 H1n25 . . . 166.4(2) 166.1(2) 166.6(2) ?
  C34 Co1 H1n26 . . . 140.5(2) 140.1(2) 140.9(2) ?
  C35 Co1 C36 . . . 120.22(17) 120.13(17) 120.30(16) ?
  C35 Co1 C41 . . . 99.82(13) 99.66(13) 99.99(13) ?
  C35 Co1 C42 . . . 82.03(12) 81.93(12) 82.13(12) ?
  C35 Co1 C43 . . . 73.60(13) 73.43(13) 73.78(13) ?
  C35 Co1 C44 . . . 130.01(12) 129.98(13) 130.05(13) ?
  C35 Co1 C45 . . . 51.95(12) 51.90(12) 51.99(12) ?
  C35 Co1 C46 . . . 102.42(13) 102.25(13) 102.60(13) ?
  C35 Co1 N51 . . . 73.96(12) 73.81(12) 74.12(12) ?
  C35 Co1 N52 . . . 105.65(12) 105.58(12) 105.72(12) ?
  C35 Co1 H1n21 . . . 140.8(2) 140.6(2) 140.9(2) ?
  C35 Co1 H1n22 . . . 60.4(2) 59.8(2) 60.9(2) ?
  C35 Co1 H1n23 . . . 68.9(2) 68.6(2) 69.2(2) ?
  C35 Co1 H1n24 . . . 166.5(2) 166.3(2) 166.7(2) ?
  C35 Co1 H1n25 . . . 43.0(2) 42.7(2) 43.2(2) ?
  C35 Co1 H1n26 . . . 80.2(2) 80.1(2) 80.3(2) ?
  C36 Co1 C41 . . . 82.25(12) 82.12(12) 82.39(12) ?
  C36 Co1 C42 . . . 99.39(13) 99.04(12) 99.74(12) ?
  C36 Co1 C43 . . . 130.42(13) 130.22(13) 130.63(13) ?
  C36 Co1 C44 . . . 76.42(13) 76.18(13) 76.66(13) ?
  C36 Co1 C45 . . . 99.92(13) 99.76(14) 100.08(13) ?
  C36 Co1 C46 . . . 51.98(12) 51.90(12) 52.05(12) ?
  C36 Co1 N51 . . . 105.13(13) 105.02(13) 105.24(13) ?
  C36 Co1 N52 . . . 74.95(12) 74.70(12) 75.20(12) ?
  C36 Co1 H1n21 . . . 59.1(2) 58.8(2) 59.5(2) ?
  C36 Co1 H1n22 . . . 139.9(2) 139.6(2) 140.2(2) ?
  C36 Co1 H1n23 . . . 168.0(2) 167.5(2) 168.5(2) ?
  C36 Co1 H1n24 . . . 70.8(2) 70.5(2) 71.0(2) ?
  C36 Co1 H1n25 . . . 79.7(2) 79.5(2) 79.9(2) ?
  C36 Co1 H1n26 . . . 43.5(2) 43.3(2) 43.6(2) ?
  C41 Co1 C42 . . . 176.53(13) 176.07(13) 176.97(13) ?
  C41 Co1 C43 . . . 48.25(11) 48.02(11) 48.49(11) ?
  C41 Co1 C44 . . . 129.99(11) 129.83(11) 130.15(11) ?
  C41 Co1 C45 . . . 48.52(11) 48.33(11) 48.71(11) ?
  C41 Co1 C46 . . . 134.22(11) 134.03(11) 134.41(11) ?
  C41 Co1 N51 . . . 28.35(10) 28.31(10) 28.39(10) ?
  C41 Co1 N52 . . . 151.95(10) 151.78(10) 152.12(10) ?
  C41 Co1 H1n21 . . . 41.7(2) 41.5(2) 42.0(2) ?
  C41 Co1 H1n22 . . . 137.7(2) 137.2(2) 138.1(2) ?
  C41 Co1 H1n23 . . . 88.6(2) 88.2(2) 89.0(2) ?
  C41 Co1 H1n24 . . . 89.1(2) 88.8(2) 89.3(2) ?
  C41 Co1 H1n25 . . . 80.7(2) 80.1(2) 81.3(2) ?
  C41 Co1 H1n26 . . . 105.7(2) 105.3(2) 106.1(2) ?
  C42 Co1 C43 . . . 130.19(11) 129.99(11) 130.40(11) ?
  C42 Co1 C44 . . . 48.00(11) 47.94(11) 48.07(11) ?
  C42 Co1 C45 . . . 133.70(11) 133.61(11) 133.79(11) ?
  C42 Co1 C46 . . . 47.58(11) 47.30(11) 47.85(11) ?
  C42 Co1 N51 . . . 151.92(10) 151.71(10) 152.13(10) ?
  C42 Co1 N52 . . . 27.81(9) 27.69(9) 27.93(9) ?
  C42 Co1 H1n21 . . . 136.8(2) 136.7(2) 137.0(2) ?
  C42 Co1 H1n22 . . . 41.0(2) 40.9(2) 41.1(2) ?
  C42 Co1 H1n23 . . . 89.3(2) 89.2(2) 89.4(2) ?
  C42 Co1 H1n24 . . . 88.6(2) 88.4(2) 88.8(2) ?
  C42 Co1 H1n25 . . . 102.6(2) 102.3(2) 102.8(2) ?
  C42 Co1 H1n26 . . . 77.5(2) 77.1(2) 77.8(2) ?
  C43 Co1 C44 . . . 134.25(11) 134.15(11) 134.34(11) ?
  C43 Co1 C45 . . . 48.23(11) 48.05(11) 48.41(11) ?
  C43 Co1 C46 . . . 175.97(12) 175.74(12) 176.21(12) ?
  C43 Co1 N51 . . . 28.02(11) 27.81(11) 28.23(11) ?
  C43 Co1 N52 . . . 152.06(11) 151.95(11) 152.16(11) ?
  C43 Co1 H1n21 . . . 80.5(2) 80.2(2) 80.7(2) ?
  C43 Co1 H1n22 . . . 89.4(2) 89.1(2) 89.8(2) ?
  C43 Co1 H1n23 . . . 41.5(2) 41.5(2) 41.6(2) ?
  C43 Co1 H1n24 . . . 105.9(2) 105.6(2) 106.1(2) ?
  C43 Co1 H1n25 . . . 88.3(2) 88.2(2) 88.4(2) ?
  C43 Co1 H1n26 . . . 136.9(2) 136.6(2) 137.2(2) ?
  C44 Co1 C45 . . . 176.33(11) 176.20(11) 176.47(11) ?
  C44 Co1 C46 . . . 47.93(11) 47.76(11) 48.11(11) ?
  C44 Co1 N51 . . . 152.21(11) 151.99(11) 152.42(11) ?
  C44 Co1 N52 . . . 28.19(10) 28.16(10) 28.22(10) ?
  C44 Co1 H1n21 . . . 89.1(2) 88.9(2) 89.3(2) ?
  C44 Co1 H1n22 . . . 77.1(2) 76.7(2) 77.5(2) ?
  C44 Co1 H1n23 . . . 104.1(2) 103.7(2) 104.4(2) ?
  C44 Co1 H1n24 . . . 41.3(2) 41.0(2) 41.5(2) ?
  C44 Co1 H1n25 . . . 136.8(2) 136.7(2) 136.8(2) ?
  C44 Co1 H1n26 . . . 88.7(2) 88.5(2) 89.0(2) ?
  C45 Co1 C46 . . . 129.81(11) 129.76(11) 129.87(11) ?
  C45 Co1 N51 . . . 28.26(11) 28.04(11) 28.48(11) ?
  C45 Co1 N52 . . . 151.36(11) 151.17(11) 151.54(11) ?
  C45 Co1 H1n21 . . . 88.8(2) 88.7(2) 89.0(2) ?
  C45 Co1 H1n22 . . . 106.1(2) 105.7(2) 106.6(2) ?
  C45 Co1 H1n23 . . . 79.5(2) 79.3(2) 79.6(2) ?
  C45 Co1 H1n24 . . . 137.6(2) 137.2(2) 137.9(2) ?
  C45 Co1 H1n25 . . . 41.6(2) 41.4(2) 41.7(2) ?
  C45 Co1 H1n26 . . . 88.7(2) 88.5(2) 88.8(2) ?
  C46 Co1 N51 . . . 152.12(11) 151.97(11) 152.28(11) ?
  C46 Co1 N52 . . . 27.74(10) 27.55(10) 27.94(11) ?
  C46 Co1 H1n21 . . . 103.3(2) 103.0(2) 103.6(2) ?
  C46 Co1 H1n22 . . . 88.0(2) 87.7(2) 88.2(2) ?
  C46 Co1 H1n23 . . . 136.8(2) 136.6(2) 137.0(2) ?
  C46 Co1 H1n24 . . . 77.9(2) 77.4(2) 78.3(2) ?
  C46 Co1 H1n25 . . . 89.1(2) 89.0(2) 89.2(2) ?
  C46 Co1 H1n26 . . . 41.5(2) 41.4(2) 41.6(2) ?
  N51 Co1 N52 . . . 179.54(11) 179.34(11) 179.81(10) ?
  N51 Co1 H1n21 . . . 69.4(2) 69.1(2) 69.7(2) ?
  N51 Co1 H1n22 . . . 112.3(2) 111.9(2) 112.7(2) ?
  N51 Co1 H1n23 . . . 68.7(2) 68.6(2) 68.9(2) ?
  N51 Co1 H1n24 . . . 112.1(2) 111.9(2) 112.3(2) ?
  N51 Co1 H1n25 . . . 69.2(2) 68.9(2) 69.5(2) ?
  N51 Co1 H1n26 . . . 111.7(2) 111.4(2) 112.1(2) ?
  N52 Co1 H1n21 . . . 110.9(2) 110.8(2) 111.1(2) ?
  N52 Co1 H1n22 . . . 67.5(2) 67.3(2) 67.8(2) ?
  N52 Co1 H1n23 . . . 111.3(2) 111.1(2) 111.4(2) ?
  N52 Co1 H1n24 . . . 68.3(2) 68.0(2) 68.6(2) ?
  N52 Co1 H1n25 . . . 110.4(2) 110.4(2) 110.5(2) ?
  N52 Co1 H1n26 . . . 68.0(2) 67.7(2) 68.3(2) ?
  H1n21 Co1 H1n22 . . . 149.0(3) 148.5(3) 149.5(3) ?
  H1n21 Co1 H1n23 . . . 108.9(3) 108.7(3) 109.1(3) ?
  H1n21 Co1 H1n24 . . . 50.2(3) 49.8(3) 50.6(3) ?
  H1n21 Co1 H1n25 . . . 108.6(3) 108.3(3) 109.0(3) ?
  H1n21 Co1 H1n26 . . . 100.5(3) 100.3(3) 100.7(3) ?
  H1n22 Co1 H1n23 . . . 50.2(3) 50.0(3) 50.4(3) ?
  H1n22 Co1 H1n24 . . . 106.3(3) 105.6(3) 107.0(3) ?
  H1n22 Co1 H1n25 . . . 100.2(3) 99.4(3) 101.0(3) ?
  H1n22 Co1 H1n26 . . . 106.7(3) 106.4(3) 107.0(3) ?
  H1n23 Co1 H1n24 . . . 101.5(3) 101.0(3) 101.9(3) ?
  H1n23 Co1 H1n25 . . . 106.5(3) 106.3(3) 106.8(3) ?
  H1n23 Co1 H1n26 . . . 147.9(3) 147.5(3) 148.2(3) ?
  H1n24 Co1 H1n25 . . . 149.8(3) 149.7(3) 149.9(3) ?
  H1n24 Co1 H1n26 . . . 107.3(3) 106.9(3) 107.7(3) ?
  H1n25 Co1 H1n26 . . . 50.1(3) 49.9(3) 50.2(3) ?
  Co1 N21 N23 . . . 43.52(10) 43.25(10) 43.79(10) ?
  Co1 N21 N24 . . . 44.53(10) 44.35(10) 44.70(10) ?
  Co1 N21 N25 . . . 43.57(10) 43.31(10) 43.83(10) ?
  Co1 N21 N26 . . . 46.46(10) 46.27(10) 46.64(10) ?
  Co1 N21 C31 . . . 107.8(3) 107.5(3) 108.1(3) ?
  Co1 N21 C36 . . . 78.64(16) 78.58(16) 78.70(16) ?
  Co1 N21 C41 . . . 113.1(2) 113.0(2) 113.2(2) ?
  Co1 N21 C45 . . . 69.82(12) 69.70(12) 69.95(12) ?
  Co1 N21 N51 . . . 81.50(13) 81.34(13) 81.66(13) ?
  Co1 N21 H1n21 . . . 107.1(6) 106.9(6) 107.3(6) ?
  Co1 N21 H1n24 . . . 62.4(2) 62.3(2) 62.5(2) ?
  Co1 N21 H1c31 . . . 132.5 132.32 132.69 ?
  Co1 N21 H2c31 . . . 99.66 98.99 100.32 ?
  Co1 N21 H2c33 . . . 74.32 73.83 74.82 ?
  Co1 N21 H2c36 . . . 82.56 82.45 82.66 ?
  Co1 N21 H1c41 . . . 119.05 118.83 119.27 ?
  Co1 N21 H2c41 . . . 129.92 129.72 130.12 ?
  N23 N21 N24 . . . 57.50(12) 57.18(12) 57.83(12) ?
  N23 N21 N25 . . . 58.76(11) 58.72(11) 58.79(11) ?
  N23 N21 N26 . . . 89.97(13) 89.87(13) 90.06(13) ?
  N23 N21 C31 . . . 148.8(3) 148.6(3) 148.9(3) ?
  N23 N21 C36 . . . 121.51(18) 121.26(18) 121.77(18) ?
  N23 N21 C41 . . . 77.7(2) 77.4(2) 77.9(2) ?
  N23 N21 C45 . . . 63.79(12) 63.59(12) 63.99(12) ?
  N23 N21 N51 . . . 54.07(12) 53.98(13) 54.16(12) ?
  N23 N21 H1n21 . . . 95.5(6) 95.0(6) 96.0(6) ?
  N23 N21 H1n24 . . . 70.9(2) 70.5(2) 71.2(2) ?
  N23 N21 H1c31 . . . 175.65 175.52 175.73 ?
  N23 N21 H2c31 . . . 129.07 128.53 129.61 ?
  N23 N21 H2c33 . . . 40.73 40.55 40.91 ?
  N23 N21 H2c36 . . . 119.17 118.85 119.49 ?
  N23 N21 H1c41 . . . 76.04 75.54 76.53 ?
  N23 N21 H2c41 . . . 102.51 102.25 102.77 ?
  N24 N21 N25 . . . 88.09(13) 87.82(13) 88.36(13) ?
  N24 N21 N26 . . . 61.24(12) 61.10(12) 61.38(12) ?
  N24 N21 C31 . . . 114.7(3) 114.4(3) 115.1(3) ?
  N24 N21 C36 . . . 76.89(17) 76.72(17) 77.06(17) ?
  N24 N21 C41 . . . 131.0(2) 130.6(2) 131.4(3) ?
  N24 N21 C45 . . . 111.96(14) 111.79(14) 112.13(14) ?
  N24 N21 N51 . . . 111.47(15) 111.21(15) 111.72(16) ?
  N24 N21 H1n21 . . . 63.0(6) 62.7(6) 63.2(6) ?
  N24 N21 H1n24 . . . 18.0(2) 17.8(2) 18.2(2) ?
  N24 N21 H1c31 . . . 121.65 120.95 122.33 ?
  N24 N21 H2c31 . . . 126.78 126.59 126.97 ?
  N24 N21 H2c33 . . . 54.92 54.61 55.23 ?
  N24 N21 H2c36 . . . 64.42 64.25 64.6 ?
  N24 N21 H1c41 . . . 115.07 114.65 115.5 ?
  N24 N21 H2c41 . . . 157.05 156.52 157.59 ?
  N25 N21 N26 . . . 60.32(12) 60.16(12) 60.49(12) ?
  N25 N21 C31 . . . 92.5(3) 92.0(3) 92.9(3) ?
  N25 N21 C36 . . . 87.75(17) 87.62(17) 87.89(17) ?
  N25 N21 C41 . . . 84.2(2) 83.9(2) 84.6(2) ?
  N25 N21 C45 . . . 30.11(11) 29.91(11) 30.31(11) ?
  N25 N21 N51 . . . 54.25(12) 54.02(12) 54.49(12) ?
  N25 N21 H1n21 . . . 149.6(6) 149.4(6) 149.9(6) ?
  N25 N21 H1n24 . . . 105.9(3) 105.8(3) 106.1(2) ?
  N25 N21 H1c31 . . . 117.47 117 117.93 ?
  N25 N21 H2c31 . . . 70.39 69.84 70.94 ?
  N25 N21 H2c33 . . . 99.46 99.25 99.68 ?
  N25 N21 H2c36 . . . 104.84 104.78 104.9 ?
  N25 N21 H1c41 . . . 105 104.78 105.22 ?
  N25 N21 H2c41 . . . 90.13 89.58 90.67 ?
  N26 N21 C31 . . . 63.2(2) 63.2(2) 63.2(2) ?
  N26 N21 C36 . . . 32.98(13) 32.83(13) 33.14(13) ?
  N26 N21 C41 . . . 143.5(2) 143.3(2) 143.7(2) ?
  N26 N21 C45 . . . 88.76(14) 88.59(14) 88.93(14) ?
  N26 N21 N51 . . . 114.47(15) 114.39(15) 114.55(15) ?
  N26 N21 H1n21 . . . 108.1(6) 107.3(6) 108.9(6) ?
  N26 N21 H1n24 . . . 69.9(2) 69.6(2) 70.3(2) ?
  N26 N21 H1c31 . . . 86.11 85.99 86.21 ?
  N26 N21 H2c31 . . . 65.85 65.64 66.05 ?
  N26 N21 H2c33 . . . 113.38 113.1 113.67 ?
  N26 N21 H2c36 . . . 44.81 44.62 44.99 ?
  N26 N21 H1c41 . . . 164.01 163.77 164.26 ?
  N26 N21 H2c41 . . . 135.62 135.05 136.19 ?
  C31 N21 C36 . . . 38.0(2) 37.9(2) 38.2(2) ?
  C31 N21 C41 . . . 113.9(3) 113.8(3) 113.9(3) ?
  C31 N21 C45 . . . 98.0(3) 97.4(3) 98.7(3) ?
  C31 N21 N51 . . . 120.8(3) 120.3(3) 121.3(3) ?
  C31 N21 H1n21 . . . 107.4(7) 107.0(7) 107.8(6) ?
  C31 N21 H1n24 . . . 110.4(3) 110.0(3) 110.9(3) ?
  C31 N21 H1c31 . . . 26.91 26.88 26.93 ?
  C31 N21 H2c31 . . . 26.91 26.88 26.93 ?
  C31 N21 H2c33 . . . 163.57 163.12 164.01 ?
  C31 N21 H2c36 . . . 52.55 52.22 52.87 ?
  C31 N21 H1c41 . . . 127.38 127.07 127.7 ?
  C31 N21 H2c41 . . . 88.18 88.01 88.35 ?
  C36 N21 C41 . . . 150.4(3) 150.2(3) 150.7(3) ?
  C36 N21 C45 . . . 110.35(19) 110.07(19) 110.64(19) ?
  C36 N21 N51 . . . 139.4(2) 139.3(2) 139.5(2) ?
  C36 N21 H1n21 . . . 93.9(6) 93.1(6) 94.8(6) ?
  C36 N21 H1n24 . . . 75.6(2) 75.4(2) 75.8(2) ?
  C36 N21 H1c31 . . . 54.98 54.83 55.12 ?
  C36 N21 H2c31 . . . 54.98 54.83 55.12 ?
  C36 N21 H2c33 . . . 130.67 130.4 130.94 ?
  C36 N21 H2c36 . . . 22.04 21.97 22.11 ?
  C36 N21 H1c41 . . . 162.32 162.11 162.52 ?
  C36 N21 H2c41 . . . 125.91 125.54 126.27 ?
  C41 N21 C45 . . . 54.89(19) 54.57(19) 55.21(19) ?
  C41 N21 N51 . . . 32.36(17) 32.29(17) 32.42(17) ?
  C41 N21 H1n21 . . . 107.2(6) 106.7(6) 107.7(6) ?
  C41 N21 H1n24 . . . 134.0(3) 133.6(3) 134.4(3) ?
  C41 N21 H1c31 . . . 104.51 104.21 104.81 ?
  C41 N21 H2c31 . . . 95.6 95.4 95.81 ?
  C41 N21 H2c33 . . . 78.82 78.35 79.3 ?
  C41 N21 H2c36 . . . 163.13 162.97 163.3 ?
  C41 N21 H1c41 . . . 26.18 26.03 26.32 ?
  C41 N21 H2c41 . . . 26.18 26.03 26.32 ?
  C45 N21 N51 . . . 29.05(12) 28.80(12) 29.31(12) ?
  C45 N21 H1n21 . . . 153.8(6) 152.8(6) 154.7(7) ?
  C45 N21 H1n24 . . . 129.6(3) 129.4(3) 129.8(3) ?
  C45 N21 H1c31 . . . 114.24 113.36 115.12 ?
  C45 N21 H2c31 . . . 71.22 70.5 71.94 ?
  C45 N21 H2c33 . . . 97.93 97.63 98.24 ?
  C45 N21 H2c36 . . . 131.01 130.8 131.22 ?
  C45 N21 H1c41 . . . 78.23 77.89 78.57 ?
  C45 N21 H2c41 . . . 60.95 60.65 61.26 ?
  N51 N21 H1n21 . . . 125.8(6) 125.0(6) 126.6(6) ?
  N51 N21 H1n24 . . . 124.2(3) 123.8(3) 124.6(3) ?
  N51 N21 H1c31 . . . 126.27 125.52 127.02 ?
  N51 N21 H2c31 . . . 94.64 94.19 95.1 ?
  N51 N21 H2c33 . . . 75.55 75.5 75.61 ?
  N51 N21 H2c36 . . . 159.06 158.82 159.31 ?
  N51 N21 H1c41 . . . 50.82 50.65 51 ?
  N51 N21 H2c41 . . . 50.82 50.65 51 ?
  H1n21 N21 H1n24 . . . 46.0(6) 45.6(6) 46.4(6) ?
  H1n21 N21 H1c31 . . . 87.47 87.05 87.9 ?
  H1n21 N21 H2c31 . . . 133.68 133.33 134.05 ?
  H1n21 N21 H2c33 . . . 57.3 56.84 57.79 ?
  H1n21 N21 H2c36 . . . 72.12 71.18 73.06 ?
  H1n21 N21 H1c41 . . . 81.31 80.64 81.99 ?
  H1n21 N21 H2c41 . . . 112.72 112.56 112.88 ?
  H1n24 N21 H1c31 . . . 109.33 108.77 109.9 ?
  H1n24 N21 H2c31 . . . 130.3 129.98 130.62 ?
  H1n24 N21 H2c33 . . . 55.41 54.95 55.87 ?
  H1n24 N21 H2c36 . . . 57.91 57.69 58.12 ?
  H1n24 N21 H1c41 . . . 111.49 111.21 111.77 ?
  H1n24 N21 H2c41 . . . 154.36 153.86 154.85 ?
  H1c31 N21 H2c31 . . . 47.36 47.31 47.41 ?
  H1c31 N21 H2c33 . . . 143.06 142.79 143.32 ?
  H1c31 N21 H2c36 . . . 58.76 58.39 59.13 ?
  H1c31 N21 H1c41 . . . 107.6 107.41 107.8 ?
  H1c31 N21 H2c41 . . . 79.16 78.85 79.48 ?
  H2c31 N21 H2c33 . . . 169.02 168.61 169.44 ?
  H2c31 N21 H2c36 . . . 74.78 74.52 75.04 ?
  H2c31 N21 H1c41 . . . 117.33 116.89 117.76 ?
  H2c31 N21 H2c41 . . . 73.59 73.03 74.16 ?
  H2c33 N21 H2c36 . . . 112.85 112.66 113.04 ?
  H2c33 N21 H1c41 . . . 60.21 59.54 60.88 ?
  H2c33 N21 H2c41 . . . 102.97 102.27 103.67 ?
  H2c36 N21 H1c41 . . . 150.11 149.92 150.3 ?
  H2c36 N21 H2c41 . . . 137.71 137.39 138.04 ?
  H1c41 N21 H2c41 . . . 43.75 43.52 43.99 ?
  Co1 N22 N23 . . . 44.84(11) 44.67(11) 45.00(11) ?
  Co1 N22 N24 . . . 44.52(10) 44.23(10) 44.82(10) ?
  Co1 N22 N25 . . . 46.65(10) 46.29(10) 47.01(11) ?
  Co1 N22 N26 . . . 44.69(10) 44.44(10) 44.94(10) ?
  Co1 N22 C32 . . . 108.1(3) 107.4(3) 108.7(3) ?
  Co1 N22 C35 . . . 78.61(16) 78.00(16) 79.21(16) ?
  Co1 N22 C42 . . . 115.2(2) 114.6(2) 115.8(2) ?
  Co1 N22 C46 . . . 70.66(12) 70.26(12) 71.05(12) ?
  Co1 N22 N52 . . . 83.15(13) 82.67(13) 83.63(13) ?
  Co1 N22 H1n22 . . . 106.2(6) 105.7(6) 106.7(6) ?
  Co1 N22 H1n23 . . . 62.4(2) 62.4(2) 62.5(2) ?
  Co1 N22 H1n26 . . . 52.65(18) 52.53(18) 52.77(18) ?
  Co1 N22 H1c32 . . . 131.94 131.16 132.71 ?
  Co1 N22 H2c32 . . . 101.67 101.1 102.24 ?
  Co1 N22 H2c34 . . . 75.13 74.75 75.5 ?
  Co1 N22 H2c35 . . . 81.43 80.79 82.06 ?
  Co1 N22 H1c42 . . . 123.26 122.57 123.94 ?
  Co1 N22 H2c42 . . . 129.86 129.53 130.2 ?
  N23 N22 N24 . . . 58.23(12) 57.88(12) 58.58(12) ?
  N23 N22 N25 . . . 61.28(12) 60.95(12) 61.60(12) ?
  N23 N22 N26 . . . 89.52(13) 89.33(13) 89.71(13) ?
  N23 N22 C32 . . . 111.5(3) 110.6(3) 112.4(3) ?
  N23 N22 C35 . . . 75.10(17) 74.56(17) 75.64(17) ?
  N23 N22 C42 . . . 134.6(3) 133.7(3) 135.5(3) ?
  N23 N22 C46 . . . 112.87(14) 112.55(14) 113.17(14) ?
  N23 N22 N52 . . . 113.18(15) 112.60(15) 113.75(15) ?
  N23 N22 H1n22 . . . 62.3(6) 61.9(6) 62.6(6) ?
  N23 N22 H1n23 . . . 17.7(2) 17.6(2) 17.9(2) ?
  N23 N22 H1n26 . . . 95.75(19) 95.50(19) 96.00(19) ?
  N23 N22 H1c32 . . . 117.66 116.79 118.53 ?
  N23 N22 H2c32 . . . 125.53 124.92 126.14 ?
  N23 N22 H2c34 . . . 54.49 53.87 55.1 ?
  N23 N22 H2c35 . . . 61.95 61.43 62.47 ?
  N23 N22 H1c42 . . . 119.4 118.48 120.32 ?
  N23 N22 H2c42 . . . 160.98 160.12 161.84 ?
  N24 N22 N25 . . . 91.16(13) 91.00(13) 91.32(13) ?
  N24 N22 N26 . . . 60.21(11) 60.01(11) 60.41(11) ?
  N24 N22 C32 . . . 151.3(3) 150.8(3) 151.9(3) ?
  N24 N22 C35 . . . 122.08(18) 121.71(18) 122.45(18) ?
  N24 N22 C42 . . . 80.0(2) 79.6(2) 80.5(2) ?
  N24 N22 C46 . . . 63.85(12) 63.56(12) 64.14(12) ?
  N24 N22 N52 . . . 55.04(12) 54.69(12) 55.40(12) ?
  N24 N22 H1n22 . . . 92.0(6) 91.5(6) 92.6(6) ?
  N24 N22 H1n23 . . . 71.2(2) 70.7(2) 71.7(2) ?
  N24 N22 H1n26 . . . 76.71(19) 76.59(19) 76.83(19) ?
  N24 N22 H1c32 . . . 175.64 175.07 176.24 ?
  N24 N22 H2c32 . . . 133.89 133.21 134.57 ?
  N24 N22 H2c34 . . . 41.52 41.44 41.6 ?
  N24 N22 H2c35 . . . 117.97 117.62 118.31 ?
  N24 N22 H1c42 . . . 79.53 79.1 79.97 ?
  N24 N22 H2c42 . . . 104.55 104.15 104.96 ?
  N25 N22 N26 . . . 61.12(12) 60.87(12) 61.36(12) ?
  N25 N22 C32 . . . 62.4(2) 62.0(2) 62.8(2) ?
  N25 N22 C35 . . . 33.21(12) 32.99(12) 33.43(13) ?
  N25 N22 C42 . . . 143.1(3) 142.8(3) 143.4(3) ?
  N25 N22 C46 . . . 90.25(14) 90.04(14) 90.45(14) ?
  N25 N22 N52 . . . 116.07(15) 115.84(15) 116.28(15) ?
  N25 N22 H1n22 . . . 109.9(6) 109.6(6) 110.2(6) ?
  N25 N22 H1n23 . . . 69.8(2) 69.4(2) 70.1(2) ?
  N25 N22 H1n26 . . . 52.40(17) 52.11(17) 52.69(17) ?
  N25 N22 H1c32 . . . 85.31 84.9 85.71 ?
  N25 N22 H2c32 . . . 65.33 65.02 65.64 ?
  N25 N22 H2c34 . . . 113.49 113.26 113.71 ?
  N25 N22 H2c35 . . . 44.71 44.47 44.95 ?
  N25 N22 H1c42 . . . 166.91 166.6 167.22 ?
  N25 N22 H2c42 . . . 131.98 131.48 132.48 ?
  N26 N22 C32 . . . 95.1(3) 94.5(3) 95.7(3) ?
  N26 N22 C35 . . . 89.49(17) 89.07(17) 89.91(17) ?
  N26 N22 C42 . . . 83.8(2) 83.7(2) 83.9(2) ?
  N26 N22 C46 . . . 30.44(11) 30.26(11) 30.61(11) ?
  N26 N22 N52 . . . 55.06(12) 54.95(12) 55.17(12) ?
  N26 N22 H1n22 . . . 149.0(6) 148.6(6) 149.3(6) ?
  N26 N22 H1n23 . . . 107.1(3) 106.8(3) 107.3(3) ?
  N26 N22 H1n26 . . . 17.03(18) 16.94(18) 17.12(18) ?
  N26 N22 H1c32 . . . 119.76 119.2 120.32 ?
  N26 N22 H2c32 . . . 73.68 73.12 74.25 ?
  N26 N22 H2c34 . . . 101.73 101.48 101.97 ?
  N26 N22 H2c35 . . . 105.69 105.24 106.14 ?
  N26 N22 H1c42 . . . 105.99 105.8 106.17 ?
  N26 N22 H2c42 . . . 87.78 87.67 87.89 ?
  C32 N22 C35 . . . 36.8(2) 36.5(2) 37.1(2) ?
  C32 N22 C42 . . . 113.8(3) 113.8(3) 113.8(3) ?
  C32 N22 C46 . . . 103.0(3) 102.4(3) 103.6(3) ?
  C32 N22 N52 . . . 124.7(3) 124.2(3) 125.1(3) ?
  C32 N22 H1n22 . . . 106.8(6) 106.2(6) 107.3(6) ?
  C32 N22 H1n23 . . . 106.4(3) 105.4(3) 107.5(3) ?
  C32 N22 H1n26 . . . 78.1(3) 77.5(3) 78.7(3) ?
  C32 N22 H1c32 . . . 26.57 26.51 26.63 ?
  C32 N22 H2c32 . . . 26.57 26.51 26.63 ?
  C32 N22 H2c34 . . . 157.54 156.97 158.11 ?
  C32 N22 H2c35 . . . 51.08 50.6 51.56 ?
  C32 N22 H1c42 . . . 124.31 124 124.62 ?
  C32 N22 H2c42 . . . 87.49 87.42 87.56 ?
  C35 N22 C42 . . . 149.2(3) 148.8(3) 149.6(3) ?
  C35 N22 C46 . . . 113.55(19) 113.15(19) 113.95(19) ?
  C35 N22 N52 . . . 142.1(2) 141.8(2) 142.5(2) ?
  C35 N22 H1n22 . . . 94.9(6) 94.4(6) 95.5(6) ?
  C35 N22 H1n23 . . . 73.4(2) 72.8(2) 74.1(2) ?
  C35 N22 H1n26 . . . 75.9(2) 75.5(2) 76.3(2) ?
  C35 N22 H1c32 . . . 53.93 53.69 54.18 ?
  C35 N22 H2c32 . . . 53.93 53.69 54.18 ?
  C35 N22 H2c34 . . . 127.77 127.65 127.89 ?
  C35 N22 H2c35 . . . 21.62 21.53 21.71 ?
  C35 N22 H1c42 . . . 158.13 157.69 158.59 ?
  C35 N22 H2c42 . . . 123.67 123.26 124.07 ?
  C42 N22 C46 . . . 53.62(18) 53.45(18) 53.78(18) ?
  C42 N22 N52 . . . 32.31(15) 32.21(15) 32.40(16) ?
  C42 N22 H1n22 . . . 106.2(6) 106.1(6) 106.3(6) ?
  C42 N22 H1n23 . . . 137.2(3) 136.1(3) 138.3(3) ?
  C42 N22 H1n26 . . . 90.7(3) 90.7(3) 90.7(3) ?
  C42 N22 H1c32 . . . 104.32 104.17 104.47 ?
  C42 N22 H2c32 . . . 95.45 95.25 95.65 ?
  C42 N22 H2c34 . . . 83.02 82.72 83.31 ?
  C42 N22 H2c35 . . . 161.96 161.59 162.34 ?
  C42 N22 H1c42 . . . 26.38 26.35 26.41 ?
  C42 N22 H2c42 . . . 26.38 26.35 26.41 ?
  C46 N22 N52 . . . 28.60(12) 28.51(12) 28.69(12) ?
  C46 N22 H1n22 . . . 149.4(6) 149.0(6) 149.7(6) ?
  C46 N22 H1n23 . . . 130.2(3) 129.6(3) 130.7(3) ?
  C46 N22 H1n26 . . . 38.63(17) 38.47(17) 38.78(17) ?
  C46 N22 H1c32 . . . 118.59 117.98 119.2 ?
  C46 N22 H2c32 . . . 76.56 75.89 77.22 ?
  C46 N22 H2c34 . . . 99.04 98.87 99.2 ?
  C46 N22 H2c35 . . . 133.27 132.91 133.63 ?
  C46 N22 H1c42 . . . 77.43 77.29 77.57 ?
  C46 N22 H2c42 . . . 59.36 59.16 59.56 ?
  N52 N22 H1n22 . . . 122.1(6) 121.8(6) 122.3(6) ?
  N52 N22 H1n23 . . . 125.5(3) 124.6(3) 126.3(3) ?
  N52 N22 H1n26 . . . 66.68(19) 66.62(19) 66.74(19) ?
  N52 N22 H1c32 . . . 128.93 128.51 129.35 ?
  N52 N22 H2c32 . . . 98.76 98.33 99.19 ?
  N52 N22 H2c34 . . . 77.57 77.38 77.76 ?
  N52 N22 H2c35 . . . 160.75 160.37 161.12 ?
  N52 N22 H1c42 . . . 50.95 50.85 51.05 ?
  N52 N22 H2c42 . . . 50.95 50.85 51.05 ?
  H1n22 N22 H1n23 . . . 46.1(6) 45.8(6) 46.3(6) ?
  H1n22 N22 H1n26 . . . 157.9(6) 157.7(6) 158.2(6) ?
  H1n22 N22 H1c32 . . . 86.8 86.29 87.31 ?
  H1n22 N22 H2c32 . . . 132.37 131.83 132.89 ?
  H1n22 N22 H2c34 . . . 52.27 51.74 52.8 ?
  H1n22 N22 H2c35 . . . 73.65 73.07 74.23 ?
  H1n22 N22 H1c42 . . . 79.85 79.79 79.9 ?
  H1n22 N22 H2c42 . . . 114.41 114.04 114.78 ?
  H1n23 N22 H1n26 . . . 111.9(3) 111.7(3) 112.1(3) ?
  H1n23 N22 H1c32 . . . 105.14 104.03 106.27 ?
  H1n23 N22 H2c32 . . . 127.33 126.46 128.19 ?
  H1n23 N22 H2c34 . . . 54.44 53.66 55.22 ?
  H1n23 N22 H2c35 . . . 55.44 54.78 56.09 ?
  H1n23 N22 H1c42 . . . 114.96 113.98 115.94 ?
  H1n23 N22 H2c42 . . . 158.21 157.37 159.06 ?
  H1n26 N22 H1c32 . . . 102.97 102.39 103.55 ?
  H1n26 N22 H2c32 . . . 57.37 56.73 58.01 ?
  H1n26 N22 H2c34 . . . 118.13 117.96 118.3 ?
  H1n26 N22 H2c35 . . . 94.68 94.23 95.12 ?
  H1n26 N22 H1c42 . . . 115.83 115.78 115.87 ?
  H1n26 N22 H2c42 . . . 87.04 86.87 87.2 ?
  H1c32 N22 H2c32 . . . 46.38 46.21 46.55 ?
  H1c32 N22 H2c34 . . . 138.29 137.7 138.87 ?
  H1c32 N22 H2c35 . . . 57.69 57.23 58.17 ?
  H1c32 N22 H1c42 . . . 104.36 104.02 104.69 ?
  H1c32 N22 H2c42 . . . 79.72 79.54 79.89 ?
  H2c32 N22 H2c34 . . . 175.32 174.56 176.07 ?
  H2c32 N22 H2c35 . . . 73.3 72.88 73.73 ?
  H2c32 N22 H1c42 . . . 115.02 114.65 115.38 ?
  H2c32 N22 H2c42 . . . 71.51 71.21 71.81 ?
  H2c34 N22 H2c35 . . . 109.26 109.1 109.42 ?
  H2c34 N22 H1c42 . . . 64.99 64.68 65.31 ?
  H2c34 N22 H2c42 . . . 107.76 107.43 108.1 ?
  H2c35 N22 H1c42 . . . 148.3 147.82 148.77 ?
  H2c35 N22 H2c42 . . . 136.7 136.31 137.1 ?
  H1c42 N22 H2c42 . . . 44.07 44.01 44.13 ?
  Co1 N23 N21 . . . 43.85(10) 43.81(10) 43.89(10) ?
  Co1 N23 N22 . . . 44.97(10) 44.75(10) 45.19(10) ?
  Co1 N23 N24 . . . 46.22(11) 46.11(11) 46.34(11) ?
  Co1 N23 N25 . . . 44.53(10) 44.33(10) 44.73(10) ?
  Co1 N23 C33 . . . 106.8(3) 106.7(3) 106.9(3) ?
  Co1 N23 C34 . . . 78.19(18) 77.93(17) 78.46(18) ?
  Co1 N23 C41 . . . 70.28(13) 70.07(13) 70.50(13) ?
  Co1 N23 C43 . . . 114.0(2) 113.7(2) 114.2(2) ?
  Co1 N23 N51 . . . 82.27(15) 82.09(15) 82.43(15) ?
  Co1 N23 H1n22 . . . 62.6(2) 62.2(2) 63.0(2) ?
  Co1 N23 H1n23 . . . 107.2(6) 107.0(6) 107.5(6) ?
  Co1 N23 H1c33 . . . 131.47 131.21 131.72 ?
  Co1 N23 H2c33 . . . 99.58 99.15 100.01 ?
  Co1 N23 H2c34 . . . 82.13 81.76 82.49 ?
  Co1 N23 H2c35 . . . 76.89 76.63 77.15 ?
  Co1 N23 H1c43 . . . 120.79 120.16 121.42 ?
  Co1 N23 H2c43 . . . 129.95 129.74 130.15 ?
  N21 N23 N22 . . . 88.81(13) 88.56(13) 89.06(13) ?
  N21 N23 N24 . . . 60.36(12) 60.18(12) 60.54(12) ?
  N21 N23 N25 . . . 60.38(12) 60.24(12) 60.51(12) ?
  N21 N23 C33 . . . 92.2(3) 91.7(3) 92.7(3) ?
  N21 N23 C34 . . . 87.42(18) 87.25(18) 87.58(18) ?
  N21 N23 C41 . . . 30.36(11) 30.17(11) 30.56(11) ?
  N21 N23 C43 . . . 84.2(2) 83.9(2) 84.4(2) ?
  N21 N23 N51 . . . 54.74(13) 54.51(13) 54.97(13) ?
  N21 N23 H1n22 . . . 106.4(2) 106.0(2) 106.8(2) ?
  N21 N23 H1n23 . . . 150.0(6) 149.7(6) 150.2(6) ?
  N21 N23 H1c33 . . . 117.06 116.47 117.64 ?
  N21 N23 H2c33 . . . 70.58 69.85 71.31 ?
  N21 N23 H2c34 . . . 104.38 104.13 104.62 ?
  N21 N23 H2c35 . . . 102.7 102.59 102.81 ?
  N21 N23 H1c43 . . . 105.52 105.36 105.68 ?
  N21 N23 H2c43 . . . 89.34 88.97 89.71 ?
  N22 N23 N24 . . . 61.18(12) 60.98(12) 61.38(12) ?
  N22 N23 N25 . . . 57.58(12) 56.93(12) 58.22(12) ?
  N22 N23 C33 . . . 113.2(3) 112.4(3) 114.0(3) ?
  N22 N23 C34 . . . 76.51(17) 75.92(17) 77.09(17) ?
  N22 N23 C41 . . . 112.85(15) 112.63(15) 113.06(15) ?
  N22 N23 C43 . . . 132.6(2) 131.8(2) 133.5(2) ?
  N22 N23 N51 . . . 112.51(16) 112.18(16) 112.83(16) ?
  N22 N23 H1n22 . . . 18.0(2) 17.8(2) 18.2(2) ?
  N22 N23 H1n23 . . . 62.8(6) 62.7(6) 62.8(5) ?
  N22 N23 H1c33 . . . 120.27 119.18 121.36 ?
  N22 N23 H2c33 . . . 126.26 126 126.51 ?
  N22 N23 H2c34 . . . 64.11 63.44 64.77 ?
  N22 N23 H2c35 . . . 55.62 55.18 56.06 ?
  N22 N23 H1c43 . . . 116.86 115.98 117.73 ?
  N22 N23 H2c43 . . . 158.84 157.85 159.83 ?
  N24 N23 N25 . . . 90.72(14) 90.42(14) 91.02(14) ?
  N24 N23 C33 . . . 62.2(2) 62.0(2) 62.5(2) ?
  N24 N23 C34 . . . 32.74(15) 32.43(15) 33.05(15) ?
  N24 N23 C41 . . . 89.12(14) 88.90(14) 89.32(14) ?
  N24 N23 C43 . . . 143.2(3) 142.9(3) 143.6(3) ?
  N24 N23 N51 . . . 115.00(17) 114.74(17) 115.26(17) ?
  N24 N23 H1n22 . . . 69.0(2) 68.6(2) 69.4(2) ?
  N24 N23 H1n23 . . . 108.5(6) 108.2(6) 108.8(6) ?
  N24 N23 H1c33 . . . 85.29 85 85.58 ?
  N24 N23 H2c33 . . . 65.54 65.5 65.59 ?
  N24 N23 H2c34 . . . 44.36 44.01 44.71 ?
  N24 N23 H2c35 . . . 114.72 114.42 115.01 ?
  N24 N23 H1c43 . . . 165.06 164.55 165.58 ?
  N24 N23 H2c43 . . . 134.19 133.46 134.93 ?
  N25 N23 C33 . . . 149.5(3) 149.2(3) 149.7(3) ?
  N25 N23 C34 . . . 121.86(19) 121.63(19) 122.09(19) ?
  N25 N23 C41 . . . 65.11(13) 64.68(13) 65.53(13) ?
  N25 N23 C43 . . . 78.7(2) 78.6(2) 78.9(2) ?
  N25 N23 N51 . . . 55.09(13) 54.79(13) 55.39(13) ?
  N25 N23 H1n22 . . . 71.3(2) 70.4(2) 72.2(2) ?
  N25 N23 H1n23 . . . 94.0(6) 93.6(6) 94.4(6) ?
  N25 N23 H1c33 . . . 175.97 175.74 176.26 ?
  N25 N23 H2c33 . . . 130.91 130.32 131.51 ?
  N25 N23 H2c34 . . . 119.13 118.89 119.38 ?
  N25 N23 H2c35 . . . 42.35 42.1 42.59 ?
  N25 N23 H1c43 . . . 77.06 76.62 77.49 ?
  N25 N23 H2c43 . . . 103.66 103.43 103.89 ?
  C33 N23 C34 . . . 36.9(2) 36.8(2) 37.1(2) ?
  C33 N23 C41 . . . 98.6(3) 97.8(3) 99.4(3) ?
  C33 N23 C43 . . . 113.8(3) 113.8(3) 113.9(3) ?
  C33 N23 N51 . . . 121.6(3) 120.9(3) 122.2(3) ?
  C33 N23 H1n22 . . . 108.0(3) 106.7(3) 109.2(3) ?
  C33 N23 H1n23 . . . 107.3(6) 106.8(6) 107.8(6) ?
  C33 N23 H1c33 . . . 26.85 26.81 26.89 ?
  C33 N23 H2c33 . . . 26.85 26.81 26.89 ?
  C33 N23 H2c34 . . . 51.13 50.78 51.49 ?
  C33 N23 H2c35 . . . 160.59 159.9 161.28 ?
  C33 N23 H1c43 . . . 126.78 126.4 127.15 ?
  C33 N23 H2c43 . . . 87.93 87.76 88.11 ?
  C34 N23 C41 . . . 110.4(2) 110.1(2) 110.6(2) ?
  C34 N23 C43 . . . 149.2(3) 149.0(3) 149.5(3) ?
  C34 N23 N51 . . . 139.5(2) 139.2(2) 139.8(2) ?
  C34 N23 H1n22 . . . 74.3(3) 73.5(3) 75.1(3) ?
  C34 N23 H1n23 . . . 94.6(6) 94.2(6) 94.9(6) ?
  C34 N23 H1c33 . . . 54.27 54.16 54.38 ?
  C34 N23 H2c33 . . . 54.27 54.16 54.38 ?
  C34 N23 H2c34 . . . 21.72 21.6 21.84 ?
  C34 N23 H2c35 . . . 130.32 130.2 130.45 ?
  C34 N23 H1c43 . . . 160.99 160.59 161.38 ?
  C34 N23 H2c43 . . . 124.45 124.02 124.89 ?
  C41 N23 C43 . . . 54.4(2) 54.3(2) 54.5(2) ?
  C41 N23 N51 . . . 29.14(12) 29.03(12) 29.24(12) ?
  C41 N23 H1n22 . . . 130.6(3) 130.2(3) 131.1(3) ?
  C41 N23 H1n23 . . . 153.3(6) 153.0(6) 153.7(6) ?
  C41 N23 H1c33 . . . 114.47 113.49 115.44 ?
  C41 N23 H2c33 . . . 71.89 71.06 72.72 ?
  C41 N23 H2c34 . . . 130.77 130.45 131.09 ?
  C41 N23 H2c35 . . . 100.53 100.4 100.68 ?
  C41 N23 H1c43 . . . 78.04 77.94 78.14 ?
  C41 N23 H2c43 . . . 60.19 60.1 60.28 ?
  C43 N23 N51 . . . 32.22(19) 32.03(19) 32.40(19) ?
  C43 N23 H1n22 . . . 136.4(3) 135.4(3) 137.5(3) ?
  C43 N23 H1n23 . . . 107.3(6) 107.2(6) 107.5(6) ?
  C43 N23 H1c33 . . . 104.34 104.04 104.65 ?
  C43 N23 H2c33 . . . 95.11 94.89 95.33 ?
  C43 N23 H2c34 . . . 162.12 161.99 162.25 ?
  C43 N23 H2c35 . . . 80.44 80.06 80.81 ?
  C43 N23 H1c43 . . . 26.28 26.15 26.42 ?
  C43 N23 H2c43 . . . 26.28 26.15 26.42 ?
  N51 N23 H1n22 . . . 125.9(3) 125.2(3) 126.5(3) ?
  N51 N23 H1n23 . . . 125.2(6) 125.0(6) 125.4(6) ?
  N51 N23 H1c33 . . . 126.62 125.83 127.4 ?
  N51 N23 H2c33 . . . 95.32 94.79 95.86 ?
  N51 N23 H2c34 . . . 159.06 158.59 159.51 ?
  N51 N23 H2c35 . . . 77.62 77.48 77.76 ?
  N51 N23 H1c43 . . . 50.8 50.52 51.08 ?
  N51 N23 H2c43 . . . 50.8 50.52 51.08 ?
  H1n22 N23 H1n23 . . . 46.4(6) 46.1(6) 46.7(6) ?
  H1n22 N23 H1c33 . . . 107.39 105.95 108.83 ?
  H1n22 N23 H2c33 . . . 128.4 127.57 129.21 ?
  H1n22 N23 H2c34 . . . 56.83 55.93 57.73 ?
  H1n22 N23 H2c35 . . . 56.11 55.38 56.84 ?
  H1n22 N23 H1c43 . . . 113.89 112.94 114.84 ?
  H1n22 N23 H2c43 . . . 156.76 155.69 157.84 ?
  H1n23 N23 H1c33 . . . 87.53 86.91 88.15 ?
  H1n23 N23 H2c33 . . . 133.31 132.73 133.89 ?
  H1n23 N23 H2c34 . . . 73.07 72.6 73.54 ?
  H1n23 N23 H2c35 . . . 54.23 53.78 54.7 ?
  H1n23 N23 H1c43 . . . 81.25 81.1 81.4 ?
  H1n23 N23 H2c43 . . . 113.45 113.04 113.87 ?
  H1c33 N23 H2c33 . . . 46.8 46.69 46.9 ?
  H1c33 N23 H2c34 . . . 57.82 57.56 58.09 ?
  H1c33 N23 H2c35 . . . 140.2 139.48 140.92 ?
  H1c33 N23 H1c43 . . . 106.85 106.49 107.21 ?
  H1c33 N23 H2c43 . . . 79.05 78.79 79.31 ?
  H2c33 N23 H2c34 . . . 73.67 73.41 73.93 ?
  H2c33 N23 H2c35 . . . 172.4 171.64 173.16 ?
  H2c33 N23 H1c43 . . . 116.37 115.89 116.86 ?
  H2c33 N23 H2c43 . . . 72.54 71.9 73.18 ?
  H2c34 N23 H2c35 . . . 112.12 112.01 112.23 ?
  H2c34 N23 H1c43 . . . 150.1 149.84 150.36 ?
  H2c34 N23 H2c43 . . . 136.48 136.28 136.69 ?
  H2c35 N23 H1c43 . . . 61.24 60.81 61.68 ?
  H2c35 N23 H2c43 . . . 104.42 103.83 105 ?
  H1c43 N23 H2c43 . . . 43.91 43.7 44.13 ?
  Co1 N24 N21 . . . 44.86(10) 44.67(10) 45.04(10) ?
  Co1 N24 N22 . . . 44.63(11) 44.44(11) 44.82(11) ?
  Co1 N24 N23 . . . 46.21(10) 45.82(10) 46.60(10) ?
  Co1 N24 N26 . . . 44.40(10) 44.33(10) 44.48(10) ?
  Co1 N24 C33 . . . 77.66(17) 77.26(16) 78.07(17) ?
  Co1 N24 C34 . . . 105.3(3) 104.7(3) 105.9(3) ?
  Co1 N24 C42 . . . 70.43(13) 70.29(13) 70.57(13) ?
  Co1 N24 C44 . . . 115.3(2) 115.0(2) 115.6(2) ?
  Co1 N24 N52 . . . 82.97(14) 82.82(14) 83.12(14) ?
  Co1 N24 H1n21 . . . 62.5(2) 62.0(2) 63.0(2) ?
  Co1 N24 H1n22 . . . 52.75(19) 52.40(19) 53.10(19) ?
  Co1 N24 H1n24 . . . 107.1(6) 106.9(6) 107.2(6) ?
  Co1 N24 H2c33 . . . 81.09 80.83 81.36 ?
  Co1 N24 H1c34 . . . 130.04 129.5 130.58 ?
  Co1 N24 H2c34 . . . 99.17 98.78 99.57 ?
  Co1 N24 H2c36 . . . 74.79 74.74 74.84 ?
  Co1 N24 H1c44 . . . 123.29 122.88 123.69 ?
  Co1 N24 H2c44 . . . 130.05 129.85 130.26 ?
  N21 N24 N22 . . . 89.45(13) 89.26(13) 89.65(13) ?
  N21 N24 N23 . . . 62.13(12) 61.83(12) 62.44(12) ?
  N21 N24 N26 . . . 57.68(12) 57.48(12) 57.88(12) ?
  N21 N24 C33 . . . 76.76(16) 76.51(16) 77.01(16) ?
  N21 N24 C34 . . . 112.0(3) 111.5(3) 112.6(3) ?
  N21 N24 C42 . . . 112.36(15) 112.14(15) 112.58(15) ?
  N21 N24 C44 . . . 133.8(2) 133.3(2) 134.3(2) ?
  N21 N24 N52 . . . 112.40(16) 112.22(16) 112.58(16) ?
  N21 N24 H1n21 . . . 17.8(2) 17.5(2) 18.2(2) ?
  N21 N24 H1n22 . . . 96.1(2) 95.8(2) 96.5(2) ?
  N21 N24 H1n24 . . . 62.7(5) 62.6(5) 62.8(5) ?
  N21 N24 H2c33 . . . 64.15 63.75 64.54 ?
  N21 N24 H1c34 . . . 119.87 119.53 120.2 ?
  N21 N24 H2c34 . . . 125.8 125.29 126.32 ?
  N21 N24 H2c36 . . . 53.46 53.4 53.53 ?
  N21 N24 H1c44 . . . 118.49 117.89 119.08 ?
  N21 N24 H2c44 . . . 160.22 159.63 160.81 ?
  N22 N24 N23 . . . 60.59(12) 60.44(12) 60.74(12) ?
  N22 N24 N26 . . . 59.73(12) 59.51(12) 59.97(12) ?
  N22 N24 C33 . . . 87.59(18) 87.14(18) 88.04(18) ?
  N22 N24 C34 . . . 91.8(3) 91.4(3) 92.3(3) ?
  N22 N24 C42 . . . 30.14(11) 30.07(11) 30.21(11) ?
  N22 N24 C44 . . . 83.8(2) 83.8(2) 83.9(2) ?
  N22 N24 N52 . . . 54.72(12) 54.69(12) 54.75(12) ?
  N22 N24 H1n21 . . . 107.1(2) 106.6(2) 107.7(2) ?
  N22 N24 H1n22 . . . 17.1(2) 16.9(2) 17.3(2) ?
  N22 N24 H1n24 . . . 150.1(6) 149.7(6) 150.6(6) ?
  N22 N24 H2c33 . . . 104.12 103.77 104.48 ?
  N22 N24 H1c34 . . . 116.22 115.75 116.69 ?
  N22 N24 H2c34 . . . 70.64 70.14 71.14 ?
  N22 N24 H2c36 . . . 101.21 101.06 101.37 ?
  N22 N24 H1c44 . . . 105.97 105.85 106.09 ?
  N22 N24 H2c44 . . . 87.94 87.85 88.04 ?
  N23 N24 N26 . . . 90.61(14) 90.28(13) 90.93(14) ?
  N23 N24 C33 . . . 32.41(14) 32.31(14) 32.50(14) ?
  N23 N24 C34 . . . 60.4(2) 60.0(2) 60.7(2) ?
  N23 N24 C42 . . . 89.41(14) 89.23(14) 89.60(14) ?
  N23 N24 C44 . . . 142.6(2) 142.4(3) 142.7(3) ?
  N23 N24 N52 . . . 115.21(16) 115.04(16) 115.36(16) ?
  N23 N24 H1n21 . . . 71.2(2) 70.7(2) 71.6(2) ?
  N23 N24 H1n22 . . . 52.03(18) 51.90(18) 52.15(18) ?
  N23 N24 H1n24 . . . 109.7(6) 109.4(6) 110.0(6) ?
  N23 N24 H2c33 . . . 43.83 43.67 43.98 ?
  N23 N24 H1c34 . . . 83.85 83.48 84.22 ?
  N23 N24 H2c34 . . . 64.21 63.84 64.58 ?
  N23 N24 H2c36 . . . 113.17 112.85 113.49 ?
  N23 N24 H1c44 . . . 166.35 166.12 166.59 ?
  N23 N24 H2c44 . . . 131.72 131.2 132.23 ?
  N26 N24 C33 . . . 121.40(18) 121.14(18) 121.66(18) ?
  N26 N24 C34 . . . 147.9(3) 147.2(3) 148.5(3) ?
  N26 N24 C42 . . . 63.47(12) 63.24(12) 63.69(12) ?
  N26 N24 C44 . . . 80.0(2) 79.8(2) 80.3(2) ?
  N26 N24 N52 . . . 54.78(12) 54.72(12) 54.84(12) ?
  N26 N24 H1n21 . . . 70.5(2) 70.3(2) 70.7(2) ?
  N26 N24 H1n22 . . . 76.4(2) 76.0(2) 76.7(2) ?
  N26 N24 H1n24 . . . 94.1(6) 93.7(6) 94.5(6) ?
  N26 N24 H2c33 . . . 118.73 118.59 118.86 ?
  N26 N24 H1c34 . . . 174.37 173.83 174.89 ?
  N26 N24 H2c34 . . . 130.37 129.85 130.89 ?
  N26 N24 H2c36 . . . 41.48 41.28 41.68 ?
  N26 N24 H1c44 . . . 79.61 79.19 80.02 ?
  N26 N24 H2c44 . . . 104.6 104.39 104.8 ?
  C33 N24 C34 . . . 35.5(2) 35.2(2) 35.8(2) ?
  C33 N24 C42 . . . 111.21(19) 110.80(18) 111.62(19) ?
  C33 N24 C44 . . . 147.9(3) 147.6(3) 148.2(3) ?
  C33 N24 N52 . . . 139.8(2) 139.3(2) 140.2(2) ?
  C33 N24 H1n21 . . . 76.1(2) 76.1(2) 76.2(2) ?
  C33 N24 H1n22 . . . 73.9(2) 73.4(2) 74.5(2) ?
  C33 N24 H1n24 . . . 95.6(6) 95.3(6) 95.9(6) ?
  C33 N24 H2c33 . . . 21.36 21.26 21.46 ?
  C33 N24 H1c34 . . . 53.35 53.08 53.63 ?
  C33 N24 H2c34 . . . 53.35 53.08 53.63 ?
  C33 N24 H2c36 . . . 128.93 128.56 129.29 ?
  C33 N24 H1c44 . . . 158.96 158.58 159.35 ?
  C33 N24 H2c44 . . . 122.68 122.29 123.06 ?
  C34 N24 C42 . . . 100.2(3) 99.8(3) 100.5(3) ?
  C34 N24 C44 . . . 113.8(3) 113.8(3) 113.8(3) ?
  C34 N24 N52 . . . 122.7(3) 122.3(3) 123.0(3) ?
  C34 N24 H1n21 . . . 108.4(3) 108.3(3) 108.6(3) ?
  C34 N24 H1n22 . . . 74.7(3) 74.1(3) 75.4(3) ?
  C34 N24 H1n24 . . . 107.9(6) 107.5(6) 108.3(6) ?
  C34 N24 H2c33 . . . 49.84 49.47 50.2 ?
  C34 N24 H1c34 . . . 26.71 26.59 26.84 ?
  C34 N24 H2c34 . . . 26.71 26.59 26.84 ?
  C34 N24 H2c36 . . . 159.81 159.19 160.43 ?
  C34 N24 H1c44 . . . 126.02 125.78 126.27 ?
  C34 N24 H2c44 . . . 87.64 87.54 87.76 ?
  C42 N24 C44 . . . 53.94(19) 53.82(19) 54.06(19) ?
  C42 N24 N52 . . . 28.56(11) 28.48(11) 28.65(11) ?
  C42 N24 H1n21 . . . 129.6(3) 129.1(3) 130.0(3) ?
  C42 N24 H1n22 . . . 38.22(18) 38.08(18) 38.37(18) ?
  C42 N24 H1n24 . . . 151.2(6) 150.8(6) 151.6(6) ?
  C42 N24 H2c33 . . . 131.03 130.58 131.48 ?
  C42 N24 H1c34 . . . 115.35 115.06 115.64 ?
  C42 N24 H2c34 . . . 73.69 73.24 74.15 ?
  C42 N24 H2c36 . . . 98.8 98.46 99.13 ?
  C42 N24 H1c44 . . . 77.74 77.61 77.89 ?
  C42 N24 H2c44 . . . 59.77 59.66 59.88 ?
  C44 N24 N52 . . . 32.61(18) 32.52(18) 32.71(18) ?
  C44 N24 H1n21 . . . 135.9(3) 135.5(3) 136.3(3) ?
  C44 N24 H1n22 . . . 90.6(3) 90.4(3) 90.7(3) ?
  C44 N24 H1n24 . . . 107.1(6) 106.9(6) 107.2(6) ?
  C44 N24 H2c33 . . . 161.19 160.93 161.45 ?
  C44 N24 H1c34 . . . 103.82 103.74 103.9 ?
  C44 N24 H2c34 . . . 94.74 94.53 94.96 ?
  C44 N24 H2c36 . . . 83.11 82.51 83.72 ?
  C44 N24 H1c44 . . . 26.44 26.38 26.51 ?
  C44 N24 H2c44 . . . 26.44 26.37 26.51 ?
  N52 N24 H1n21 . . . 124.4(3) 124.2(3) 124.5(3) ?
  N52 N24 H1n22 . . . 66.27(19) 66.16(19) 66.37(19) ?
  N52 N24 H1n24 . . . 123.9(6) 123.5(6) 124.3(6) ?
  N52 N24 H2c33 . . . 158.8 158.46 159.16 ?
  N52 N24 H1c34 . . . 127.07 126.87 127.28 ?
  N52 N24 H2c34 . . . 96.41 95.92 96.9 ?
  N52 N24 H2c36 . . . 77.51 77.2 77.82 ?
  N52 N24 H1c44 . . . 51.27 51.17 51.37 ?
  N52 N24 H2c44 . . . 51.27 51.16 51.36 ?
  H1n21 N24 H1n22 . . . 112.5(3) 111.9(3) 113.1(3) ?
  H1n21 N24 H1n24 . . . 45.9(6) 45.6(6) 46.3(6) ?
  H1n21 N24 H2c33 . . . 58.63 58.42 58.84 ?
  H1n21 N24 H1c34 . . . 108.38 108.07 108.69 ?
  H1n21 N24 H2c34 . . . 129.33 128.97 129.71 ?
  H1n21 N24 H2c36 . . . 53.08 52.68 53.48 ?
  H1n21 N24 H1c44 . . . 113.63 113.15 114.11 ?
  H1n21 N24 H2c44 . . . 157.1 156.44 157.76 ?
  H1n22 N24 H1n24 . . . 158.4(6) 158.1(6) 158.6(6) ?
  H1n22 N24 H2c33 . . . 92.87 92.43 93.32 ?
  H1n22 N24 H1c34 . . . 99.36 98.82 99.9 ?
  H1n22 N24 H2c34 . . . 54.24 53.6 54.87 ?
  H1n22 N24 H2c36 . . . 117.74 117.52 117.96 ?
  H1n22 N24 H1c44 . . . 115.73 115.66 115.79 ?
  H1n22 N24 H2c44 . . . 86.98 86.84 87.13 ?
  H1n24 N24 H2c33 . . . 74.51 74.11 74.91 ?
  H1n24 N24 H1c34 . . . 88.67 88.1 89.25 ?
  H1n24 N24 H2c34 . . . 133.6 133.19 134.01 ?
  H1n24 N24 H2c36 . . . 54.41 53.77 55.06 ?
  H1n24 N24 H1c44 . . . 80.71 80.48 80.94 ?
  H1n24 N24 H2c44 . . . 114.39 114.08 114.7 ?
  H2c33 N24 H1c34 . . . 57.37 57.18 57.56 ?
  H2c33 N24 H2c34 . . . 72.58 72.31 72.86 ?
  H2c33 N24 H2c36 . . . 111.33 110.7 111.96 ?
  H2c33 N24 H1c44 . . . 149.79 149.48 150.1 ?
  H2c33 N24 H2c44 . . . 135.36 135.03 135.69 ?
  H1c34 N24 H2c34 . . . 45.86 45.6 46.12 ?
  H1c34 N24 H2c36 . . . 142.35 141.75 142.95 ?
  H1c34 N24 H1c44 . . . 105.69 105.5 105.9 ?
  H1c34 N24 H2c44 . . . 78.58 78.46 78.7 ?
  H2c34 N24 H2c36 . . . 171.78 171.09 172.46 ?
  H2c34 N24 H1c44 . . . 115.41 115.28 115.54 ?
  H2c34 N24 H2c44 . . . 71.45 71.29 71.61 ?
  H2c36 N24 H1c44 . . . 65.11 64.47 65.74 ?
  H2c36 N24 H2c44 . . . 107.96 107.24 108.67 ?
  H1c44 N24 H2c44 . . . 44.18 44.06 44.31 ?
  Co1 N25 N21 . . . 44.13(10) 43.94(10) 44.32(10) ?
  Co1 N25 N22 . . . 47.03(10) 46.65(10) 47.41(10) ?
  Co1 N25 N23 . . . 44.76(10) 44.58(10) 44.95(10) ?
  Co1 N25 N26 . . . 44.81(10) 44.67(10) 44.96(10) ?
  Co1 N25 C32 . . . 79.81(17) 79.28(16) 80.33(17) ?
  Co1 N25 C35 . . . 107.1(3) 106.2(3) 108.1(3) ?
  Co1 N25 C43 . . . 70.94(13) 70.63(12) 71.26(12) ?
  Co1 N25 C45 . . . 114.1(2) 113.8(2) 114.3(2) ?
  Co1 N25 N51 . . . 82.44(14) 82.23(14) 82.63(14) ?
  Co1 N25 H1n23 . . . 52.54(19) 52.33(19) 52.76(19) ?
  Co1 N25 H1n25 . . . 106.7(6) 106.1(6) 107.4(6) ?
  Co1 N25 H1n26 . . . 62.7(2) 62.6(2) 62.8(2) ?
  Co1 N25 H2c31 . . . 75.27 75.09 75.44 ?
  Co1 N25 H2c32 . . . 84.13 83.63 84.65 ?
  Co1 N25 H1c35 . . . 132.17 131.28 133.06 ?
  Co1 N25 H2c35 . . . 98.89 98.2 99.58 ?
  Co1 N25 H1c45 . . . 119.52 118.85 120.19 ?
  Co1 N25 H2c45 . . . 131.22 131.1 131.34 ?
  N21 N25 N22 . . . 91.13(13) 90.93(13) 91.33(13) ?
  N21 N25 N23 . . . 60.87(12) 60.70(12) 61.03(12) ?
  N21 N25 N26 . . . 57.51(11) 57.32(11) 57.70(11) ?
  N21 N25 C32 . . . 123.23(18) 122.87(18) 123.59(19) ?
  N21 N25 C35 . . . 148.8(3) 148.1(3) 149.5(3) ?
  N21 N25 C43 . . . 65.08(13) 64.90(13) 65.26(13) ?
  N21 N25 C45 . . . 78.1(2) 77.8(2) 78.5(2) ?
  N21 N25 N51 . . . 54.95(12) 54.69(12) 55.20(13) ?
  N21 N25 H1n23 . . . 77.0(2) 76.7(2) 77.3(2) ?
  N21 N25 H1n25 . . . 95.1(6) 94.7(6) 95.5(6) ?
  N21 N25 H1n26 . . . 70.8(2) 70.7(2) 70.8(2) ?
  N21 N25 H2c31 . . . 40.88 40.81 40.94 ?
  N21 N25 H2c32 . . . 121.24 120.8 121.67 ?
  N21 N25 H1c35 . . . 175.33 174.66 176.01 ?
  N21 N25 H2c35 . . . 129.23 128.89 129.57 ?
  N21 N25 H1c45 . . . 75.88 75.33 76.42 ?
  N21 N25 H2c45 . . . 103.35 102.92 103.78 ?
  N22 N25 N23 . . . 61.14(13) 60.83(13) 61.46(13) ?
  N22 N25 N26 . . . 61.35(12) 61.08(12) 61.63(12) ?
  N22 N25 C32 . . . 33.36(14) 33.11(14) 33.61(14) ?
  N22 N25 C35 . . . 62.2(2) 61.7(2) 62.8(2) ?
  N22 N25 C43 . . . 90.36(14) 89.95(14) 90.78(14) ?
  N22 N25 C45 . . . 145.2(2) 144.8(2) 145.6(2) ?
  N22 N25 N51 . . . 116.08(16) 115.87(16) 116.30(16) ?
  N22 N25 H1n23 . . . 52.36(18) 52.05(18) 52.65(18) ?
  N22 N25 H1n25 . . . 106.6(6) 106.2(6) 107.0(6) ?
  N22 N25 H1n26 . . . 69.9(2) 69.6(2) 70.2(2) ?
  N22 N25 H2c31 . . . 114.24 113.99 114.48 ?
  N22 N25 H2c32 . . . 44.81 44.57 45.05 ?
  N22 N25 H1c35 . . . 85.36 84.88 85.83 ?
  N22 N25 H2c35 . . . 65.24 64.79 65.68 ?
  N22 N25 H1c45 . . . 165.55 165.37 165.74 ?
  N22 N25 H2c45 . . . 136.66 135.96 137.37 ?
  N23 N25 N26 . . . 89.58(13) 89.45(13) 89.69(13) ?
  N23 N25 C32 . . . 87.82(17) 87.19(17) 88.46(17) ?
  N23 N25 C35 . . . 90.5(3) 89.8(3) 91.2(3) ?
  N23 N25 C43 . . . 30.63(11) 30.46(11) 30.80(11) ?
  N23 N25 C45 . . . 85.1(2) 85.0(2) 85.1(2) ?
  N23 N25 N51 . . . 55.10(13) 54.90(13) 55.31(13) ?
  N23 N25 H1n23 . . . 16.8(2) 16.6(2) 16.9(2) ?
  N23 N25 H1n25 . . . 150.8(6) 150.3(6) 151.4(6) ?
  N23 N25 H1n26 . . . 107.4(2) 107.3(2) 107.5(2) ?
  N23 N25 H2c31 . . . 101.7 101.52 101.87 ?
  N23 N25 H2c32 . . . 105.25 104.64 105.87 ?
  N23 N25 H1c35 . . . 114.62 113.86 115.39 ?
  N23 N25 H2c35 . . . 68.4 67.89 68.93 ?
  N23 N25 H1c45 . . . 106.14 105.82 106.45 ?
  N23 N25 H2c45 . . . 90.59 90.31 90.86 ?
  N26 N25 C32 . . . 78.11(16) 77.87(16) 78.36(16) ?
  N26 N25 C35 . . . 114.6(3) 113.9(3) 115.3(3) ?
  N26 N25 C43 . . . 113.28(14) 113.16(14) 113.41(14) ?
  N26 N25 C45 . . . 131.3(2) 130.6(2) 131.9(2) ?
  N26 N25 N51 . . . 112.35(15) 112.17(15) 112.53(15) ?
  N26 N25 H1n23 . . . 95.5(2) 95.4(2) 95.7(2) ?
  N26 N25 H1n25 . . . 62.2(6) 61.7(6) 62.7(6) ?
  N26 N25 H1n26 . . . 18.1(2) 17.9(2) 18.2(2) ?
  N26 N25 H2c31 . . . 55.24 55.08 55.41 ?
  N26 N25 H2c32 . . . 66.31 65.99 66.64 ?
  N26 N25 H1c35 . . . 122.81 122.46 123.15 ?
  N26 N25 H2c35 . . . 126.38 125.86 126.9 ?
  N26 N25 H1c45 . . . 114.53 113.82 115.24 ?
  N26 N25 H2c45 . . . 157.34 156.48 158.19 ?
  C32 N25 C35 . . . 36.6(2) 36.1(2) 37.1(2) ?
  C32 N25 C43 . . . 110.88(18) 110.25(18) 111.52(18) ?
  C32 N25 C45 . . . 149.6(3) 149.0(3) 150.1(3) ?
  C32 N25 N51 . . . 140.0(2) 139.5(2) 140.5(2) ?
  C32 N25 H1n23 . . . 73.8(2) 73.2(2) 74.5(2) ?
  C32 N25 H1n25 . . . 93.1(6) 92.7(6) 93.6(6) ?
  C32 N25 H1n26 . . . 76.6(2) 76.4(2) 76.8(2) ?
  C32 N25 H2c31 . . . 131.88 131.57 132.2 ?
  C32 N25 H2c32 . . . 21.58 21.49 21.67 ?
  C32 N25 H1c35 . . . 53.89 53.58 54.19 ?
  C32 N25 H2c35 . . . 53.89 53.59 54.19 ?
  C32 N25 H1c45 . . . 160.66 160.49 160.84 ?
  C32 N25 H2c45 . . . 124.54 123.89 125.18 ?
  C35 N25 C43 . . . 97.2(3) 96.9(3) 97.5(3) ?
  C35 N25 C45 . . . 113.8(3) 113.8(3) 113.8(3) ?
  C35 N25 N51 . . . 120.2(3) 120.1(3) 120.3(3) ?
  C35 N25 H1n23 . . . 73.8(3) 72.9(3) 74.6(3) ?
  C35 N25 H1n25 . . . 107.4(6) 107.2(6) 107.7(6) ?
  C35 N25 H1n26 . . . 110.5(3) 110.0(3) 111.0(3) ?
  C35 N25 H2c31 . . . 163.54 163.46 163.62 ?
  C35 N25 H2c32 . . . 50.89 50.37 51.4 ?
  C35 N25 H1c35 . . . 26.65 26.62 26.68 ?
  C35 N25 H2c35 . . . 26.65 26.62 26.68 ?
  C35 N25 H1c45 . . . 127.88 127.78 127.97 ?
  C35 N25 H2c45 . . . 88.05 87.88 88.22 ?
  C43 N25 C45 . . . 55.0(2) 54.94(19) 55.1(2) ?
  C43 N25 N51 . . . 29.10(13) 28.93(13) 29.27(13) ?
  C43 N25 H1n23 . . . 38.64(18) 38.56(18) 38.71(18) ?
  C43 N25 H1n25 . . . 154.5(6) 154.3(6) 154.7(6) ?
  C43 N25 H1n26 . . . 131.0(3) 130.7(3) 131.2(3) ?
  C43 N25 H2c31 . . . 98.91 98.67 99.15 ?
  C43 N25 H2c32 . . . 131.54 130.83 132.25 ?
  C43 N25 H1c35 . . . 111.81 111.49 112.11 ?
  C43 N25 H2c35 . . . 70.59 70.28 70.89 ?
  C43 N25 H1c45 . . . 78.55 78.27 78.83 ?
  C43 N25 H2c45 . . . 61.14 61.06 61.24 ?
  C45 N25 N51 . . . 32.47(19) 32.32(18) 32.62(19) ?
  C45 N25 H1n23 . . . 92.9(3) 92.8(3) 93.0(3) ?
  C45 N25 H1n25 . . . 107.2(6) 107.0(6) 107.4(6) ?
  C45 N25 H1n26 . . . 133.7(3) 133.0(3) 134.4(3) ?
  C45 N25 H2c31 . . . 78.56 77.94 79.19 ?
  C45 N25 H2c32 . . . 160.56 160.22 160.91 ?
  C45 N25 H1c35 . . . 103.09 103.06 103.12 ?
  C45 N25 H2c35 . . . 96.16 95.88 96.44 ?
  C45 N25 H1c45 . . . 26.39 26.23 26.55 ?
  C45 N25 H2c45 . . . 26.39 26.23 26.55 ?
  N51 N25 H1n23 . . . 66.9(2) 66.73(19) 67.0(2) ?
  N51 N25 H1n25 . . . 126.4(6) 126.4(6) 126.4(6) ?
  N51 N25 H1n26 . . . 124.9(2) 124.7(2) 125.2(2) ?
  N51 N25 H2c31 . . . 76.1 75.85 76.36 ?
  N51 N25 H2c32 . . . 160.14 159.62 160.66 ?
  N51 N25 H1c35 . . . 124.16 124.02 124.31 ?
  N51 N25 H2c35 . . . 94.44 94.3 94.58 ?
  N51 N25 H1c45 . . . 51.09 50.83 51.35 ?
  N51 N25 H2c45 . . . 51.09 50.83 51.35 ?
  H1n23 N25 H1n25 . . . 156.6(6) 156.1(6) 157.1(6) ?
  H1n23 N25 H1n26 . . . 111.9(3) 111.8(3) 112.0(3) ?
  H1n23 N25 H2c31 . . . 117.88 117.6 118.15 ?
  H1n23 N25 H2c32 . . . 93.31 92.63 93.99 ?
  H1n23 N25 H1c35 . . . 98.38 97.47 99.3 ?
  H1n23 N25 H2c35 . . . 52.67 52.02 53.33 ?
  H1n23 N25 H1c45 . . . 117.18 116.98 117.38 ?
  H1n23 N25 H2c45 . . . 91.02 90.52 91.52 ?
  H1n25 N25 H1n26 . . . 45.1(6) 44.5(6) 45.7(6) ?
  H1n25 N25 H2c31 . . . 57.07 56.84 57.31 ?
  H1n25 N25 H2c32 . . . 71.71 71.13 72.29 ?
  H1n25 N25 H1c35 . . . 88.84 88.49 89.19 ?
  H1n25 N25 H2c35 . . . 133.59 133.33 133.84 ?
  H1n25 N25 H1c45 . . . 81.2 80.91 81.47 ?
  H1n25 N25 H2c45 . . . 112.33 112.04 112.63 ?
  H1n26 N25 H2c31 . . . 55.44 55.3 55.59 ?
  H1n26 N25 H2c32 . . . 59.63 59.32 59.93 ?
  H1n26 N25 H1c35 . . . 110.7 110.58 110.81 ?
  H1n26 N25 H2c35 . . . 130.08 129.64 130.51 ?
  H1n26 N25 H1c45 . . . 110.6 109.95 111.26 ?
  H1n26 N25 H2c45 . . . 153.46 152.53 154.4 ?
  H2c31 N25 H2c32 . . . 114.36 113.94 114.78 ?
  H2c31 N25 H1c35 . . . 143.67 143.07 144.27 ?
  H2c31 N25 H2c35 . . . 169.33 169.16 169.5 ?
  H2c31 N25 H1c45 . . . 59.35 58.67 60.03 ?
  H2c31 N25 H2c45 . . . 102.65 101.78 103.53 ?
  H2c32 N25 H1c35 . . . 57.75 57.32 58.18 ?
  H2c32 N25 H2c35 . . . 73.26 72.87 73.65 ?
  H2c32 N25 H1c45 . . . 148.6 148.28 148.94 ?
  H2c32 N25 H2c45 . . . 135.03 134.47 135.6 ?
  H1c35 N25 H2c35 . . . 46.34 46.11 46.57 ?
  H1c35 N25 H1c45 . . . 107.26 107.17 107.34 ?
  H1c35 N25 H2c45 . . . 77.33 77.19 77.46 ?
  H2c35 N25 H1c45 . . . 118.37 118.17 118.57 ?
  H2c35 N25 H2c45 . . . 74.27 73.81 74.73 ?
  H1c45 N25 H2c45 . . . 44.1 43.84 44.36 ?
  Co1 N26 N21 . . . 46.83(10) 46.63(10) 47.04(10) ?
  Co1 N26 N22 . . . 44.82(10) 44.68(10) 44.96(10) ?
  Co1 N26 N24 . . . 44.43(10) 44.17(10) 44.69(10) ?
  Co1 N26 N25 . . . 44.59(10) 44.51(10) 44.67(10) ?
  Co1 N26 C31 . . . 78.21(17) 78.00(17) 78.41(17) ?
  Co1 N26 C36 . . . 105.4(3) 104.9(3) 105.8(3) ?
  Co1 N26 C44 . . . 70.21(12) 69.94(12) 70.48(12) ?
  Co1 N26 C46 . . . 115.0(2) 114.6(2) 115.4(2) ?
  Co1 N26 N52 . . . 83.11(14) 82.68(14) 83.54(14) ?
  Co1 N26 H1n24 . . . 52.26(18) 52.01(18) 52.51(19) ?
  Co1 N26 H1n25 . . . 62.2(2) 62.1(2) 62.3(2) ?
  Co1 N26 H1n26 . . . 107.3(6) 107.0(6) 107.5(6) ?
  Co1 N26 H2c31 . . . 81.4 81.11 81.7 ?
  Co1 N26 H2c32 . . . 74.92 74.74 75.1 ?
  Co1 N26 H1c36 . . . 130.32 129.89 130.75 ?
  Co1 N26 H2c36 . . . 98.78 98.61 98.95 ?
  Co1 N26 H1c46 . . . 123.34 122.79 123.89 ?
  Co1 N26 H2c46 . . . 129.45 129.32 129.57 ?
  N21 N26 N22 . . . 91.65(14) 91.58(14) 91.70(14) ?
  N21 N26 N24 . . . 61.08(12) 60.99(12) 61.17(12) ?
  N21 N26 N25 . . . 62.17(12) 61.88(12) 62.45(12) ?
  N21 N26 C31 . . . 32.42(15) 32.41(15) 32.43(15) ?
  N21 N26 C36 . . . 59.8(2) 59.5(2) 60.2(2) ?
  N21 N26 C44 . . . 89.64(14) 89.53(14) 89.75(14) ?
  N21 N26 C46 . . . 142.5(2) 142.3(2) 142.8(2) ?
  N21 N26 N52 . . . 115.95(16) 115.73(16) 116.17(16) ?
  N21 N26 H1n24 . . . 52.17(17) 52.06(17) 52.28(17) ?
  N21 N26 H1n25 . . . 71.2(2) 70.9(2) 71.5(2) ?
  N21 N26 H1n26 . . . 109.6(6) 109.3(6) 110.0(6) ?
  N21 N26 H2c31 . . . 43.87 43.81 43.94 ?
  N21 N26 H2c32 . . . 113.75 113.54 113.95 ?
  N21 N26 H1c36 . . . 83.52 83.24 83.8 ?
  N21 N26 H2c36 . . . 63.42 63.12 63.72 ?
  N21 N26 H1c46 . . . 166.63 166.52 166.73 ?
  N21 N26 H2c46 . . . 131.3 130.75 131.84 ?
  N22 N26 N24 . . . 60.05(12) 59.74(12) 60.37(12) ?
  N22 N26 N25 . . . 57.53(12) 57.09(12) 57.98(12) ?
  N22 N26 C31 . . . 122.19(19) 122.05(19) 122.33(19) ?
  N22 N26 C36 . . . 148.5(3) 148.1(3) 148.8(3) ?
  N22 N26 C44 . . . 63.74(12) 63.54(12) 63.95(12) ?
  N22 N26 C46 . . . 79.8(2) 79.4(2) 80.2(2) ?
  N22 N26 N52 . . . 54.89(12) 54.64(12) 55.14(12) ?
  N22 N26 H1n24 . . . 76.5(2) 76.1(2) 76.9(2) ?
  N22 N26 H1n25 . . . 70.0(2) 69.4(2) 70.5(2) ?
  N22 N26 H1n26 . . . 93.8(6) 93.6(6) 94.0(6) ?
  N22 N26 H2c31 . . . 118.87 118.38 119.36 ?
  N22 N26 H2c32 . . . 40.98 40.95 41.02 ?
  N22 N26 H1c36 . . . 175.03 174.73 175.35 ?
  N22 N26 H2c36 . . . 130.72 130.43 131.03 ?
  N22 N26 H1c46 . . . 79.4 78.93 79.88 ?
  N22 N26 H2c46 . . . 104.2 103.75 104.66 ?
  N24 N26 N25 . . . 88.99(13) 88.79(13) 89.18(13) ?
  N24 N26 C31 . . . 88.45(17) 88.33(17) 88.57(17) ?
  N24 N26 C36 . . . 92.1(3) 91.9(3) 92.4(3) ?
  N24 N26 C44 . . . 30.00(10) 29.94(10) 30.07(10) ?
  N24 N26 C46 . . . 83.6(2) 83.5(2) 83.6(2) ?
  N24 N26 N52 . . . 54.94(12) 54.81(12) 55.06(12) ?
  N24 N26 H1n24 . . . 17.0(2) 16.8(2) 17.1(2) ?
  N24 N26 H1n25 . . . 106.7(2) 106.4(2) 107.0(2) ?
  N24 N26 H1n26 . . . 150.1(6) 149.7(6) 150.5(6) ?
  N24 N26 H2c31 . . . 104.76 104.69 104.82 ?
  N24 N26 H2c32 . . . 101.03 100.69 101.37 ?
  N24 N26 H1c36 . . . 116.22 115.88 116.56 ?
  N24 N26 H2c36 . . . 70.67 70.55 70.8 ?
  N24 N26 H1c46 . . . 105.63 105.52 105.75 ?
  N24 N26 H2c46 . . . 87.49 87.18 87.8 ?
  N25 N26 C31 . . . 76.62(16) 76.52(16) 76.72(16) ?
  N25 N26 C36 . . . 111.9(3) 111.3(3) 112.5(3) ?
  N25 N26 C44 . . . 111.95(14) 111.69(14) 112.21(14) ?
  N25 N26 C46 . . . 133.8(2) 133.3(2) 134.4(2) ?
  N25 N26 N52 . . . 112.32(15) 111.90(15) 112.74(15) ?
  N25 N26 H1n24 . . . 95.4(2) 95.17(19) 95.6(2) ?
  N25 N26 H1n25 . . . 17.8(2) 17.7(2) 17.9(2) ?
  N25 N26 H1n26 . . . 63.2(6) 62.9(6) 63.4(6) ?
  N25 N26 H2c31 . . . 63.94 63.79 64.08 ?
  N25 N26 H2c32 . . . 53.79 53.62 53.96 ?
  N25 N26 H1c36 . . . 120.49 120.17 120.82 ?
  N25 N26 H2c36 . . . 125.15 124.84 125.45 ?
  N25 N26 H1c46 . . . 119.1 118.47 119.73 ?
  N25 N26 H2c46 . . . 160.11 159.6 160.63 ?
  C31 N26 C36 . . . 35.4(2) 35.0(2) 35.9(2) ?
  C31 N26 C44 . . . 111.83(18) 111.63(18) 112.04(18) ?
  C31 N26 C46 . . . 148.0(3) 147.6(3) 148.5(3) ?
  C31 N26 N52 . . . 140.8(2) 140.7(2) 140.8(2) ?
  C31 N26 H1n24 . . . 74.7(2) 74.7(2) 74.8(2) ?
  C31 N26 H1n25 . . . 76.0(2) 75.9(2) 76.1(2) ?
  C31 N26 H1n26 . . . 94.9(6) 94.8(6) 95.0(6) ?
  C31 N26 H2c31 . . . 21.38 21.3 21.46 ?
  C31 N26 H2c32 . . . 128.89 128.65 129.12 ?
  C31 N26 H1c36 . . . 53.32 53.04 53.61 ?
  C31 N26 H2c36 . . . 53.32 53.04 53.6 ?
  C31 N26 H1c46 . . . 158.36 157.97 158.75 ?
  C31 N26 H2c46 . . . 122.8 122.36 123.26 ?
  C36 N26 C44 . . . 100.3(3) 100.1(3) 100.5(3) ?
  C36 N26 C46 . . . 113.8(3) 113.8(3) 113.9(3) ?
  C36 N26 N52 . . . 122.9(3) 122.7(3) 123.1(3) ?
  C36 N26 H1n24 . . . 75.1(3) 75.0(3) 75.3(3) ?
  C36 N26 H1n25 . . . 108.6(3) 108.0(3) 109.2(3) ?
  C36 N26 H1n26 . . . 107.7(6) 107.4(6) 107.9(6) ?
  C36 N26 H2c31 . . . 50.17 49.61 50.73 ?
  C36 N26 H2c32 . . . 159.83 159.4 160.28 ?
  C36 N26 H1c36 . . . 26.69 26.62 26.76 ?
  C36 N26 H2c36 . . . 26.69 26.62 26.76 ?
  C36 N26 H1c46 . . . 125.71 125.58 125.85 ?
  C36 N26 H2c46 . . . 87.78 87.62 87.94 ?
  C44 N26 C46 . . . 53.79(19) 53.72(19) 53.87(19) ?
  C44 N26 N52 . . . 28.93(12) 28.81(12) 29.05(11) ?
  C44 N26 H1n24 . . . 38.15(17) 38.07(17) 38.22(17) ?
  C44 N26 H1n25 . . . 129.1(2) 128.7(2) 129.4(2) ?
  C44 N26 H1n26 . . . 151.4(6) 151.1(6) 151.6(6) ?
  C44 N26 H2c31 . . . 131.54 131.39 131.69 ?
  C44 N26 H2c32 . . . 98.72 98.51 98.93 ?
  C44 N26 H1c36 . . . 114.96 114.68 115.25 ?
  C44 N26 H2c36 . . . 73.76 73.52 74.01 ?
  C44 N26 H1c46 . . . 77.53 77.44 77.62 ?
  C44 N26 H2c46 . . . 59.38 59.2 59.56 ?
  C46 N26 N52 . . . 32.15(18) 32.00(18) 32.29(18) ?
  C46 N26 H1n24 . . . 90.4(2) 90.2(2) 90.7(2) ?
  C46 N26 H1n25 . . . 135.9(3) 135.4(3) 136.5(3) ?
  C46 N26 H1n26 . . . 107.3(6) 107.0(6) 107.6(6) ?
  C46 N26 H2c31 . . . 161.32 160.84 161.8 ?
  C46 N26 H2c32 . . . 83.07 82.6 83.55 ?
  C46 N26 H1c36 . . . 103.39 103.27 103.52 ?
  C46 N26 H2c36 . . . 94.96 94.79 95.14 ?
  C46 N26 H1c46 . . . 26.27 26.15 26.38 ?
  C46 N26 H2c46 . . . 26.27 26.15 26.39 ?
  N52 N26 H1n24 . . . 66.54(19) 66.48(19) 66.60(19) ?
  N52 N26 H1n25 . . . 124.0(2) 123.5(2) 124.5(2) ?
  N52 N26 H1n26 . . . 123.7(6) 123.5(6) 123.8(6) ?
  N52 N26 H2c31 . . . 159.67 159.58 159.75 ?
  N52 N26 H2c32 . . . 77.26 77 77.51 ?
  N52 N26 H1c36 . . . 126.52 126.24 126.79 ?
  N52 N26 H2c36 . . . 96.77 96.55 96.99 ?
  N52 N26 H1c46 . . . 50.72 50.49 50.95 ?
  N52 N26 H2c46 . . . 50.72 50.49 50.95 ?
  H1n24 N26 H1n25 . . . 111.9(3) 111.6(3) 112.1(3) ?
  H1n24 N26 H1n26 . . . 158.1(6) 157.8(6) 158.5(6) ?
  H1n24 N26 H2c31 . . . 93.48 93.4 93.56 ?
  H1n24 N26 H2c32 . . . 117.38 116.99 117.78 ?
  H1n24 N26 H1c36 . . . 99.55 99.27 99.82 ?
  H1n24 N26 H2c36 . . . 54.43 54.29 54.57 ?
  H1n24 N26 H1c46 . . . 115.45 115.3 115.61 ?
  H1n24 N26 H2c46 . . . 86.81 86.3 87.32 ?
  H1n25 N26 H1n26 . . . 46.3(6) 46.0(6) 46.6(6) ?
  H1n25 N26 H2c31 . . . 58.45 58.36 58.55 ?
  H1n25 N26 H2c32 . . . 53.06 52.72 53.39 ?
  H1n25 N26 H1c36 . . . 109.28 108.94 109.61 ?
  H1n25 N26 H2c36 . . . 129.06 128.7 129.41 ?
  H1n25 N26 H1c46 . . . 114.1 113.56 114.64 ?
  H1n25 N26 H2c46 . . . 157.47 157.02 157.92 ?
  H1n26 N26 H2c31 . . . 73.86 73.81 73.92 ?
  H1n26 N26 H2c32 . . . 54.58 54.39 54.75 ?
  H1n26 N26 H1c36 . . . 88.87 88.67 89.07 ?
  H1n26 N26 H2c36 . . . 133.48 133.15 133.81 ?
  H1n26 N26 H1c46 . . . 81.1 80.75 81.45 ?
  H1n26 N26 H2c46 . . . 114.75 114.39 115.1 ?
  H2c31 N26 H2c32 . . . 111.02 110.56 111.47 ?
  H2c31 N26 H1c36 . . . 57.94 57.58 58.31 ?
  H2c31 N26 H2c36 . . . 72.79 72.4 73.18 ?
  H2c31 N26 H1c46 . . . 149.49 149.39 149.59 ?
  H2c31 N26 H2c46 . . . 135.77 135.29 136.26 ?
  H2c32 N26 H1c36 . . . 142.6 142.26 142.94 ?
  H2c32 N26 H2c36 . . . 171.66 171.36 171.97 ?
  H2c32 N26 H1c46 . . . 65.36 64.81 65.92 ?
  H2c32 N26 H2c46 . . . 107.83 107.24 108.42 ?
  H1c36 N26 H2c36 . . . 45.72 45.51 45.94 ?
  H1c36 N26 H1c46 . . . 105.16 105.02 105.31 ?
  H1c36 N26 H2c46 . . . 78.37 78.29 78.45 ?
  H2c36 N26 H1c46 . . . 115.39 115.1 115.67 ?
  H2c36 N26 H2c46 . . . 71.75 71.54 71.96 ?
  H1c46 N26 H2c46 . . . 43.89 43.7 44.08 ?
  Co1 C31 N21 . . . 42.36(19) 42.17(19) 42.56(19) ?
  Co1 C31 N26 . . . 43.52(12) 43.43(12) 43.61(12) ?
  Co1 C31 C36 . . . 72.8(3) 72.7(3) 73.0(3) ?
  Co1 C31 C41 . . . 66.93(15) 66.73(15) 67.15(15) ?
  Co1 C31 H1n21 . . . 57.2(3) 57.1(3) 57.4(3) ?
  Co1 C31 H1n26 . . . 51.7(2) 51.6(2) 51.8(2) ?
  Co1 C31 H1c31 . . . 147.1 146.6 147.61 ?
  Co1 C31 H2c31 . . . 95.21 94.55 95.87 ?
  Co1 C31 H1c36 . . . 95.56 95.49 95.64 ?
  Co1 C31 H2c36 . . . 75.64 75.55 75.74 ?
  Co1 C31 H2c41 . . . 87.34 87.08 87.59 ?
  Co1 C31 H1c331 . . 1_4555 140(30) 140(30) 140(30) ?
  N21 C31 N26 . . . 84.4(3) 84.4(3) 84.4(3) ?
  N21 C31 C36 . . . 105.0(4) 104.9(4) 105.1(4) ?
  N21 C31 C41 . . . 33.8(2) 33.6(2) 34.0(2) ?
  N21 C31 H1n21 . . . 25.8(3) 25.5(3) 26.0(3) ?
  N21 C31 H1n26 . . . 94.0(3) 93.7(3) 94.2(3) ?
  N21 C31 H1c31 . . . 109.47 109.47 109.47 ?
  N21 C31 H2c31 . . . 109.47 109.47 109.47 ?
  N21 C31 H1c36 . . . 131.38 131.27 131.5 ?
  N21 C31 H2c36 . . . 92.59 92.17 93.01 ?
  N21 C31 H2c41 . . . 55.71 55.65 55.78 ?
  N21 C31 H1c331 . . 1_4555 160(40) 160(40) 160(40) ?
  N26 C31 C36 . . . 34.9(2) 34.6(2) 35.2(2) ?
  N26 C31 C41 . . . 109.9(2) 109.7(2) 110.1(2) ?
  N26 C31 H1n21 . . . 90.1(3) 89.7(3) 90.4(3) ?
  N26 C31 H1n26 . . . 19.2(2) 19.1(2) 19.4(2) ?
  N26 C31 H1c31 . . . 144.03 143.67 144.38 ?
  N26 C31 H2c31 . . . 90.94 90.48 91.41 ?
  N26 C31 H1c36 . . . 52.68 52.53 52.83 ?
  N26 C31 H2c36 . . . 52.68 52.53 52.83 ?
  N26 C31 H2c41 . . . 128.09 127.7 128.48 ?
  N26 C31 H1c331 . . 1_4555 110(40) 110(40) 110(40) ?
  C36 C31 C41 . . . 137.8(4) 137.6(4) 138.0(4) ?
  C36 C31 H1n21 . . . 96.6(4) 96.0(4) 97.1(4) ?
  C36 C31 H1n26 . . . 45.7(3) 45.4(3) 46.1(3) ?
  C36 C31 H1c31 . . . 109.47 109.47 109.47 ?
  C36 C31 H2c31 . . . 109.47 109.46 109.48 ?
  C36 C31 H1c36 . . . 26.45 26.35 26.55 ?
  C36 C31 H2c36 . . . 26.45 26.34 26.55 ?
  C36 C31 H2c41 . . . 159.78 159.54 160.01 ?
  C36 C31 H1c331 . . 1_4555 90(40) 90(40) 90(40) ?
  C41 C31 H1n21 . . . 50.7(3) 50.4(3) 51.1(3) ?
  C41 C31 H1n26 . . . 111.0(3) 110.6(3) 111.5(3) ?
  C41 C31 H1c31 . . . 97.9 97.52 98.28 ?
  C41 C31 H2c31 . . . 86.78 86.56 86.99 ?
  C41 C31 H1c36 . . . 162.48 162.19 162.76 ?
  C41 C31 H2c36 . . . 125.57 125.21 125.93 ?
  C41 C31 H2c41 . . . 22.21 22.13 22.29 ?
  C41 C31 H1c331 . . 1_4555 130(40) 120(40) 130(40) ?
  H1n21 C31 H1n26 . . . 105.7(4) 105.3(4) 106.0(4) ?
  H1n21 C31 H1c31 . . . 90.31 89.91 90.71 ?
  H1n21 C31 H2c31 . . . 134.62 134.37 134.87 ?
  H1n21 C31 H1c36 . . . 121.06 120.47 121.64 ?
  H1n21 C31 H2c36 . . . 76.15 75.44 76.85 ?
  H1n21 C31 H2c41 . . . 68.56 68.36 68.75 ?
  H1n21 C31 H1c331 . . 1_4555 160(30) 160(30) 160(30) ?
  H1n26 C31 H1c31 . . . 150.95 150.83 151.08 ?
  H1n26 C31 H2c31 . . . 72.03 71.57 72.5 ?
  H1n26 C31 H1c36 . . . 53.44 53.37 53.51 ?
  H1n26 C31 H2c36 . . . 68.67 68.5 68.83 ?
  H1n26 C31 H2c41 . . . 123.23 122.51 123.94 ?
  H1n26 C31 H1c331 . . 1_4555 90(40) 90(40) 90(40) ?
  H1c31 C31 H2c31 . . . 113.58 113.49 113.68 ?
  H1c31 C31 H1c36 . . . 97.56 97.41 97.72 ?
  H1c31 C31 H2c36 . . . 92.69 92.35 93.03 ?
  H1c31 C31 H2c41 . . . 84.98 84.23 85.75 ?
  H1c31 C31 H1c331 . . 1_4555 71.26 70.52 72.01 ?
  H2c31 C31 H1c36 . . . 94.54 94.42 94.67 ?
  H2c31 C31 H2c36 . . . 135.9 135.81 135.99 ?
  H2c31 C31 H2c41 . . . 75.52 74.78 76.26 ?
  H2c31 C31 H1c331 . . 1_4555 55.39 53.43 57.35 ?
  H1c36 C31 H2c36 . . . 45.32 45.21 45.43 ?
  H1c36 C31 H2c41 . . . 169.88 169.12 170.62 ?
  H1c36 C31 H1c331 . . 1_4555 66.29 64.17 68.4 ?
  H2c36 C31 H2c41 . . . 144.59 143.87 145.3 ?
  H2c36 C31 H1c331 . . 1_4555 106.96 104.84 109.07 ?
  H2c41 C31 H1c331 . . 1_4555 105.65 103.39 107.92 ?
  Co1 C32 N22 . . . 41.78(17) 41.38(17) 42.18(18) ?
  Co1 C32 N25 . . . 43.27(11) 43.06(11) 43.49(11) ?
  Co1 C32 C35 . . . 73.3(2) 73.1(2) 73.6(2) ?
  Co1 C32 C42 . . . 66.94(14) 66.58(14) 67.30(14) ?
  Co1 C32 H1n22 . . . 56.3(3) 55.9(3) 56.7(3) ?
  Co1 C32 H1n25 . . . 51.6(2) 51.3(2) 51.8(2) ?
  Co1 C32 H1c32 . . . 145.69 145.25 146.14 ?
  Co1 C32 H2c32 . . . 97.9 97.21 98.59 ?
  Co1 C32 H1c35 . . . 95.86 95.8 95.93 ?
  Co1 C32 H2c35 . . . 75.21 75.06 75.35 ?
  Co1 C32 H2c42 . . . 86.55 86.24 86.86 ?
  Co1 C32 H1c341 . . . 140(30) 140(30) 140(30) ?
  N22 C32 N25 . . . 84.2(2) 83.6(2) 84.8(2) ?
  N22 C32 C35 . . . 106.6(4) 106.2(4) 107.0(4) ?
  N22 C32 C42 . . . 33.29(19) 33.21(19) 33.37(19) ?
  N22 C32 H1n22 . . . 25.7(3) 25.6(3) 25.8(3) ?
  N22 C32 H1n25 . . . 92.9(3) 92.3(3) 93.5(3) ?
  N22 C32 H1c32 . . . 109.47 109.47 109.47 ?
  N22 C32 H2c32 . . . 109.47 109.47 109.47 ?
  N22 C32 H1c35 . . . 132.79 132.28 133.33 ?
  N22 C32 H2c35 . . . 94.13 93.6 94.65 ?
  N22 C32 H2c42 . . . 55.46 55.38 55.54 ?
  N22 C32 H1c341 . . . 160(40) 160(40) 160(40) ?
  N25 C32 C35 . . . 36.2(2) 35.9(2) 36.4(2) ?
  N25 C32 C42 . . . 109.2(2) 108.8(2) 109.6(2) ?
  N25 C32 H1n22 . . . 90.9(3) 90.3(3) 91.4(3) ?
  N25 C32 H1n25 . . . 19.5(2) 19.4(2) 19.5(2) ?
  N25 C32 H1c32 . . . 145.14 144.92 145.35 ?
  N25 C32 H2c32 . . . 91.52 91.11 91.94 ?
  N25 C32 H1c35 . . . 53.37 53.27 53.48 ?
  N25 C32 H2c35 . . . 53.37 53.27 53.48 ?
  N25 C32 H2c42 . . . 125.53 125.09 125.96 ?
  N25 C32 H1c341 . . . 110(40) 110(40) 110(40) ?
  C35 C32 C42 . . . 138.8(3) 138.6(3) 139.1(3) ?
  C35 C32 H1n22 . . . 98.8(4) 98.3(4) 99.3(4) ?
  C35 C32 H1n25 . . . 47.4(3) 47.1(3) 47.7(3) ?
  C35 C32 H1c32 . . . 109.47 109.47 109.48 ?
  C35 C32 H2c32 . . . 109.47 109.47 109.48 ?
  C35 C32 H1c35 . . . 26.46 26.39 26.53 ?
  C35 C32 H2c35 . . . 26.46 26.39 26.53 ?
  C35 C32 H2c42 . . . 159.88 159.71 160.06 ?
  C35 C32 H1c341 . . . 90(40) 90(40) 100(40) ?
  C42 C32 H1n22 . . . 49.8(3) 49.6(3) 49.9(3) ?
  C42 C32 H1n25 . . . 109.2(3) 108.8(3) 109.6(3) ?
  C42 C32 H1c32 . . . 97.76 97.6 97.93 ?
  C42 C32 H2c32 . . . 86.7 86.42 86.98 ?
  C42 C32 H1c35 . . . 162.55 162.22 162.9 ?
  C42 C32 H2c35 . . . 126.62 126.16 127.08 ?
  C42 C32 H2c42 . . . 22.21 22.19 22.24 ?
  C42 C32 H1c341 . . . 120(40) 120(40) 130(40) ?
  H1n22 C32 H1n25 . . . 105.8(4) 105.2(4) 106.4(4) ?
  H1n22 C32 H1c32 . . . 90.05 90 90.1 ?
  H1n22 C32 H2c32 . . . 134.24 134.11 134.37 ?
  H1n22 C32 H1c35 . . . 123.73 123.22 124.24 ?
  H1n22 C32 H2c35 . . . 78.24 77.69 78.79 ?
  H1n22 C32 H2c42 . . . 68.82 68.78 68.86 ?
  H1n22 C32 H1c341 . . . 160(30) 160(30) 160(30) ?
  H1n25 C32 H1c32 . . . 152.94 152.45 153.42 ?
  H1n25 C32 H2c32 . . . 72.19 71.78 72.61 ?
  H1n25 C32 H1c35 . . . 54.55 54.43 54.67 ?
  H1n25 C32 H2c35 . . . 69.83 69.69 69.96 ?
  H1n25 C32 H2c42 . . . 118.99 118.58 119.39 ?
  H1n25 C32 H1c341 . . . 90(30) 90(30) 90(30) ?
  H1c32 C32 H2c32 . . . 112.2 111.83 112.57 ?
  H1c32 C32 H1c35 . . . 98.43 98.01 98.84 ?
  H1c32 C32 H2c35 . . . 92.88 92.62 93.15 ?
  H1c32 C32 H2c42 . . . 86.96 86.57 87.34 ?
  H1c32 C32 H1c341 . . . 72.18 70.9 73.45 ?
  H2c32 C32 H1c35 . . . 93.14 92.85 93.45 ?
  H2c32 C32 H2c35 . . . 135.89 135.83 135.94 ?
  H2c32 C32 H2c42 . . . 72.9 72.43 73.37 ?
  H2c32 C32 H1c341 . . . 52.26 51.57 52.9 ?
  H1c35 C32 H2c35 . . . 46.01 45.92 46.1 ?
  H1c35 C32 H2c42 . . . 166.04 165.37 166.7 ?
  H1c35 C32 H1c341 . . . 67.14 65.23 69.04 ?
  H2c35 C32 H2c42 . . . 147.06 146.51 147.62 ?
  H2c35 C32 H1c341 . . . 108.51 106.79 110.25 ?
  H2c42 C32 H1c341 . . . 102.76 101.37 104.15 ?
  Co1 C33 N23 . . . 42.80(19) 42.73(19) 42.88(19) ?
  Co1 C33 N24 . . . 43.92(12) 43.64(11) 44.20(12) ?
  Co1 C33 C34 . . . 73.7(3) 73.6(3) 73.8(3) ?
  Co1 C33 C43 . . . 67.30(15) 67.12(15) 67.48(15) ?
  Co1 C33 H1n23 . . . 57.4(3) 57.3(3) 57.5(3) ?
  Co1 C33 H1n24 . . . 52.0(2) 51.8(2) 52.2(2) ?
  Co1 C33 H1c33 . . . 147.48 147.14 147.82 ?
  Co1 C33 H2c33 . . . 96.23 95.52 96.95 ?
  Co1 C33 H1c34 . . . 96.3 96.24 96.36 ?
  Co1 C33 H2c34 . . . 76.59 76.51 76.68 ?
  Co1 C33 H2c43 . . . 87.53 87.32 87.74 ?
  Co1 C33 H1c351 . . 1_4455 140(30) 140(30) 140(30) ?
  N23 C33 N24 . . . 85.4(3) 85.1(3) 85.7(3) ?
  N23 C33 C34 . . . 106.8(4) 106.4(4) 107.2(4) ?
  N23 C33 C43 . . . 33.6(2) 33.5(2) 33.8(2) ?
  N23 C33 H1n23 . . . 25.6(3) 25.3(3) 25.8(3) ?
  N23 C33 H1n24 . . . 94.6(3) 94.5(3) 94.8(3) ?
  N23 C33 H1c33 . . . 109.47 109.47 109.47 ?
  N23 C33 H2c33 . . . 109.47 109.47 109.48 ?
  N23 C33 H1c34 . . . 133.23 132.89 133.56 ?
  N23 C33 H2c34 . . . 94.51 93.92 95.1 ?
  N23 C33 H2c43 . . . 55.68 55.59 55.78 ?
  N23 C33 H1c351 . . 1_4455 160(40) 160(40) 160(40) ?
  N24 C33 C34 . . . 35.2(2) 34.8(2) 35.5(2) ?
  N24 C33 C43 . . . 110.5(2) 110.4(2) 110.7(2) ?
  N24 C33 H1n23 . . . 91.0(3) 90.5(3) 91.6(3) ?
  N24 C33 H1n24 . . . 19.3(2) 19.0(2) 19.5(2) ?
  N24 C33 H1c33 . . . 144.26 143.94 144.58 ?
  N24 C33 H2c33 . . . 91.79 91.31 92.26 ?
  N24 C33 H1c34 . . . 52.91 52.68 53.14 ?
  N24 C33 H2c34 . . . 52.91 52.67 53.13 ?
  N24 C33 H2c43 . . . 128.26 128 128.51 ?
  N24 C33 H1c351 . . 1_4455 110(40) 110(40) 110(40) ?
  C34 C33 C43 . . . 139.3(4) 139.1(4) 139.6(4) ?
  C34 C33 H1n23 . . . 98.5(4) 97.9(4) 99.1(4) ?
  C34 C33 H1n24 . . . 45.8(3) 45.5(3) 46.2(3) ?
  C34 C33 H1c33 . . . 109.47 109.47 109.47 ?
  C34 C33 H2c33 . . . 109.47 109.47 109.48 ?
  C34 C33 H1c34 . . . 26.54 26.52 26.57 ?
  C34 C33 H2c34 . . . 26.54 26.52 26.57 ?
  C34 C33 H2c43 . . . 161.09 160.83 161.35 ?
  C34 C33 H1c351 . . 1_4455 90(40) 90(40) 90(40) ?
  C43 C33 H1n23 . . . 50.5(3) 50.4(3) 50.6(3) ?
  C43 C33 H1n24 . . . 111.2(3) 111.0(3) 111.5(3) ?
  C43 C33 H1c33 . . . 97.76 97.35 98.17 ?
  C43 C33 H2c33 . . . 86.24 86.03 86.46 ?
  C43 C33 H1c34 . . . 163.45 163.22 163.68 ?
  C43 C33 H2c34 . . . 127.37 126.87 127.87 ?
  C43 C33 H2c43 . . . 22.26 22.17 22.36 ?
  C43 C33 H1c351 . . 1_4455 130(40) 120(40) 130(40) ?
  H1n23 C33 H1n24 . . . 106.4(4) 106.0(4) 106.8(4) ?
  H1n23 C33 H1c33 . . . 90.57 90.2 90.94 ?
  H1n23 C33 H2c33 . . . 134.27 134.12 134.43 ?
  H1n23 C33 H1c34 . . . 123.25 122.71 123.79 ?
  H1n23 C33 H2c34 . . . 78.14 77.5 78.78 ?
  H1n23 C33 H2c43 . . . 68.67 68.47 68.87 ?
  H1n23 C33 H1c351 . . 1_4455 160(30) 160(30) 160(30) ?
  H1n24 C33 H1c33 . . . 150.95 150.77 151.13 ?
  H1n24 C33 H2c33 . . . 72.76 72.26 73.26 ?
  H1n24 C33 H1c34 . . . 53.41 53.17 53.63 ?
  H1n24 C33 H2c34 . . . 68.84 68.51 69.16 ?
  H1n24 C33 H2c43 . . . 122.7 122.23 123.17 ?
  H1n24 C33 H1c351 . . 1_4455 90(30) 90(40) 90(30) ?
  H1c33 C33 H2c33 . . . 111.99 111.65 112.33 ?
  H1c33 C33 H1c34 . . . 97.6 97.45 97.74 ?
  H1c33 C33 H2c34 . . . 92.68 92.54 92.82 ?
  H1c33 C33 H2c43 . . . 85.16 84.48 85.84 ?
  H1c33 C33 H1c351 . . 1_4455 69.33 68.47 70.17 ?
  H2c33 C33 H1c34 . . . 93.7 93.51 93.9 ?
  H2c33 C33 H2c34 . . . 135.95 135.89 136 ?
  H2c33 C33 H2c43 . . . 74.08 73.28 74.9 ?
  H2c33 C33 H1c351 . . 1_4455 55.46 54.62 56.28 ?
  H1c34 C33 H2c34 . . . 45.58 45.4 45.75 ?
  H1c34 C33 H2c43 . . . 167.55 166.67 168.43 ?
  H1c34 C33 H1c351 . . 1_4455 66.11 64.12 68.09 ?
  H2c34 C33 H2c43 . . . 146.69 145.79 147.59 ?
  H2c34 C33 H1c351 . . 1_4455 106.26 104.25 108.26 ?
  H2c43 C33 H1c351 . . 1_4455 103.99 102.17 105.8 ?
  Co1 C34 N23 . . . 44.38(12) 44.20(12) 44.56(12) ?
  Co1 C34 N24 . . . 43.58(19) 43.07(19) 44.09(19) ?
  Co1 C34 C33 . . . 75.1(3) 74.8(3) 75.3(3) ?
  Co1 C34 C44 . . . 67.93(15) 67.46(15) 68.41(15) ?
  Co1 C34 H1n22 . . . 48.97(19) 48.59(19) 49.36(19) ?
  Co1 C34 H1n23 . . . 52.6(2) 52.5(2) 52.7(2) ?
  Co1 C34 H1n24 . . . 57.9(3) 57.6(3) 58.2(3) ?
  Co1 C34 H1c33 . . . 97.3 97.04 97.56 ?
  Co1 C34 H2c33 . . . 77.08 76.79 77.38 ?
  Co1 C34 H1c34 . . . 148.45 147.93 148.98 ?
  Co1 C34 H2c34 . . . 97.28 97.2 97.37 ?
  Co1 C34 H2c44 . . . 87.87 87.32 88.42 ?
  Co1 C34 H1c361 . . 1_5455 140(30) 140(30) 150(30) ?
  N23 C34 N24 . . . 86.9(3) 86.4(3) 87.4(3) ?
  N23 C34 C33 . . . 36.2(2) 36.0(2) 36.5(2) ?
  N23 C34 C44 . . . 111.4(2) 111.0(2) 111.8(2) ?
  N23 C34 H1n22 . . . 55.0(2) 54.7(2) 55.2(2) ?
  N23 C34 H1n23 . . . 19.4(2) 19.4(2) 19.5(2) ?
  N23 C34 H1n24 . . . 92.7(3) 92.5(3) 93.0(3) ?
  N23 C34 H1c33 . . . 53.44 53.3 53.59 ?
  N23 C34 H2c33 . . . 53.44 53.3 53.59 ?
  N23 C34 H1c34 . . . 145.48 145.24 145.72 ?
  N23 C34 H2c34 . . . 91.94 91.53 92.36 ?
  N23 C34 H2c44 . . . 128.26 127.77 128.75 ?
  N23 C34 H1c361 . . 1_5455 110(40) 110(40) 110(40) ?
  N24 C34 C33 . . . 109.3(4) 108.8(4) 109.9(4) ?
  N24 C34 C44 . . . 33.35(19) 33.16(19) 33.54(19) ?
  N24 C34 H1n22 . . . 76.4(3) 75.7(3) 77.0(3) ?
  N24 C34 H1n23 . . . 95.9(3) 95.5(3) 96.3(3) ?
  N24 C34 H1n24 . . . 25.6(3) 25.3(3) 25.9(3) ?
  N24 C34 H1c33 . . . 135.64 135.07 136.21 ?
  N24 C34 H2c33 . . . 96.24 95.61 96.87 ?
  N24 C34 H1c34 . . . 109.47 109.47 109.47 ?
  N24 C34 H2c34 . . . 109.47 109.47 109.48 ?
  N24 C34 H2c44 . . . 55.51 55.32 55.69 ?
  N24 C34 H1c361 . . 1_5455 160(40) 160(40) 160(40) ?
  C33 C34 C44 . . . 141.5(4) 140.9(4) 142.1(4) ?
  C33 C34 H1n22 . . . 88.6(3) 88.4(3) 88.8(3) ?
  C33 C34 H1n23 . . . 46.8(3) 46.4(3) 47.3(3) ?
  C33 C34 H1n24 . . . 100.7(4) 100.2(4) 101.3(4) ?
  C33 C34 H1c33 . . . 26.55 26.52 26.57 ?
  C33 C34 H2c33 . . . 26.54 26.52 26.57 ?
  C33 C34 H1c34 . . . 109.47 109.47 109.47 ?
  C33 C34 H2c34 . . . 109.47 109.47 109.47 ?
  C33 C34 H2c44 . . . 162.92 162.4 163.44 ?
  C33 C34 H1c361 . . 1_5455 90(40) 90(40) 90(40) ?
  C44 C34 H1n22 . . . 75.2(2) 74.8(2) 75.7(2) ?
  C44 C34 H1n23 . . . 111.7(3) 111.2(3) 112.1(3) ?
  C44 C34 H1n24 . . . 50.3(3) 50.0(3) 50.6(3) ?
  C44 C34 H1c33 . . . 164.77 164.42 165.11 ?
  C44 C34 H2c33 . . . 128.84 128.14 129.54 ?
  C44 C34 H1c34 . . . 97.16 97.08 97.25 ?
  C44 C34 H2c34 . . . 85.85 85.56 86.14 ?
  C44 C34 H2c44 . . . 22.31 22.29 22.33 ?
  C44 C34 H1c361 . . 1_5455 120(40) 120(40) 130(40) ?
  H1n22 C34 H1n23 . . . 42.0(2) 41.8(2) 42.1(2) ?
  H1n22 C34 H1n24 . . . 100.2(4) 99.5(4) 100.8(4) ?
  H1n22 C34 H1c33 . . . 92.42 91.87 92.98 ?
  H1n22 C34 H2c33 . . . 108.27 108.11 108.44 ?
  H1n22 C34 H1c34 . . . 156.73 156.33 157.12 ?
  H1n22 C34 H2c34 . . . 48.71 48.4 49.03 ?
  H1n22 C34 H2c44 . . . 80.32 79.85 80.79 ?
  H1n22 C34 H1c361 . . 1_5455 100(30) 100(30) 100(30) ?
  H1n23 C34 H1n24 . . . 108.0(4) 107.8(4) 108.2(4) ?
  H1n23 C34 H1c33 . . . 53.75 53.32 54.18 ?
  H1n23 C34 H2c33 . . . 69.47 69.18 69.76 ?
  H1n23 C34 H1c34 . . . 151.16 150.79 151.53 ?
  H1n23 C34 H2c34 . . . 72.74 72.32 73.15 ?
  H1n23 C34 H2c44 . . . 121.86 121.3 122.42 ?
  H1n23 C34 H1c361 . . 1_5455 90(30) 90(40) 100(30) ?
  H1n24 C34 H1c33 . . . 125.68 125.09 126.26 ?
  H1n24 C34 H2c33 . . . 79.81 79.15 80.47 ?
  H1n24 C34 H1c34 . . . 90.97 90.62 91.32 ?
  H1n24 C34 H2c34 . . . 134.14 133.87 134.43 ?
  H1n24 C34 H2c44 . . . 68.87 68.68 69.08 ?
  H1n24 C34 H1c361 . . 1_5455 160(30) 160(30) 160(30) ?
  H1c33 C34 H2c33 . . . 46.28 46.14 46.42 ?
  H1c33 C34 H1c34 . . . 97.6 97.45 97.74 ?
  H1c33 C34 H2c34 . . . 92.68 92.54 92.82 ?
  H1c33 C34 H2c44 . . . 165 164.5 165.5 ?
  H1c33 C34 H1c361 . . 1_5455 65.5 63.95 67.03 ?
  H2c33 C34 H1c34 . . . 93.7 93.51 93.89 ?
  H2c33 C34 H2c34 . . . 135.95 135.9 136 ?
  H2c33 C34 H2c44 . . . 148.59 148 149.19 ?
  H2c33 C34 H1c361 . . 1_5455 105.64 104.59 106.68 ?
  H1c34 C34 H2c34 . . . 109.6 109.02 110.18 ?
  H1c34 C34 H2c44 . . . 84.83 84.6 85.06 ?
  H1c34 C34 H1c361 . . 1_5455 66.59 65.73 67.48 ?
  H2c34 C34 H2c44 . . . 72.65 72.36 72.93 ?
  H2c34 C34 H1c361 . . 1_5455 55.85 55.02 56.69 ?
  H2c44 C34 H1c361 . . 1_5455 102.5 100.59 104.41 ?
  Co1 C35 N22 . . . 44.02(11) 43.81(11) 44.23(11) ?
  Co1 C35 N25 . . . 42.31(18) 41.71(18) 42.90(18) ?
  Co1 C35 C32 . . . 75.7(3) 75.5(2) 75.9(3) ?
  Co1 C35 C45 . . . 66.74(14) 66.38(14) 67.10(14) ?
  Co1 C35 H1n22 . . . 52.0(2) 51.7(2) 52.2(2) ?
  Co1 C35 H1n23 . . . 48.9(2) 48.7(2) 49.2(2) ?
  Co1 C35 H1n25 . . . 56.7(3) 56.1(3) 57.3(3) ?
  Co1 C35 H1c31 . . 1_6555 144.14 143.64 144.64 ?
  Co1 C35 H1c32 . . . 97.33 97.05 97.62 ?
  Co1 C35 H2c32 . . . 78.38 77.86 78.9 ?
  Co1 C35 H1c35 . . . 148.26 147.6 148.92 ?
  Co1 C35 H2c35 . . . 94.89 94.73 95.05 ?
  Co1 C35 H2c45 . . . 87.35 87.03 87.66 ?
  N22 C35 N25 . . . 84.6(2) 83.8(2) 85.3(2) ?
  N22 C35 C32 . . . 36.6(2) 36.5(2) 36.7(2) ?
  N22 C35 C45 . . . 110.4(2) 109.9(2) 111.0(2) ?
  N22 C35 H1n22 . . . 19.4(2) 19.3(2) 19.6(2) ?
  N22 C35 H1n23 . . . 55.2(2) 55.0(2) 55.5(2) ?
  N22 C35 H1n25 . . . 89.3(3) 88.5(3) 90.2(3) ?
  N22 C35 H1c31 . . 1_6555 107.58 106.49 108.66 ?
  N22 C35 H1c32 . . . 53.63 53.53 53.73 ?
  N22 C35 H2c32 . . . 53.63 53.53 53.73 ?
  N22 C35 H1c35 . . . 145.6 145.56 145.65 ?
  N22 C35 H2c35 . . . 91.49 91.08 91.9 ?
  N22 C35 H2c45 . . . 129.28 128.86 129.69 ?
  N25 C35 C32 . . . 107.3(3) 106.5(3) 108.0(3) ?
  N25 C35 C45 . . . 33.34(19) 33.16(19) 33.52(19) ?
  N25 C35 H1n22 . . . 94.2(3) 93.5(3) 95.0(3) ?
  N25 C35 H1n23 . . . 77.3(3) 76.6(3) 78.0(3) ?
  N25 C35 H1n25 . . . 25.4(3) 25.3(3) 25.5(3) ?
  N25 C35 H1c31 . . 1_6555 162.79 162.05 163.52 ?
  N25 C35 H1c32 . . . 133.44 132.6 134.28 ?
  N25 C35 H2c32 . . . 94.6 93.93 95.27 ?
  N25 C35 H1c35 . . . 109.47 109.47 109.48 ?
  N25 C35 H2c35 . . . 109.47 109.46 109.48 ?
  N25 C35 H2c45 . . . 55.21 55.12 55.3 ?
  C32 C35 C45 . . . 140.0(3) 139.5(3) 140.5(3) ?
  C32 C35 H1n22 . . . 46.8(3) 46.7(3) 47.0(3) ?
  C32 C35 H1n23 . . . 88.7(3) 88.7(3) 88.7(3) ?
  C32 C35 H1n25 . . . 97.7(4) 96.9(4) 98.5(4) ?
  C32 C35 H1c31 . . 1_6555 89.39 88.46 90.32 ?
  C32 C35 H1c32 . . . 26.46 26.39 26.53 ?
  C32 C35 H2c32 . . . 26.46 26.39 26.53 ?
  C32 C35 H1c35 . . . 109.47 109.47 109.48 ?
  C32 C35 H2c35 . . . 109.47 109.47 109.47 ?
  C32 C35 H2c45 . . . 162.15 161.58 162.73 ?
  C45 C35 H1n22 . . . 111.9(3) 111.4(3) 112.3(3) ?
  C45 C35 H1n23 . . . 77.1(2) 76.9(2) 77.4(2) ?
  C45 C35 H1n25 . . . 50.0(3) 49.9(3) 50.2(3) ?
  C45 C35 H1c31 . . 1_6555 129.5 128.93 130.09 ?
  C45 C35 H1c32 . . . 164.03 163.55 164.52 ?
  C45 C35 H2c32 . . . 126.73 126.18 127.3 ?
  C45 C35 H1c35 . . . 96.21 96.11 96.32 ?
  C45 C35 H2c35 . . . 87.59 87.33 87.83 ?
  C45 C35 H2c45 . . . 22.21 22.12 22.31 ?
  H1n22 C35 H1n23 . . . 42.0(3) 41.9(3) 42.1(3) ?
  H1n22 C35 H1n25 . . . 105.1(4) 104.3(4) 105.8(4) ?
  H1n22 C35 H1c31 . . 1_6555 94.15 93.15 95.16 ?
  H1n22 C35 H1c32 . . . 53.52 53.45 53.59 ?
  H1n22 C35 H2c32 . . . 69.41 69.33 69.5 ?
  H1n22 C35 H1c35 . . . 151.87 151.47 152.27 ?
  H1n22 C35 H2c35 . . . 72.35 71.86 72.83 ?
  H1n22 C35 H2c45 . . . 124.88 124.68 125.06 ?
  H1n23 C35 H1n25 . . . 100.5(4) 99.7(4) 101.2(4) ?
  H1n23 C35 H1c31 . . 1_6555 99.32 98.95 99.71 ?
  H1n23 C35 H1c32 . . . 91.62 91.35 91.89 ?
  H1n23 C35 H2c32 . . . 108.85 108.51 109.19 ?
  H1n23 C35 H1c35 . . . 156.65 156 157.3 ?
  H1n23 C35 H2c35 . . . 46.53 46.33 46.74 ?
  H1n23 C35 H2c45 . . . 84.1 83.98 84.21 ?
  H1n25 C35 H1c31 . . 1_6555 159.08 158.6 159.56 ?
  H1n25 C35 H1c32 . . . 122.93 122.15 123.71 ?
  H1n25 C35 H2c32 . . . 77.43 76.74 78.13 ?
  H1n25 C35 H1c35 . . . 91.68 91.52 91.85 ?
  H1n25 C35 H2c35 . . . 134.39 134.32 134.45 ?
  H1n25 C35 H2c45 . . . 67.73 67.6 67.85 ?
  H1c31 C35 H1c32 1_6555 . . 62.97 62.02 63.92 ?
  H1c31 C35 H2c32 1_6555 . . 102.42 101.72 103.11 ?
  H1c31 C35 H1c35 1_6555 . . 67.41 66.94 67.87 ?
  H1c31 C35 H2c35 1_6555 . . 59.24 58.83 59.66 ?
  H1c31 C35 H2c45 1_6555 . . 107.86 107.18 108.55 ?
  H1c32 C35 H2c32 . . . 46.19 46.15 46.23 ?
  H1c32 C35 H1c35 . . . 98.43 98.01 98.85 ?
  H1c32 C35 H2c35 . . . 92.88 92.62 93.15 ?
  H1c32 C35 H2c45 . . . 169.19 168.5 169.88 ?
  H2c32 C35 H1c35 . . . 93.14 92.85 93.45 ?
  H2c32 C35 H2c35 . . . 135.89 135.83 135.94 ?
  H2c32 C35 H2c45 . . . 144.61 143.94 145.28 ?
  H1c35 C35 H2c35 . . . 111.58 110.9 112.27 ?
  H1c35 C35 H2c45 . . . 82.18 82.09 82.26 ?
  H2c35 C35 H2c45 . . . 76.97 76.46 77.48 ?
  Co1 C36 N21 . . . 44.79(12) 44.75(12) 44.82(12) ?
  Co1 C36 N26 . . . 43.52(19) 43.19(19) 43.85(19) ?
  Co1 C36 C31 . . . 75.9(3) 75.6(3) 76.2(3) ?
  Co1 C36 C46 . . . 67.90(14) 67.54(14) 68.26(14) ?
  Co1 C36 H1n21 . . . 53.2(2) 53.1(2) 53.2(2) ?
  Co1 C36 H1n24 . . . 48.7(2) 48.6(2) 48.9(2) ?
  Co1 C36 H1n26 . . . 57.9(3) 57.8(3) 58.0(3) ?
  Co1 C36 H1c31 . . . 97.9 97.61 98.19 ?
  Co1 C36 H2c31 . . . 77.19 76.66 77.72 ?
  Co1 C36 H1c32 . . 1_4555 141.54 141.19 141.92 ?
  Co1 C36 H1c36 . . . 148.98 148.63 149.33 ?
  Co1 C36 H2c36 . . . 96.65 96.31 96.99 ?
  Co1 C36 H2c46 . . . 87.61 87.29 87.93 ?
  N21 C36 N26 . . . 87.2(3) 86.8(3) 87.6(3) ?
  N21 C36 C31 . . . 37.0(3) 36.8(2) 37.1(3) ?
  N21 C36 C46 . . . 111.8(2) 111.4(2) 112.1(2) ?
  N21 C36 H1n21 . . . 19.8(2) 19.6(2) 20.1(2) ?
  N21 C36 H1n24 . . . 55.0(2) 54.7(2) 55.2(2) ?
  N21 C36 H1n26 . . . 93.0(3) 92.7(3) 93.2(3) ?
  N21 C36 H1c31 . . . 53.69 53.48 53.91 ?
  N21 C36 H2c31 . . . 53.69 53.48 53.9 ?
  N21 C36 H1c32 . . 1_4555 104.81 104.42 105.22 ?
  N21 C36 H1c36 . . . 146.28 146.11 146.45 ?
  N21 C36 H2c36 . . . 91.15 90.7 91.61 ?
  N21 C36 H2c46 . . . 128.32 127.96 128.69 ?
  N26 C36 C31 . . . 109.6(4) 108.9(4) 110.4(4) ?
  N26 C36 C46 . . . 33.51(19) 33.34(19) 33.68(19) ?
  N26 C36 H1n21 . . . 96.4(3) 96.2(3) 96.7(3) ?
  N26 C36 H1n24 . . . 76.3(3) 76.2(3) 76.5(3) ?
  N26 C36 H1n26 . . . 25.6(3) 25.5(3) 25.7(3) ?
  N26 C36 H1c31 . . . 135.85 135.03 136.68 ?
  N26 C36 H2c31 . . . 95.82 95.07 96.57 ?
  N26 C36 H1c32 . . 1_4555 159.54 158.54 160.55 ?
  N26 C36 H1c36 . . . 109.47 109.47 109.47 ?
  N26 C36 H2c36 . . . 109.47 109.47 109.47 ?
  N26 C36 H2c46 . . . 55.56 55.45 55.68 ?
  C31 C36 C46 . . . 142.1(3) 141.4(3) 142.9(3) ?
  C31 C36 H1n21 . . . 47.9(3) 47.7(3) 48.1(3) ?
  C31 C36 H1n24 . . . 89.5(3) 89.1(3) 89.8(4) ?
  C31 C36 H1n26 . . . 100.6(4) 100.0(4) 101.2(4) ?
  C31 C36 H1c31 . . . 26.45 26.34 26.55 ?
  C31 C36 H2c31 . . . 26.45 26.34 26.55 ?
  C31 C36 H1c32 . . 1_4555 89.29 87.97 90.61 ?
  C31 C36 H1c36 . . . 109.47 109.47 109.47 ?
  C31 C36 H2c36 . . . 109.47 109.47 109.47 ?
  C31 C36 H2c46 . . . 163.49 162.87 164.11 ?
  C46 C36 H1n21 . . . 112.0(3) 111.6(3) 112.3(3) ?
  C46 C36 H1n24 . . . 75.2(2) 75.0(2) 75.5(2) ?
  C46 C36 H1n26 . . . 50.4(3) 50.2(3) 50.7(3) ?
  C46 C36 H1c31 . . . 165.41 164.91 165.91 ?
  C46 C36 H2c31 . . . 128.53 127.68 129.37 ?
  C46 C36 H1c32 . . 1_4555 126.31 125.54 127.08 ?
  C46 C36 H1c36 . . . 96.56 96.35 96.77 ?
  C46 C36 H2c36 . . . 86.01 85.74 86.28 ?
  C46 C36 H2c46 . . . 22.19 22.14 22.23 ?
  H1n21 C36 H1n24 . . . 41.9(3) 41.5(3) 42.2(3) ?
  H1n21 C36 H1n26 . . . 108.6(4) 108.5(4) 108.6(4) ?
  H1n21 C36 H1c31 . . . 54.2 53.95 54.47 ?
  H1n21 C36 H2c31 . . . 70.19 70.08 70.31 ?
  H1n21 C36 H1c32 . . 1_4555 90.59 90.38 90.8 ?
  H1n21 C36 H1c36 . . . 151.36 151.18 151.54 ?
  H1n21 C36 H2c36 . . . 71.53 71 72.08 ?
  H1n21 C36 H2c46 . . . 121.66 121.28 122.03 ?
  H1n24 C36 H1n26 . . . 100.0(4) 99.9(4) 100.2(4) ?
  H1n24 C36 H1c31 . . . 93.1 92.73 93.47 ?
  H1n24 C36 H2c31 . . . 108.47 107.98 108.95 ?
  H1n24 C36 H1c32 . . 1_4555 96.81 96.11 97.53 ?
  H1n24 C36 H1c36 . . . 155.79 155.21 156.37 ?
  H1n24 C36 H2c36 . . . 48.28 48.06 48.5 ?
  H1n24 C36 H2c46 . . . 80.12 79.67 80.58 ?
  H1n26 C36 H1c31 . . . 125.49 124.7 126.29 ?
  H1n26 C36 H2c31 . . . 79.27 78.63 79.92 ?
  H1n26 C36 H1c32 . . 1_4555 160.45 160.18 160.69 ?
  H1n26 C36 H1c36 . . . 91.35 91.1 91.6 ?
  H1n26 C36 H2c36 . . . 134.22 134.1 134.34 ?
  H1n26 C36 H2c46 . . . 69.04 68.85 69.23 ?
  H1c31 C36 H2c31 . . . 46.56 46.38 46.74 ?
  H1c31 C36 H1c32 . . 1_4555 62.85 61.49 64.22 ?
  H1c31 C36 H1c36 . . . 97.56 97.41 97.72 ?
  H1c31 C36 H2c36 . . . 92.69 92.35 93.03 ?
  H1c31 C36 H2c46 . . . 165.13 164.29 165.98 ?
  H2c31 C36 H1c32 . . 1_4555 104.63 102.93 106.34 ?
  H2c31 C36 H1c36 . . . 94.54 94.42 94.67 ?
  H2c31 C36 H2c36 . . . 135.9 135.81 135.98 ?
  H2c31 C36 H2c46 . . . 148.22 147.52 148.94 ?
  H1c32 C36 H1c36 1_4555 . . 69.39 68.89 69.91 ?
  H1c32 C36 H2c36 1_4555 . . 54.8 53.83 55.78 ?
  H1c32 C36 H2c46 1_4555 . . 104.56 103.78 105.34 ?
  H1c36 C36 H2c36 . . . 109.29 108.54 110.05 ?
  H1c36 C36 H2c46 . . . 84.21 83.9 84.52 ?
  H2c36 C36 H2c46 . . . 72.89 72.46 73.33 ?
  Co1 C41 N21 . . . 38.44(14) 38.32(14) 38.55(14) ?
  Co1 C41 N23 . . . 39.23(8) 39.00(8) 39.46(9) ?
  Co1 C41 C31 . . . 61.46(14) 61.15(14) 61.75(14) ?
  Co1 C41 C43 . . . 65.81(13) 65.54(13) 66.07(13) ?
  Co1 C41 C45 . . . 65.41(13) 65.24(13) 65.57(13) ?
  Co1 C41 N51 . . . 75.57(18) 75.40(18) 75.74(18) ?
  Co1 C41 H1n21 . . . 54.1(3) 53.8(3) 54.4(3) ?
  Co1 C41 H1c31 . . . 78.92 78.75 79.09 ?
  Co1 C41 H2c31 . . . 66.07 65.48 66.66 ?
  Co1 C41 H2c33 . . . 61.53 61.22 61.86 ?
  Co1 C41 H1c41 . . . 116.99 116.63 117.34 ?
  Co1 C41 H2c41 . . . 132.8 132.55 133.05 ?
  Co1 C41 H2c43 . . . 81.69 81.31 82.06 ?
  Co1 C41 H1c45 . . . 78.15 77.81 78.49 ?
  Co1 C41 H1c441 . . 2_5645 160(40) 160(40) 160(40) ?
  N21 C41 N23 . . . 71.97(19) 71.80(19) 72.1(2) ?
  N21 C41 C31 . . . 32.3(2) 32.19(19) 32.5(2) ?
  N21 C41 C43 . . . 102.1(2) 101.8(2) 102.4(2) ?
  N21 C41 C45 . . . 94.0(2) 93.6(2) 94.3(2) ?
  N21 C41 N51 . . . 113.1(3) 113.1(3) 113.1(3) ?
  N21 C41 H1n21 . . . 25.1(3) 24.6(3) 25.5(3) ?
  N21 C41 H1c31 . . . 43.75 43.62 43.89 ?
  N21 C41 H2c31 . . . 49.22 48.95 49.5 ?
  N21 C41 H2c33 . . . 71.34 71.16 71.54 ?
  N21 C41 H1c41 . . . 109.47 109.47 109.47 ?
  N21 C41 H2c41 . . . 109.47 109.46 109.48 ?
  N21 C41 H2c43 . . . 112.7 112.13 113.24 ?
  N21 C41 H1c45 . . . 95.54 94.85 96.24 ?
  N21 C41 H1c441 . . 2_5645 140(30) 140(30) 140(30) ?
  N23 C41 C31 . . . 100.15(18) 99.88(18) 100.43(18) ?
  N23 C41 C43 . . . 30.85(12) 30.54(12) 31.16(12) ?
  N23 C41 C45 . . . 69.08(14) 68.83(14) 69.33(14) ?
  N23 C41 N51 . . . 56.07(19) 55.74(19) 56.40(19) ?
  N23 C41 H1n21 . . . 74.6(3) 74.3(3) 74.8(3) ?
  N23 C41 H1c31 . . . 115.63 115.33 115.93 ?
  N23 C41 H2c31 . . . 104.43 103.98 104.88 ?
  N23 C41 H2c33 . . . 39.42 39.18 39.67 ?
  N23 C41 H1c41 . . . 89.99 89.42 90.57 ?
  N23 C41 H2c41 . . . 162.29 161.75 162.83 ?
  N23 C41 H2c43 . . . 42.67 42.42 42.93 ?
  N23 C41 H1c45 . . . 90.58 90.44 90.71 ?
  N23 C41 H1c441 . . 2_5645 120(40) 120(40) 120(40) ?
  C31 C41 C43 . . . 126.4(2) 126.2(2) 126.7(2) ?
  C31 C41 C45 . . . 89.6(2) 88.8(2) 90.3(2) ?
  C31 C41 N51 . . . 120.2(3) 119.7(3) 120.7(3) ?
  C31 C41 H1n21 . . . 49.0(3) 48.6(3) 49.3(3) ?
  C31 C41 H1c31 . . . 19.85 19.82 19.89 ?
  C31 C41 H2c31 . . . 21.39 21.32 21.46 ?
  C31 C41 H2c33 . . . 103.14 102.84 103.44 ?
  C31 C41 H1c41 . . . 125.94 125.51 126.36 ?
  C31 C41 H2c41 . . . 77.77 77.55 77.98 ?
  C31 C41 H2c43 . . . 142.79 142.47 143.13 ?
  C31 C41 H1c45 . . . 79.63 78.73 80.53 ?
  C31 C41 H1c441 . . 2_5645 130(30) 130(30) 130(30) ?
  C43 C41 C45 . . . 59.70(16) 59.59(16) 59.81(16) ?
  C43 C41 N51 . . . 32.6(2) 32.6(2) 32.7(2) ?
  C43 C41 H1n21 . . . 104.6(3) 104.1(3) 105.1(3) ?
  C43 C41 H1c31 . . . 144.72 144.48 144.98 ?
  C43 C41 H2c31 . . . 122.09 121.37 122.8 ?
  C43 C41 H2c33 . . . 56.67 55.89 57.46 ?
  C43 C41 H1c41 . . . 86.02 85.88 86.17 ?
  C43 C41 H2c41 . . . 139.77 139.58 139.96 ?
  C43 C41 H2c43 . . . 21.51 21.43 21.59 ?
  C43 C41 H1c45 . . . 81.19 81.09 81.31 ?
  C43 C41 H1c441 . . 2_5645 100(30) 100(30) 100(30) ?
  C45 C41 N51 . . . 32.8(2) 32.6(2) 32.9(2) ?
  C45 C41 H1n21 . . . 117.1(3) 116.5(3) 117.8(3) ?
  C45 C41 H1c31 . . . 106.39 105.52 107.24 ?
  C45 C41 H2c31 . . . 72.2 71.32 73.09 ?
  C45 C41 H2c33 . . . 108.42 107.89 108.94 ?
  C45 C41 H1c41 . . . 142.22 142.07 142.38 ?
  C45 C41 H2c41 . . . 93.25 92.98 93.53 ?
  C45 C41 H2c43 . . . 78.8 78.56 79.04 ?
  C45 C41 H1c45 . . . 22.29 22.23 22.35 ?
  C45 C41 H1c441 . . 2_5645 130(30) 120(30) 130(30) ?
  N51 C41 H1n21 . . . 127.7(3) 127.6(4) 127.8(3) ?
  N51 C41 H1c31 . . . 138.59 137.91 139.26 ?
  N51 C41 H2c31 . . . 104.74 103.96 105.51 ?
  N51 C41 H2c33 . . . 89.05 88.35 89.76 ?
  N51 C41 H1c41 . . . 109.47 109.46 109.48 ?
  N51 C41 H2c41 . . . 109.47 109.47 109.47 ?
  N51 C41 H2c43 . . . 47.64 47.46 47.82 ?
  N51 C41 H1c45 . . . 51.05 50.91 51.2 ?
  N51 C41 H1c441 . . 2_5645 100(30) 100(30) 100(30) ?
  H1n21 C41 H1c31 . . . 49.86 49.72 49.99 ?
  H1n21 C41 H2c31 . . . 69.6 69.12 70.09 ?
  H1n21 C41 H2c33 . . . 56.91 56.46 57.39 ?
  H1n21 C41 H1c41 . . . 84.65 84.15 85.15 ?
  H1n21 C41 H2c41 . . . 114.61 114.28 114.97 ?
  H1n21 C41 H2c43 . . . 105.94 104.97 106.88 ?
  H1n21 C41 H1c45 . . . 120.63 119.55 121.71 ?
  H1n21 C41 H1c441 . . 2_5645 120(40) 120(40) 120(40) ?
  H1c31 C41 H2c31 . . . 34.24 34.17 34.31 ?
  H1c31 C41 H2c33 . . . 106.67 106.38 106.97 ?
  H1c31 C41 H1c41 . . . 111.05 110.34 111.77 ?
  H1c31 C41 H2c41 . . . 67.07 66.84 67.33 ?
  H1c31 C41 H2c43 . . . 155.3 154.43 156.15 ?
  H1c31 C41 H1c45 . . . 92.18 91.11 93.25 ?
  H1c31 C41 H1c441 . . 2_5645 111.84 110.85 112.85 ?
  H2c31 C41 H2c33 . . . 119.91 119.45 120.36 ?
  H2c31 C41 H1c41 . . . 145.26 144.59 145.93 ?
  H2c31 C41 H2c41 . . . 67.41 66.7 68.12 ?
  H2c31 C41 H2c43 . . . 143.25 142.6 143.89 ?
  H2c31 C41 H1c45 . . . 59.06 58.13 60 ?
  H2c31 C41 H1c441 . . 2_5645 133.64 132.96 134.31 ?
  H2c33 C41 H1c41 . . . 55.97 55.33 56.61 ?
  H2c33 C41 H2c41 . . . 158.29 157.5 159.08 ?
  H2c33 C41 H2c43 . . . 49.91 48.99 50.84 ?
  H2c33 C41 H1c45 . . . 129.97 129.6 130.32 ?
  H2c33 C41 H1c441 . . 2_5645 96.12 95.35 96.9 ?
  H1c41 C41 H2c41 . . . 105.56 105.53 105.58 ?
  H1c41 C41 H2c43 . . . 65.11 64.95 65.28 ?
  H1c41 C41 H1c45 . . . 153.83 153.23 154.42 ?
  H1c41 C41 H1c441 . . 2_5645 41.38 40.01 42.73 ?
  H2c41 C41 H2c43 . . . 137.48 136.92 138.04 ?
  H2c41 C41 H1c45 . . . 71.73 71.31 72.15 ?
  H2c41 C41 H1c441 . . 2_5645 69.05 67.92 70.18 ?
  H2c43 C41 H1c45 . . . 98.67 98.45 98.91 ?
  H2c43 C41 H1c441 . . 2_5645 81.89 80.83 82.95 ?
  H1c45 C41 H1c441 . . 2_5645 119.48 118.93 120.03 ?
  Co1 C42 N22 . . . 37.32(14) 36.99(13) 37.65(14) ?
  Co1 C42 N24 . . . 39.06(8) 38.96(8) 39.16(8) ?
  Co1 C42 C32 . . . 61.59(13) 61.21(13) 61.97(13) ?
  Co1 C42 C44 . . . 65.88(12) 65.76(12) 66.00(12) ?
  Co1 C42 C46 . . . 66.23(12) 65.98(12) 66.47(12) ?
  Co1 C42 N52 . . . 76.14(18) 75.89(18) 76.40(18) ?
  Co1 C42 H1n22 . . . 53.4(3) 53.0(3) 53.8(3) ?
  Co1 C42 H1c32 . . . 78.78 78.34 79.21 ?
  Co1 C42 H2c32 . . . 67.2 66.89 67.52 ?
  Co1 C42 H1c42 . . . 120.17 119.89 120.45 ?
  Co1 C42 H2c42 . . . 129.36 128.95 129.78 ?
  Co1 C42 H2c44 . . . 81.32 81.31 81.34 ?
  Co1 C42 H1c46 . . . 80.05 79.82 80.27 ?
  Co1 C42 H1c431 . . 2_6655 150(40) 150(40) 150(40) ?
  N22 C42 N24 . . . 69.83(19) 69.42(19) 70.25(19) ?
  N22 C42 C32 . . . 32.9(2) 32.8(2) 33.0(2) ?
  N22 C42 C44 . . . 99.9(2) 99.6(2) 100.3(2) ?
  N22 C42 C46 . . . 95.8(2) 95.6(2) 96.0(2) ?
  N22 C42 N52 . . . 113.2(3) 113.1(3) 113.2(3) ?
  N22 C42 H1n22 . . . 25.7(3) 25.5(3) 25.8(3) ?
  N22 C42 H1c32 . . . 44.36 44.26 44.45 ?
  N22 C42 H2c32 . . . 49.89 49.73 50.04 ?
  N22 C42 H1c42 . . . 109.47 109.47 109.47 ?
  N22 C42 H2c42 . . . 109.47 109.47 109.47 ?
  N22 C42 H2c44 . . . 109.1 108.7 109.51 ?
  N22 C42 H1c46 . . . 99.82 99.48 100.16 ?
  N22 C42 H1c431 . . 2_6655 140(30) 140(30) 140(30) ?
  N24 C42 C32 . . . 99.65(17) 99.26(17) 100.04(17) ?
  N24 C42 C44 . . . 30.37(11) 30.26(11) 30.49(11) ?
  N24 C42 C46 . . . 68.70(14) 68.38(14) 69.01(14) ?
  N24 C42 N52 . . . 55.67(19) 55.43(19) 55.91(19) ?
  N24 C42 H1n22 . . . 71.6(3) 71.0(3) 72.1(3) ?
  N24 C42 H1c32 . . . 114.19 113.7 114.68 ?
  N24 C42 H2c32 . . . 105.87 105.48 106.26 ?
  N24 C42 H1c42 . . . 93.52 93.24 93.79 ?
  N24 C42 H2c42 . . . 159.54 159.3 159.8 ?
  N24 C42 H2c44 . . . 42.32 42.23 42.42 ?
  N24 C42 H1c46 . . . 90.54 90.22 90.84 ?
  N24 C42 H1c431 . . 2_6655 120(30) 120(30) 120(30) ?
  C32 C42 C44 . . . 127.3(2) 127.0(2) 127.6(2) ?
  C32 C42 C46 . . . 94.2(2) 93.8(2) 94.7(2) ?
  C32 C42 N52 . . . 124.2(3) 123.9(3) 124.6(3) ?
  C32 C42 H1n22 . . . 49.5(3) 49.3(3) 49.7(3) ?
  C32 C42 H1c32 . . . 19.82 19.78 19.87 ?
  C32 C42 H2c32 . . . 21.34 21.32 21.35 ?
  C32 C42 H1c42 . . . 122.33 121.97 122.69 ?
  C32 C42 H2c42 . . . 76.65 76.54 76.77 ?
  C32 C42 H2c44 . . . 141.26 140.87 141.65 ?
  C32 C42 H1c46 . . . 86.06 85.41 86.7 ?
  C32 C42 H1c431 . . 2_6655 130(30) 130(30) 130(30) ?
  C44 C42 C46 . . . 60.16(15) 60.01(15) 60.30(15) ?
  C44 C42 N52 . . . 33.1(2) 33.0(2) 33.2(2) ?
  C44 C42 H1n22 . . . 100.4(3) 99.9(3) 100.9(3) ?
  C44 C42 H1c32 . . . 144.11 143.7 144.52 ?
  C44 C42 H2c32 . . . 126.21 125.73 126.69 ?
  C44 C42 H1c42 . . . 87.3 87.15 87.45 ?
  C44 C42 H2c42 . . . 141.09 140.86 141.32 ?
  C44 C42 H2c44 . . . 21.59 21.5 21.67 ?
  C44 C42 H1c46 . . . 81.33 81.1 81.56 ?
  C44 C42 H1c431 . . 2_6655 100(30) 100(30) 100(30) ?
  C46 C42 N52 . . . 32.8(2) 32.8(2) 32.9(2) ?
  C46 C42 H1n22 . . . 118.6(3) 118.3(3) 118.8(3) ?
  C46 C42 H1c32 . . . 111.59 111.04 112.15 ?
  C46 C42 H2c32 . . . 77.93 77.24 78.61 ?
  C46 C42 H1c42 . . . 142.11 142.04 142.18 ?
  C46 C42 H2c42 . . . 91.34 91.14 91.54 ?
  C46 C42 H2c44 . . . 79.51 79.39 79.64 ?
  C46 C42 H1c46 . . . 22.32 22.29 22.35 ?
  C46 C42 H1c431 . . 2_6655 120(30) 120(30) 130(30) ?
  N52 C42 H1n22 . . . 125.7(3) 125.4(3) 126.0(3) ?
  N52 C42 H1c32 . . . 143.3 142.86 143.74 ?
  N52 C42 H2c32 . . . 110.41 109.76 111.04 ?
  N52 C42 H1c42 . . . 109.47 109.47 109.47 ?
  N52 C42 H2c42 . . . 109.47 109.47 109.47 ?
  N52 C42 H2c44 . . . 48.4 48.37 48.43 ?
  N52 C42 H1c46 . . . 50.48 50.3 50.66 ?
  N52 C42 H1c431 . . 2_6655 100(30) 100(30) 100(30) ?
  H1n22 C42 H1c32 . . . 50.2 50 50.4 ?
  H1n22 C42 H2c32 . . . 70.26 69.99 70.52 ?
  H1n22 C42 H1c42 . . . 83.82 83.69 83.95 ?
  H1n22 C42 H2c42 . . . 117.18 116.91 117.46 ?
  H1n22 C42 H2c44 . . . 100.14 99.57 100.72 ?
  H1n22 C42 H1c46 . . . 125.43 125.06 125.81 ?
  H1n22 C42 H1c431 . . 2_6655 110(40) 110(40) 120(40) ?
  H1c32 C42 H2c32 . . . 33.89 33.78 34 ?
  H1c32 C42 H1c42 . . . 106.19 105.71 106.67 ?
  H1c32 C42 H2c42 . . . 68.03 67.86 68.21 ?
  H1c32 C42 H2c44 . . . 150.32 149.76 150.88 ?
  H1c32 C42 H1c46 . . . 99.1 98.34 99.86 ?
  H1c32 C42 H1c431 . . 2_6655 113.65 112.76 114.56 ?
  H2c32 C42 H1c42 . . . 139.96 139.35 140.57 ?
  H2c32 C42 H2c42 . . . 63.84 63.39 64.3 ?
  H2c32 C42 H2c44 . . . 146.64 146.22 147.05 ?
  H2c32 C42 H1c46 . . . 66 65.24 66.76 ?
  H2c32 C42 H1c431 . . 2_6655 136.58 135.83 137.33 ?
  H1c42 C42 H2c42 . . . 105.52 105.47 105.57 ?
  H1c42 C42 H2c44 . . . 65.94 65.72 66.16 ?
  H1c42 C42 H1c46 . . . 150.01 149.67 150.35 ?
  H1c42 C42 H1c431 . . 2_6655 34.2 33.13 35.3 ?
  H2c42 C42 H2c44 . . . 141.03 140.65 141.41 ?
  H2c42 C42 H1c46 . . . 69.24 69 69.49 ?
  H2c42 C42 H1c431 . . 2_6655 77.92 77.57 78.26 ?
  H2c44 C42 H1c46 . . . 98.88 98.71 99.06 ?
  H2c44 C42 H1c431 . . 2_6655 76.74 75.89 77.6 ?
  H1c46 C42 H1c431 . . 2_6655 119.66 118.25 121.06 ?
  Co1 C43 N23 . . . 37.92(16) 37.72(16) 38.11(16) ?
  Co1 C43 N25 . . . 39.28(8) 39.08(8) 39.47(9) ?
  Co1 C43 C33 . . . 60.93(14) 60.75(14) 61.11(14) ?
  Co1 C43 C41 . . . 65.94(13) 65.86(13) 66.01(13) ?
  Co1 C43 C45 . . . 65.62(13) 65.36(13) 65.87(13) ?
  Co1 C43 N51 . . . 75.86(19) 75.7(2) 76.02(19) ?
  Co1 C43 H1n23 . . . 53.8(3) 53.6(3) 54.0(3) ?
  Co1 C43 H1c33 . . . 78.5 78.41 78.59 ?
  Co1 C43 H2c33 . . . 66.07 65.66 66.48 ?
  Co1 C43 H2c35 . . . 62.02 61.91 62.12 ?
  Co1 C43 H1c41 . . . 78.85 78.73 78.99 ?
  Co1 C43 H1c43 . . . 118.32 117.74 118.91 ?
  Co1 C43 H2c43 . . . 131.37 130.82 131.92 ?
  Co1 C43 H2c45 . . . 81.69 81.48 81.91 ?
  Co1 C43 H1c421 . . 2_6645 160(30) 160(30) 160(40) ?
  N23 C43 N25 . . . 70.6(2) 70.6(2) 70.7(2) ?
  N23 C43 C33 . . . 32.53(19) 32.37(19) 32.68(19) ?
  N23 C43 C41 . . . 94.7(2) 94.4(2) 95.1(2) ?
  N23 C43 C45 . . . 100.9(2) 100.8(2) 101.1(2) ?
  N23 C43 N51 . . . 113.2(3) 113.1(3) 113.2(3) ?
  N23 C43 H1n23 . . . 25.0(3) 24.8(3) 25.2(3) ?
  N23 C43 H1c33 . . . 44.02 43.98 44.07 ?
  N23 C43 H2c33 . . . 49.73 49.38 50.07 ?
  N23 C43 H2c35 . . . 69.08 68.76 69.39 ?
  N23 C43 H1c41 . . . 96.92 96.23 97.61 ?
  N23 C43 H1c43 . . . 109.47 109.47 109.48 ?
  N23 C43 H2c43 . . . 109.47 109.47 109.47 ?
  N23 C43 H2c45 . . . 111.54 111.21 111.86 ?
  N23 C43 H1c421 . . 2_6645 140(40) 140(40) 140(40) ?
  N25 C43 C33 . . . 99.37(18) 99.14(18) 99.61(18) ?
  N25 C43 C41 . . . 70.44(15) 70.00(15) 70.87(15) ?
  N25 C43 C45 . . . 31.02(12) 30.78(12) 31.26(12) ?
  N25 C43 N51 . . . 57.0(2) 56.5(2) 57.5(2) ?
  N25 C43 H1n23 . . . 72.8(3) 72.6(3) 73.0(3) ?
  N25 C43 H1c33 . . . 114.61 114.51 114.71 ?
  N25 C43 H2c33 . . . 104.79 104.19 105.41 ?
  N25 C43 H2c35 . . . 40.33 40.17 40.5 ?
  N25 C43 H1c41 . . . 91.98 91.59 92.38 ?
  N25 C43 H1c43 . . . 90.59 89.95 91.23 ?
  N25 C43 H2c43 . . . 162.34 161.68 163 ?
  N25 C43 H2c45 . . . 42.76 42.56 42.94 ?
  N25 C43 H1c421 . . 2_6645 120(40) 120(40) 120(40) ?
  C33 C43 C41 . . . 90.5(2) 89.6(2) 91.3(2) ?
  C33 C43 C45 . . . 126.0(2) 125.7(2) 126.3(2) ?
  C33 C43 N51 . . . 121.0(3) 120.4(3) 121.7(3) ?
  C33 C43 H1n23 . . . 49.0(3) 48.7(3) 49.3(3) ?
  C33 C43 H1c33 . . . 19.9 19.86 19.95 ?
  C33 C43 H2c33 . . . 21.48 21.38 21.58 ?
  C33 C43 H2c35 . . . 100.76 100.49 101.03 ?
  C33 C43 H1c41 . . . 80.98 79.94 82.03 ?
  C33 C43 H1c43 . . . 125.25 124.72 125.77 ?
  C33 C43 H2c43 . . . 77.45 77.23 77.66 ?
  C33 C43 H2c45 . . . 142.08 142.02 142.16 ?
  C33 C43 H1c421 . . 2_6645 130(40) 130(40) 130(40) ?
  C41 C43 C45 . . . 60.30(17) 60.08(17) 60.53(17) ?
  C41 C43 N51 . . . 33.1(2) 33.0(2) 33.2(2) ?
  C41 C43 H1n23 . . . 117.7(3) 117.3(3) 118.2(3) ?
  C41 C43 H1c33 . . . 107.26 106.26 108.26 ?
  C41 C43 H2c33 . . . 73.32 72.3 74.35 ?
  C41 C43 H2c35 . . . 110.73 110.46 111 ?
  C41 C43 H1c41 . . . 22.32 22.23 22.41 ?
  C41 C43 H1c43 . . . 142.48 142.35 142.62 ?
  C41 C43 H2c43 . . . 92.11 91.9 92.32 ?
  C41 C43 H2c45 . . . 79.01 78.88 79.14 ?
  C41 C43 H1c421 . . 2_6645 130(30) 120(30) 130(30) ?
  C45 C43 N51 . . . 33.0(2) 32.8(2) 33.2(2) ?
  C45 C43 H1n23 . . . 103.0(3) 102.6(3) 103.4(3) ?
  C45 C43 H1c33 . . . 144.07 143.9 144.25 ?
  C45 C43 H2c33 . . . 122.82 122.01 123.65 ?
  C45 C43 H2c35 . . . 58.35 58.16 58.55 ?
  C45 C43 H1c41 . . . 81.83 81.48 82.17 ?
  C45 C43 H1c43 . . . 86.58 86.27 86.89 ?
  C45 C43 H2c43 . . . 140.6 140.42 140.77 ?
  C45 C43 H2c45 . . . 21.39 21.33 21.46 ?
  C45 C43 H1c421 . . 2_6645 100(40) 100(40) 100(40) ?
  N51 C43 H1n23 . . . 127.2(4) 127.0(4) 127.3(4) ?
  N51 C43 H1c33 . . . 139.59 138.78 140.4 ?
  N51 C43 H2c33 . . . 106.09 105.18 107.02 ?
  N51 C43 H2c35 . . . 91.14 90.84 91.44 ?
  N51 C43 H1c41 . . . 51.38 51.16 51.6 ?
  N51 C43 H1c43 . . . 109.47 109.47 109.47 ?
  N51 C43 H2c43 . . . 109.47 109.47 109.47 ?
  N51 C43 H2c45 . . . 47.47 47.36 47.59 ?
  N51 C43 H1c421 . . 2_6645 100(40) 100(40) 110(40) ?
  H1n23 C43 H1c33 . . . 50.06 49.88 50.25 ?
  H1n23 C43 H2c33 . . . 69.86 69.41 70.3 ?
  H1n23 C43 H2c35 . . . 53.88 53.45 54.31 ?
  H1n23 C43 H1c41 . . . 121.91 120.98 122.84 ?
  H1n23 C43 H1c43 . . . 84.66 84.39 84.92 ?
  H1n23 C43 H2c43 . . . 115.17 114.87 115.49 ?
  H1n23 C43 H2c45 . . . 104.54 103.91 105.18 ?
  H1n23 C43 H1c421 . . 2_6645 120(30) 110(30) 120(30) ?
  H1c33 C43 H2c33 . . . 34.02 34 34.04 ?
  H1c33 C43 H2c35 . . . 103.72 103.19 104.26 ?
  H1c33 C43 H1c41 . . . 93.38 92.12 94.65 ?
  H1c33 C43 H1c43 . . . 110.07 109.24 110.91 ?
  H1c33 C43 H2c43 . . . 67.07 66.87 67.26 ?
  H1c33 C43 H2c45 . . . 154.2 153.66 154.74 ?
  H1c33 C43 H1c421 . . 2_6645 110.56 109.01 112.12 ?
  H2c33 C43 H2c35 . . . 118.53 118.31 118.74 ?
  H2c33 C43 H1c41 . . . 60.45 59.36 61.55 ?
  H2c33 C43 H1c43 . . . 144.08 143.26 144.9 ?
  H2c33 C43 H2c43 . . . 66.16 65.36 66.97 ?
  H2c33 C43 H2c45 . . . 143.84 143.02 144.66 ?
  H2c33 C43 H1c421 . . 2_6645 132.38 131.24 133.51 ?
  H2c35 C43 H1c41 . . . 132.24 131.99 132.47 ?
  H2c35 C43 H1c43 . . . 56.57 55.98 57.15 ?
  H2c35 C43 H2c43 . . . 157.15 156.68 157.62 ?
  H2c35 C43 H2c45 . . . 51.79 51.49 52.09 ?
  H2c35 C43 H1c421 . . 2_6645 95.95 95.21 96.69 ?
  H1c41 C43 H1c43 . . . 152.77 152.12 153.42 ?
  H1c41 C43 H2c43 . . . 70.39 70.09 70.69 ?
  H1c41 C43 H2c45 . . . 98.84 98.55 99.13 ?
  H1c41 C43 H1c421 . . 2_6645 119.31 117.98 120.64 ?
  H1c43 C43 H2c43 . . . 105.51 105.48 105.55 ?
  H1c43 C43 H2c45 . . . 65.77 65.6 65.94 ?
  H1c43 C43 H1c421 . . 2_6645 40.06 38.89 41.24 ?
  H2c43 C43 H2c45 . . . 138.57 138.24 138.89 ?
  H2c43 C43 H1c421 . . 2_6645 69.86 69.53 70.21 ?
  H2c45 C43 H1c421 . . 2_6645 82.98 82.09 83.87 ?
  Co1 C44 N24 . . . 37.28(16) 37.20(15) 37.36(16) ?
  Co1 C44 N26 . . . 39.06(8) 38.97(8) 39.15(8) ?
  Co1 C44 C34 . . . 60.31(14) 59.98(14) 60.64(14) ?
  Co1 C44 C42 . . . 66.12(13) 65.99(13) 66.25(13) ?
  Co1 C44 C46 . . . 66.17(12) 66.02(12) 66.31(12) ?
  Co1 C44 N52 . . . 76.17(18) 76.06(18) 76.27(18) ?
  Co1 C44 H1n24 . . . 53.8(3) 53.6(3) 54.0(3) ?
  Co1 C44 H1c34 . . . 78.17 77.9 78.44 ?
  Co1 C44 H2c34 . . . 65.94 65.71 66.18 ?
  Co1 C44 H1c42 . . . 79.79 79.62 79.95 ?
  Co1 C44 H1c44 . . . 120.06 119.69 120.42 ?
  Co1 C44 H2c44 . . . 129.43 129.06 129.8 ?
  Co1 C44 H2c46 . . . 81.62 81.48 81.76 ?
  Co1 C44 H1c411 . . 2_5655 150(30) 150(30) 150(40) ?
  N24 C44 N26 . . . 69.96(19) 69.79(19) 70.12(19) ?
  N24 C44 C34 . . . 32.82(19) 32.62(19) 33.01(19) ?
  N24 C44 C42 . . . 95.7(2) 95.6(2) 95.8(2) ?
  N24 C44 C46 . . . 100.3(2) 100.1(2) 100.6(2) ?
  N24 C44 N52 . . . 113.1(3) 113.1(3) 113.2(3) ?
  N24 C44 H1n24 . . . 25.6(3) 25.4(3) 25.8(3) ?
  N24 C44 H1c34 . . . 44.63 44.44 44.81 ?
  N24 C44 H2c34 . . . 50.29 50.13 50.47 ?
  N24 C44 H1c42 . . . 99.65 99.55 99.76 ?
  N24 C44 H1c44 . . . 109.47 109.47 109.48 ?
  N24 C44 H2c44 . . . 109.47 109.47 109.47 ?
  N24 C44 H2c46 . . . 109.58 109.12 110.03 ?
  N24 C44 H1c411 . . 2_5655 140(30) 140(30) 140(30) ?
  N26 C44 C34 . . . 98.69(17) 98.37(17) 99.01(17) ?
  N26 C44 C42 . . . 68.22(15) 67.90(14) 68.55(15) ?
  N26 C44 C46 . . . 30.67(12) 30.51(12) 30.83(12) ?
  N26 C44 N52 . . . 55.47(18) 55.27(18) 55.67(18) ?
  N26 C44 H1n24 . . . 72.5(3) 72.3(3) 72.8(3) ?
  N26 C44 H1c34 . . . 114.47 114.33 114.61 ?
  N26 C44 H2c34 . . . 104.32 104 104.65 ?
  N26 C44 H1c42 . . . 89.91 89.52 90.31 ?
  N26 C44 H1c44 . . . 93.59 93.13 94.06 ?
  N26 C44 H2c44 . . . 159.38 158.9 159.85 ?
  N26 C44 H2c46 . . . 42.62 42.51 42.73 ?
  N26 C44 H1c411 . . 2_5655 120(40) 120(40) 120(40) ?
  C34 C44 C42 . . . 92.2(2) 91.9(2) 92.5(2) ?
  C34 C44 C46 . . . 126.1(2) 125.8(2) 126.4(2) ?
  C34 C44 N52 . . . 122.1(3) 121.8(3) 122.5(3) ?
  C34 C44 H1n24 . . . 49.9(3) 49.6(3) 50.2(3) ?
  C34 C44 H1c34 . . . 20.01 19.98 20.04 ?
  C34 C44 H2c34 . . . 21.54 21.47 21.6 ?
  C34 C44 H1c42 . . . 84.27 84.15 84.4 ?
  C34 C44 H1c44 . . . 124.34 124.07 124.59 ?
  C34 C44 H2c44 . . . 76.98 76.75 77.23 ?
  C34 C44 H2c46 . . . 140.92 140.62 141.22 ?
  C34 C44 H1c411 . . 2_5655 140(40) 130(40) 140(40) ?
  C42 C44 C46 . . . 59.55(17) 59.33(17) 59.77(17) ?
  C42 C44 N52 . . . 32.62(19) 32.54(19) 32.70(19) ?
  C42 C44 H1n24 . . . 118.8(3) 118.5(3) 119.0(3) ?
  C42 C44 H1c34 . . . 109.07 108.74 109.4 ?
  C42 C44 H2c34 . . . 75.54 75.2 75.88 ?
  C42 C44 H1c42 . . . 22.17 22.09 22.26 ?
  C42 C44 H1c44 . . . 141.94 141.88 142.01 ?
  C42 C44 H2c44 . . . 91.63 91.41 91.85 ?
  C42 C44 H2c46 . . . 79.03 78.78 79.28 ?
  C42 C44 H1c411 . . 2_5655 120(30) 120(30) 130(30) ?
  C46 C44 N52 . . . 32.59(19) 32.47(19) 32.71(19) ?
  C46 C44 H1n24 . . . 101.7(3) 101.2(3) 102.2(3) ?
  C46 C44 H1c34 . . . 144.21 144.08 144.35 ?
  C46 C44 H2c34 . . . 123.94 123.56 124.31 ?
  C46 C44 H1c42 . . . 80.56 80.21 80.89 ?
  C46 C44 H1c44 . . . 87.46 87.32 87.6 ?
  C46 C44 H2c44 . . . 140.56 140.41 140.72 ?
  C46 C44 H2c46 . . . 21.67 21.61 21.73 ?
  C46 C44 H1c411 . . 2_5655 100(40) 100(40) 100(40) ?
  N52 C44 H1n24 . . . 126.4(3) 126.1(3) 126.7(3) ?
  N52 C44 H1c34 . . . 140.82 140.44 141.2 ?
  N52 C44 H2c34 . . . 107.83 107.42 108.24 ?
  N52 C44 H1c42 . . . 50.15 49.91 50.38 ?
  N52 C44 H1c44 . . . 109.47 109.46 109.48 ?
  N52 C44 H2c44 . . . 109.47 109.47 109.47 ?
  N52 C44 H2c46 . . . 48.07 47.91 48.24 ?
  N52 C44 H1c411 . . 2_5655 100(40) 100(40) 100(40) ?
  H1n24 C44 H1c34 . . . 51.21 50.83 51.6 ?
  H1n24 C44 H2c34 . . . 70.92 70.69 71.17 ?
  H1n24 C44 H1c42 . . . 125.23 125 125.47 ?
  H1n24 C44 H1c44 . . . 83.94 83.73 84.14 ?
  H1n24 C44 H2c44 . . . 116.38 116.05 116.71 ?
  H1n24 C44 H2c46 . . . 101.45 100.71 102.18 ?
  H1n24 C44 H1c411 . . 2_5655 110(30) 110(30) 120(30) ?
  H1c34 C44 H2c34 . . . 33.63 33.55 33.72 ?
  H1c34 C44 H1c42 . . . 96.48 96.32 96.65 ?
  H1c34 C44 H1c44 . . . 108.9 108.52 109.26 ?
  H1c34 C44 H2c44 . . . 66.82 66.69 66.96 ?
  H1c34 C44 H2c46 . . . 152.4 152.08 152.74 ?
  H1c34 C44 H1c411 . . 2_5655 115.02 113.74 116.31 ?
  H2c34 C44 H1c42 . . . 63.9 63.73 64.07 ?
  H2c34 C44 H1c44 . . . 142.5 142.11 142.88 ?
  H2c34 C44 H2c44 . . . 64.65 64.34 64.96 ?
  H2c34 C44 H2c46 . . . 144.74 144.39 145.07 ?
  H2c34 C44 H1c411 . . 2_5655 138 137.17 138.84 ?
  H1c42 C44 H1c44 . . . 150.08 149.99 150.16 ?
  H1c42 C44 H2c44 . . . 69.68 69.41 69.97 ?
  H1c42 C44 H2c46 . . . 98.22 97.82 98.61 ?
  H1c42 C44 H1c411 . . 2_5655 119.75 118.83 120.67 ?
  H1c44 C44 H2c44 . . . 105.55 105.51 105.6 ?
  H1c44 C44 H2c46 . . . 66.03 65.96 66.1 ?
  H1c44 C44 H1c411 . . 2_5655 34.52 33.58 35.46 ?
  H2c44 C44 H2c46 . . . 140.52 140.07 140.98 ?
  H2c44 C44 H1c411 . . 2_5655 77.45 76.89 78.01 ?
  H2c46 C44 H1c411 . . 2_5655 77.01 76.38 77.64 ?
  Co1 C45 N21 . . . 39.62(8) 39.56(8) 39.68(8) ?
  Co1 C45 N25 . . . 37.89(16) 37.78(15) 38.00(16) ?
  Co1 C45 C35 . . . 61.31(14) 60.98(14) 61.64(14) ?
  Co1 C45 C41 . . . 66.08(13) 66.03(13) 66.12(13) ?
  Co1 C45 C43 . . . 66.15(13) 65.89(13) 66.42(13) ?
  Co1 C45 N51 . . . 76.22(19) 76.01(19) 76.42(19) ?
  Co1 C45 H1n25 . . . 53.7(3) 53.2(3) 54.2(3) ?
  Co1 C45 H2c31 . . . 62.21 62.01 62.42 ?
  Co1 C45 H1c35 . . . 79.38 79.13 79.64 ?
  Co1 C45 H2c35 . . . 65.67 65.34 66.01 ?
  Co1 C45 H2c41 . . . 82.06 82.01 82.09 ?
  Co1 C45 H1c43 . . . 79.43 79.23 79.64 ?
  Co1 C45 H1c45 . . . 116.43 115.77 117.09 ?
  Co1 C45 H2c45 . . . 133.02 132.46 133.59 ?
  Co1 C45 H1c46 . . 2_5645 157.82 156.74 158.91 ?
  N21 C45 N25 . . . 71.8(2) 71.5(2) 72.0(2) ?
  N21 C45 C35 . . . 100.42(17) 100.05(17) 100.81(17) ?
  N21 C45 C41 . . . 31.14(12) 30.98(12) 31.31(12) ?
  N21 C45 C43 . . . 70.31(16) 70.11(16) 70.50(16) ?
  N21 C45 N51 . . . 57.1(2) 56.8(2) 57.4(2) ?
  N21 C45 H1n25 . . . 74.3(3) 73.9(3) 74.6(3) ?
  N21 C45 H2c31 . . . 39.58 39.38 39.77 ?
  N21 C45 H1c35 . . . 116.68 116.37 116.98 ?
  N21 C45 H2c35 . . . 104.38 104.06 104.7 ?
  N21 C45 H2c41 . . . 42.78 42.68 42.89 ?
  N21 C45 H1c43 . . . 92 91.85 92.14 ?
  N21 C45 H1c45 . . . 88.92 88.41 89.44 ?
  N21 C45 H2c45 . . . 163.52 163.05 164 ?
  N21 C45 H1c46 . . 2_5645 121.43 120.52 122.34 ?
  N25 C45 C35 . . . 32.82(18) 32.63(17) 33.01(18) ?
  N25 C45 C41 . . . 102.0(2) 101.8(2) 102.2(2) ?
  N25 C45 C43 . . . 94.0(2) 93.8(2) 94.1(2) ?
  N25 C45 N51 . . . 113.1(3) 113.1(3) 113.1(3) ?
  N25 C45 H1n25 . . . 25.2(3) 24.9(3) 25.4(3) ?
  N25 C45 H2c31 . . . 71.7 71.33 72.06 ?
  N25 C45 H1c35 . . . 45.06 44.87 45.25 ?
  N25 C45 H2c35 . . . 49.38 48.97 49.78 ?
  N25 C45 H2c41 . . . 113.03 112.62 113.44 ?
  N25 C45 H1c43 . . . 96.25 95.83 96.68 ?
  N25 C45 H1c45 . . . 109.47 109.47 109.47 ?
  N25 C45 H2c45 . . . 109.47 109.47 109.47 ?
  N25 C45 H1c46 . . 2_5645 141.04 140.39 141.7 ?
  C35 C45 C41 . . . 126.3(2) 126.1(2) 126.5(2) ?
  C35 C45 C43 . . . 88.9(2) 88.7(2) 89.2(2) ?
  C35 C45 N51 . . . 119.7(3) 119.5(3) 119.8(3) ?
  C35 C45 H1n25 . . . 49.5(3) 49.1(3) 49.8(3) ?
  C35 C45 H2c31 . . . 103.92 103.54 104.3 ?
  C35 C45 H1c35 . . . 20.1 20.05 20.16 ?
  C35 C45 H2c35 . . . 21.28 21.17 21.38 ?
  C35 C45 H2c41 . . . 143.2 142.86 143.53 ?
  C35 C45 H1c43 . . . 79.55 79.28 79.81 ?
  C35 C45 H1c45 . . . 126.64 126.53 126.75 ?
  C35 C45 H2c45 . . . 77.42 77.23 77.62 ?
  C35 C45 H1c46 . . 2_5645 132 131.25 132.77 ?
  C41 C45 C43 . . . 60.00(17) 59.71(17) 60.30(17) ?
  C41 C45 N51 . . . 33.0(2) 32.8(2) 33.1(2) ?
  C41 C45 H1n25 . . . 104.8(3) 104.5(3) 105.1(3) ?
  C41 C45 H2c31 . . . 57.36 56.87 57.85 ?
  C41 C45 H1c35 . . . 145.42 145.2 145.64 ?
  C41 C45 H2c35 . . . 121.34 121.17 121.51 ?
  C41 C45 H2c41 . . . 21.28 21.18 21.39 ?
  C41 C45 H1c43 . . . 81.34 81.06 81.63 ?
  C41 C45 H1c45 . . . 85.76 85.64 85.89 ?
  C41 C45 H2c45 . . . 140.07 139.87 140.27 ?
  C41 C45 H1c46 . . 2_5645 101.21 100.48 101.94 ?
  C43 C45 N51 . . . 32.8(2) 32.6(2) 32.9(2) ?
  C43 C45 H1n25 . . . 117.4(3) 116.9(3) 117.8(3) ?
  C43 C45 H2c31 . . . 109.78 109.51 110.05 ?
  C43 C45 H1c35 . . . 105.22 104.92 105.51 ?
  C43 C45 H2c35 . . . 71.26 71.02 71.51 ?
  C43 C45 H2c41 . . . 78.58 78.18 78.99 ?
  C43 C45 H1c43 . . . 22.32 22.3 22.34 ?
  C43 C45 H1c45 . . . 142.22 142.05 142.4 ?
  C43 C45 H2c45 . . . 93.26 92.95 93.57 ?
  C43 C45 H1c46 . . 2_5645 124.79 123.94 125.64 ?
  N51 C45 H1n25 . . . 128.1(4) 127.9(4) 128.3(4) ?
  N51 C45 H2c31 . . . 90.14 89.69 90.58 ?
  N51 C45 H1c35 . . . 137.61 137.48 137.74 ?
  N51 C45 H2c35 . . . 103.78 103.68 103.88 ?
  N51 C45 H2c41 . . . 47.36 47.1 47.63 ?
  N51 C45 H1c43 . . . 50.72 50.57 50.87 ?
  N51 C45 H1c45 . . . 109.47 109.47 109.48 ?
  N51 C45 H2c45 . . . 109.47 109.47 109.48 ?
  N51 C45 H1c46 . . 2_5645 103.35 102.82 103.88 ?
  H1n25 C45 H2c31 . . . 57.04 56.76 57.32 ?
  H1n25 C45 H1c35 . . . 51.38 51.06 51.71 ?
  H1n25 C45 H2c35 . . . 69.87 69.33 70.42 ?
  H1n25 C45 H2c41 . . . 106.71 106.15 107.28 ?
  H1n25 C45 H1c43 . . . 121.41 120.77 122.05 ?
  H1n25 C45 H1c45 . . . 84.63 84.37 84.88 ?
  H1n25 C45 H2c45 . . . 114.19 114.08 114.31 ?
  H1n25 C45 H1c46 . . 2_5645 117.62 116.78 118.45 ?
  H2c31 C45 H1c35 . . . 108.28 107.89 108.67 ?
  H2c31 C45 H2c35 . . . 120.43 119.94 120.92 ?
  H2c31 C45 H2c41 . . . 50.82 50.2 51.46 ?
  H2c31 C45 H1c43 . . . 131.57 131.34 131.8 ?
  H2c31 C45 H1c45 . . . 54.71 54.16 55.26 ?
  H2c31 C45 H2c45 . . . 156.9 156.31 157.49 ?
  H2c31 C45 H1c46 . . 2_5645 95.72 94.69 96.76 ?
  H1c35 C45 H2c35 . . . 33.96 33.91 34 ?
  H1c35 C45 H2c41 . . . 157.38 157.02 157.73 ?
  H1c35 C45 H1c43 . . . 91.13 90.87 91.4 ?
  H1c35 C45 H1c45 . . . 112.34 112.21 112.47 ?
  H1c35 C45 H2c45 . . . 65.45 65.26 65.64 ?
  H1c35 C45 H1c46 . . 2_5645 111.99 111.31 112.68 ?
  H2c35 C45 H2c41 . . . 142.42 142.19 142.66 ?
  H2c35 C45 H1c43 . . . 58.86 58.64 59.08 ?
  H2c35 C45 H1c45 . . . 146.18 146.09 146.26 ?
  H2c35 C45 H2c45 . . . 67.8 67.38 68.23 ?
  H2c35 C45 H1c46 . . 2_5645 134.09 132.92 135.25 ?
  H2c41 C45 H1c43 . . . 98.08 97.67 98.5 ?
  H2c41 C45 H1c45 . . . 65.25 65.11 65.38 ?
  H2c41 C45 H2c45 . . . 137.11 136.68 137.55 ?
  H2c41 C45 H1c46 . . 2_5645 81.81 81.02 82.6 ?
  H1c43 C45 H1c45 . . . 153.14 152.79 153.49 ?
  H1c43 C45 H2c45 . . . 71.52 71.16 71.89 ?
  H1c43 C45 H1c46 . . 2_5645 117.9 116.74 119.06 ?
  H1c45 C45 H2c45 . . . 105.57 105.55 105.6 ?
  H1c45 C45 H1c46 . . 2_5645 42.21 40.72 43.69 ?
  H2c45 C45 H1c46 . . 2_5645 68.53 67.09 69.96 ?
  Co1 C46 N22 . . . 39.20(8) 39.09(8) 39.30(8) ?
  Co1 C46 N26 . . . 37.27(15) 37.03(15) 37.51(15) ?
  Co1 C46 C36 . . . 60.13(14) 59.77(14) 60.48(14) ?
  Co1 C46 C42 . . . 66.20(13) 66.16(13) 66.24(13) ?
  Co1 C46 C44 . . . 65.90(12) 65.77(12) 66.03(12) ?
  Co1 C46 N52 . . . 76.15(19) 75.96(18) 76.33(19) ?
  Co1 C46 H1n26 . . . 53.6(3) 53.3(3) 54.0(3) ?
  Co1 C46 H1c36 . . . 78.13 77.85 78.42 ?
  Co1 C46 H2c36 . . . 65.47 65.3 65.65 ?
  Co1 C46 H2c42 . . . 81.78 81.67 81.88 ?
  Co1 C46 H1c44 . . . 79.48 79.25 79.73 ?
  Co1 C46 H1c45 . . 2_5655 153.82 153.2 154.44 ?
  Co1 C46 H1c46 . . . 120.5 120.15 120.84 ?
  Co1 C46 H2c46 . . . 129.03 128.63 129.43 ?
  N22 C46 N26 . . . 69.76(19) 69.39(19) 70.13(19) ?
  N22 C46 C36 . . . 98.51(17) 98.06(17) 98.97(17) ?
  N22 C46 C42 . . . 30.60(12) 30.55(12) 30.64(12) ?
  N22 C46 C44 . . . 68.66(15) 68.53(15) 68.78(15) ?
  N22 C46 N52 . . . 55.63(19) 55.52(19) 55.74(19) ?
  N22 C46 H1n26 . . . 72.1(3) 71.8(3) 72.4(3) ?
  N22 C46 H1c36 . . . 114.37 114.02 114.72 ?
  N22 C46 H2c36 . . . 104.12 103.84 104.39 ?
  N22 C46 H2c42 . . . 42.64 42.61 42.67 ?
  N22 C46 H1c44 . . . 90.33 90.15 90.51 ?
  N22 C46 H1c45 . . 2_5655 117.85 116.9 118.8 ?
  N22 C46 H1c46 . . . 93.68 93.24 94.13 ?
  N22 C46 H2c46 . . . 159.4 159.04 159.74 ?
  N26 C46 C36 . . . 32.67(17) 32.47(17) 32.87(17) ?
  N26 C46 C42 . . . 100.1(2) 99.7(2) 100.5(2) ?
  N26 C46 C44 . . . 95.5(2) 95.3(2) 95.7(2) ?
  N26 C46 N52 . . . 113.2(3) 113.1(3) 113.2(3) ?
  N26 C46 H1n26 . . . 25.3(3) 25.0(3) 25.6(3) ?
  N26 C46 H1c36 . . . 44.7 44.55 44.86 ?
  N26 C46 H2c36 . . . 49.94 49.75 50.13 ?
  N26 C46 H2c42 . . . 109.26 108.69 109.83 ?
  N26 C46 H1c44 . . . 99.42 98.95 99.9 ?
  N26 C46 H1c45 . . 2_5655 139.55 138.45 140.65 ?
  N26 C46 H1c46 . . . 109.47 109.47 109.47 ?
  N26 C46 H2c46 . . . 109.47 109.47 109.47 ?
  C36 C46 C42 . . . 126.1(2) 125.7(2) 126.4(2) ?
  C36 C46 C44 . . . 92.1(2) 91.9(2) 92.4(2) ?
  C36 C46 N52 . . . 122.4(3) 122.2(3) 122.6(3) ?
  C36 C46 H1n26 . . . 49.5(3) 49.2(3) 49.8(3) ?
  C36 C46 H1c36 . . . 20.01 20 20.03 ?
  C36 C46 H2c36 . . . 21.41 21.4 21.43 ?
  C36 C46 H2c42 . . . 140.65 140.08 141.21 ?
  C36 C46 H1c44 . . . 84.17 83.73 84.6 ?
  C36 C46 H1c45 . . 2_5655 134.68 133.56 135.78 ?
  C36 C46 H1c46 . . . 123.99 123.86 124.13 ?
  C36 C46 H2c46 . . . 77.09 76.87 77.3 ?
  C42 C46 C44 . . . 60.29(17) 60.06(17) 60.51(17) ?
  C42 C46 N52 . . . 32.90(19) 32.75(19) 33.05(19) ?
  C42 C46 H1n26 . . . 101.2(3) 100.8(3) 101.6(3) ?
  C42 C46 H1c36 . . . 144.14 143.82 144.46 ?
  C42 C46 H2c36 . . . 124.1 123.97 124.22 ?
  C42 C46 H2c42 . . . 21.77 21.72 21.82 ?
  C42 C46 H1c44 . . . 81.33 81.13 81.53 ?
  C42 C46 H1c45 . . 2_5655 97.05 95.94 98.16 ?
  C42 C46 H1c46 . . . 87.35 87.18 87.52 ?
  C42 C46 H2c46 . . . 140.9 140.63 141.16 ?
  C44 C46 N52 . . . 33.13(19) 32.96(19) 33.29(19) ?
  C44 C46 H1n26 . . . 118.3(3) 118.0(3) 118.7(3) ?
  C44 C46 H1c36 . . . 108.84 108.51 109.17 ?
  C44 C46 H2c36 . . . 75.45 75.16 75.73 ?
  C44 C46 H2c42 . . . 79.89 79.59 80.18 ?
  C44 C46 H1c44 . . . 22.18 22.14 22.21 ?
  C44 C46 H1c45 . . 2_5655 124.7 123.59 125.81 ?
  C44 C46 H1c46 . . . 142.43 142.27 142.58 ?
  C44 C46 H2c46 . . . 91.23 90.98 91.48 ?
  N52 C46 H1n26 . . . 126.1(4) 125.9(4) 126.3(4) ?
  N52 C46 H1c36 . . . 141.07 140.84 141.32 ?
  N52 C46 H2c36 . . . 108.19 107.91 108.49 ?
  N52 C46 H2c42 . . . 48.47 48.27 48.66 ?
  N52 C46 H1c44 . . . 50.7 50.55 50.84 ?
  N52 C46 H1c45 . . 2_5655 101.02 99.87 102.17 ?
  N52 C46 H1c46 . . . 109.47 109.47 109.47 ?
  N52 C46 H2c46 . . . 109.47 109.47 109.47 ?
  H1n26 C46 H1c36 . . . 51.19 51.08 51.3 ?
  H1n26 C46 H2c36 . . . 70.33 70.06 70.6 ?
  H1n26 C46 H2c42 . . . 100.96 100.47 101.46 ?
  H1n26 C46 H1c44 . . . 124.69 124.19 125.18 ?
  H1n26 C46 H1c45 . . 2_5655 115.18 114.44 115.92 ?
  H1n26 C46 H1c46 . . . 84.24 83.97 84.52 ?
  H1n26 C46 H2c46 . . . 116.5 116.45 116.54 ?
  H1c36 C46 H2c36 . . . 33.47 33.33 33.62 ?
  H1c36 C46 H2c42 . . . 151.98 151.42 152.53 ?
  H1c36 C46 H1c44 . . . 96.18 95.77 96.58 ?
  H1c36 C46 H1c45 . . 2_5655 114.67 113.54 115.78 ?
  H1c36 C46 H1c46 . . . 108.66 108.43 108.88 ?
  H1c36 C46 H2c46 . . . 66.81 66.73 66.9 ?
  H2c36 C46 H2c42 . . . 144.85 144.7 144.99 ?
  H2c36 C46 H1c44 . . . 63.85 63.41 64.29 ?
  H2c36 C46 H1c45 . . 2_5655 137.5 136.43 138.56 ?
  H2c36 C46 H1c46 . . . 142.11 141.85 142.37 ?
  H2c36 C46 H2c46 . . . 64.84 64.5 65.18 ?
  H2c42 C46 H1c44 . . . 99.16 98.84 99.48 ?
  H2c42 C46 H1c45 . . 2_5655 77.47 76.39 78.55 ?
  H2c42 C46 H1c46 . . . 65.8 65.62 65.98 ?
  H2c42 C46 H2c46 . . . 140.89 140.32 141.45 ?
  H1c44 C46 H1c45 . . 2_5655 119.3 118.6 120 ?
  H1c44 C46 H1c46 . . . 150.41 149.99 150.84 ?
  H1c44 C46 H2c46 . . . 69.29 69 69.58 ?
  H1c45 C46 H1c46 2_5655 . . 35.2 34.61 35.8 ?
  H1c45 C46 H2c46 2_5655 . . 76.78 76.42 77.13 ?
  H1c46 C46 H2c46 . . . 105.52 105.5 105.54 ?
  Co1 N51 N21 . . . 42.06(8) 41.90(8) 42.22(8) ?
  Co1 N51 N23 . . . 41.85(9) 41.62(9) 42.07(9) ?
  Co1 N51 N25 . . . 41.66(9) 41.40(9) 41.92(9) ?
  Co1 N51 C41 . . . 76.08(18) 75.95(18) 76.21(18) ?
  Co1 N51 C43 . . . 76.12(19) 75.82(19) 76.43(19) ?
  Co1 N51 C45 . . . 75.52(19) 75.23(18) 75.81(19) ?
  Co1 N51 H1c41 . . . 88.09 87.83 88.35 ?
  Co1 N51 H2c41 . . . 94.39 94.3 94.48 ?
  Co1 N51 H1c43 . . . 88.84 88.58 89.11 ?
  Co1 N51 H2c43 . . . 94.09 93.63 94.53 ?
  Co1 N51 H1c45 . . . 87.46 86.89 88.04 ?
  Co1 N51 H2c45 . . . 94.07 93.89 94.26 ?
  N21 N51 N23 . . . 71.19(14) 70.88(14) 71.50(14) ?
  N21 N51 N25 . . . 70.80(13) 70.58(13) 71.02(13) ?
  N21 N51 C41 . . . 34.53(18) 34.45(18) 34.60(18) ?
  N21 N51 C43 . . . 102.3(2) 102.1(2) 102.6(2) ?
  N21 N51 C45 . . . 93.9(2) 93.5(2) 94.3(2) ?
  N21 N51 H1c41 . . . 53.6 53.55 53.65 ?
  N21 N51 H2c41 . . . 53.6 53.55 53.65 ?
  N21 N51 H1c43 . . . 125.04 124.79 125.31 ?
  N21 N51 H2c43 . . . 103.71 103.17 104.25 ?
  N21 N51 H1c45 . . . 86.8 86.22 87.38 ?
  N21 N51 H2c45 . . . 120.72 120.26 121.18 ?
  N23 N51 N25 . . . 69.81(13) 69.61(13) 70.00(13) ?
  N23 N51 C41 . . . 94.8(2) 94.4(2) 95.2(2) ?
  N23 N51 C43 . . . 34.62(19) 34.41(18) 34.84(19) ?
  N23 N51 C45 . . . 101.1(2) 101.0(2) 101.2(2) ?
  N23 N51 H1c41 . . . 88.03 87.39 88.67 ?
  N23 N51 H2c41 . . . 121.44 121.01 121.88 ?
  N23 N51 H1c43 . . . 53.88 53.65 54.11 ?
  N23 N51 H2c43 . . . 53.88 53.65 54.11 ?
  N23 N51 H1c45 . . . 123.33 123.06 123.59 ?
  N23 N51 H2c45 . . . 103.45 103.02 103.88 ?
  N25 N51 C41 . . . 102.3(2) 102.2(2) 102.5(2) ?
  N25 N51 C43 . . . 93.9(2) 93.6(2) 94.2(2) ?
  N25 N51 C45 . . . 34.43(18) 34.26(18) 34.59(18) ?
  N25 N51 H1c41 . . . 124.3 124.05 124.54 ?
  N25 N51 H2c41 . . . 104.68 104.2 105.17 ?
  N25 N51 H1c43 . . . 87.76 87.19 88.32 ?
  N25 N51 H2c43 . . . 120.65 120.39 120.92 ?
  N25 N51 H1c45 . . . 53.6 53.42 53.79 ?
  N25 N51 H2c45 . . . 53.6 53.42 53.79 ?
  C41 N51 C43 . . . 114.3(3) 114.2(3) 114.4(3) ?
  C41 N51 C45 . . . 114.3(3) 114.2(3) 114.3(3) ?
  C41 N51 H1c41 . . . 27.26 27.18 27.35 ?
  C41 N51 H2c41 . . . 27.26 27.18 27.34 ?
  C41 N51 H1c43 . . . 141.73 141.62 141.85 ?
  C41 N51 H2c43 . . . 99.59 99.43 99.76 ?
  C41 N51 H1c45 . . . 94.37 94.28 94.46 ?
  C41 N51 H2c45 . . . 139.73 139.52 139.94 ?
  C43 N51 C45 . . . 114.3(3) 114.2(3) 114.3(3) ?
  C43 N51 H1c41 . . . 94.48 94.3 94.66 ?
  C43 N51 H2c41 . . . 139.65 139.48 139.82 ?
  C43 N51 H1c43 . . . 27.49 27.4 27.58 ?
  C43 N51 H2c43 . . . 27.49 27.4 27.58 ?
  C43 N51 H1c45 . . . 141.62 141.45 141.78 ?
  C43 N51 H2c45 . . . 100.43 100.23 100.64 ?
  C45 N51 H1c41 . . . 141.53 141.4 141.66 ?
  C45 N51 H2c41 . . . 100.51 100.27 100.76 ?
  C45 N51 H1c43 . . . 94.95 94.7 95.19 ?
  C45 N51 H2c43 . . . 140.23 140.1 140.37 ?
  C45 N51 H1c45 . . . 27.37 27.26 27.48 ?
  C45 N51 H2c45 . . . 27.37 27.26 27.48 ?
  H1c41 N51 H2c41 . . . 45.52 45.39 45.66 ?
  H1c41 N51 H1c43 . . . 119.66 119.56 119.74 ?
  H1c41 N51 H2c43 . . . 74.31 74.1 74.52 ?
  H1c41 N51 H1c45 . . . 119.75 119.56 119.93 ?
  H1c41 N51 H2c45 . . . 165.01 164.94 165.09 ?
  H2c41 N51 H1c43 . . . 164.52 164.49 164.56 ?
  H2c41 N51 H2c43 . . . 118.71 118.53 118.88 ?
  H2c41 N51 H1c45 . . . 75.05 74.8 75.3 ?
  H2c41 N51 H2c45 . . . 119.49 119.43 119.57 ?
  H1c43 N51 H2c43 . . . 45.88 45.73 46.03 ?
  H1c43 N51 H1c45 . . . 120.27 120.05 120.48 ?
  H1c43 N51 H2c45 . . . 75.25 75.19 75.29 ?
  H2c43 N51 H1c45 . . . 165.92 165.81 166.02 ?
  H2c43 N51 H2c45 . . . 120.22 120.04 120.39 ?
  H1c45 N51 H2c45 . . . 45.7 45.52 45.89 ?
  Co1 N52 N22 . . . 41.68(8) 41.46(8) 41.89(8) ?
  Co1 N52 N24 . . . 41.56(9) 41.45(9) 41.67(9) ?
  Co1 N52 N26 . . . 41.55(9) 41.44(9) 41.67(9) ?
  Co1 N52 C42 . . . 76.05(18) 75.80(18) 76.29(18) ?
  Co1 N52 C44 . . . 75.65(17) 75.51(17) 75.78(17) ?
  Co1 N52 C46 . . . 76.10(18) 76.00(18) 76.21(18) ?
  Co1 N52 H1n22 . . . 47.05(16) 46.78(16) 47.31(16) ?
  Co1 N52 H1c42 . . . 89.61 89.43 89.78 ?
  Co1 N52 H2c42 . . . 93.3 92.92 93.68 ?
  Co1 N52 H1c44 . . . 89.08 88.81 89.34 ?
  Co1 N52 H2c44 . . . 92.81 92.65 92.96 ?
  Co1 N52 H1c46 . . . 89.82 89.67 89.98 ?
  Co1 N52 H2c46 . . . 93.25 93.03 93.48 ?
  N22 N52 N24 . . . 70.24(14) 69.90(13) 70.59(14) ?
  N22 N52 N26 . . . 70.06(13) 69.79(13) 70.32(13) ?
  N22 N52 C42 . . . 34.54(18) 34.48(18) 34.60(18) ?
  N22 N52 C44 . . . 100.2(2) 99.9(2) 100.5(2) ?
  N22 N52 C46 . . . 95.8(2) 95.6(2) 95.9(2) ?
  N22 N52 H1n22 . . . 14.3(2) 14.2(2) 14.4(2) ?
  N22 N52 H1c42 . . . 53.82 53.72 53.92 ?
  N22 N52 H2c42 . . . 53.82 53.72 53.92 ?
  N22 N52 H1c44 . . . 123.6 123.14 124.06 ?
  N22 N52 H2c44 . . . 100.63 100.36 100.9 ?
  N22 N52 H1c46 . . . 90.91 90.61 91.21 ?
  N22 N52 H2c46 . . . 122.1 121.94 122.26 ?
  N24 N52 N26 . . . 70.28(13) 70.20(13) 70.36(13) ?
  N24 N52 C42 . . . 95.8(2) 95.6(2) 96.0(2) ?
  N24 N52 C44 . . . 34.26(17) 34.21(17) 34.32(17) ?
  N24 N52 C46 . . . 100.5(2) 100.3(2) 100.8(2) ?
  N24 N52 H1n22 . . . 65.32(19) 64.89(19) 65.75(19) ?
  N24 N52 H1c42 . . . 90.82 90.68 90.96 ?
  N24 N52 H2c42 . . . 122.08 121.83 122.33 ?
  N24 N52 H1c44 . . . 53.38 53.26 53.5 ?
  N24 N52 H2c44 . . . 53.38 53.26 53.5 ?
  N24 N52 H1c46 . . . 124.24 124.16 124.33 ?
  N24 N52 H2c46 . . . 100.73 100.22 101.23 ?
  N26 N52 C42 . . . 100.2(2) 99.8(2) 100.6(2) ?
  N26 N52 C44 . . . 95.6(2) 95.4(2) 95.8(2) ?
  N26 N52 C46 . . . 34.70(18) 34.54(18) 34.86(18) ?
  N26 N52 H1n22 . . . 81.64(19) 81.3(2) 82.0(2) ?
  N26 N52 H1c42 . . . 123.85 123.47 124.23 ?
  N26 N52 H2c42 . . . 100.52 100.01 101.03 ?
  N26 N52 H1c44 . . . 90.73 90.3 91.15 ?
  N26 N52 H2c44 . . . 121.7 121.44 121.95 ?
  N26 N52 H1c46 . . . 53.99 53.83 54.16 ?
  N26 N52 H2c46 . . . 53.99 53.83 54.15 ?
  C42 N52 C44 . . . 114.3(3) 114.3(3) 114.3(3) ?
  C42 N52 C46 . . . 114.3(3) 114.2(3) 114.4(3) ?
  C42 N52 H1n22 . . . 31.7(2) 31.6(2) 31.9(2) ?
  C42 N52 H1c42 . . . 27.5 27.45 27.56 ?
  C42 N52 H2c42 . . . 27.5 27.45 27.56 ?
  C42 N52 H1c44 . . . 141.46 141.33 141.58 ?
  C42 N52 H2c44 . . . 99.12 98.95 99.3 ?
  C42 N52 H1c46 . . . 95.52 95.38 95.66 ?
  C42 N52 H2c46 . . . 140.63 140.55 140.71 ?
  C44 N52 C46 . . . 114.3(3) 114.2(3) 114.4(3) ?
  C44 N52 H1n22 . . . 91.0(3) 90.5(3) 91.4(3) ?
  C44 N52 H1c42 . . . 95.63 95.47 95.78 ?
  C44 N52 H2c42 . . . 140.64 140.57 140.71 ?
  C44 N52 H1c44 . . . 27.27 27.16 27.37 ?
  C44 N52 H2c44 . . . 27.27 27.16 27.37 ?
  C44 N52 H1c46 . . . 141.69 141.64 141.74 ?
  C44 N52 H2c46 . . . 98.85 98.61 99.08 ?
  C46 N52 H1n22 . . . 109.7(3) 109.4(3) 109.9(3) ?
  C46 N52 H1c42 . . . 141.64 141.49 141.8 ?
  C46 N52 H2c42 . . . 98.82 98.6 99.03 ?
  C46 N52 H1c44 . . . 95.63 95.56 95.69 ?
  C46 N52 H2c44 . . . 140.33 140.17 140.5 ?
  C46 N52 H1c46 . . . 27.55 27.49 27.6 ?
  C46 N52 H2c46 . . . 27.55 27.49 27.6 ?
  H1n22 N52 H1c42 . . . 43.36 43.32 43.4 ?
  H1n22 N52 H2c42 . . . 56.77 56.59 56.94 ?
  H1n22 N52 H1c44 . . . 116.83 116.29 117.37 ?
  H1n22 N52 H2c44 . . . 87.38 87.08 87.68 ?
  H1n22 N52 H1c46 . . . 104.83 104.51 105.16 ?
  H1n22 N52 H2c46 . . . 135.15 134.84 135.45 ?
  H1c42 N52 H2c42 . . . 45.9 45.83 45.97 ?
  H1c42 N52 H1c44 . . . 119.91 119.8 120.01 ?
  H1c42 N52 H2c44 . . . 74.57 74.28 74.86 ?
  H1c42 N52 H1c46 . . . 119.91 119.72 120.09 ?
  H1c42 N52 H2c46 . . . 165.5 165.26 165.74 ?
  H2c42 N52 H1c44 . . . 165.51 165.29 165.71 ?
  H2c42 N52 H2c44 . . . 120.02 119.68 120.37 ?
  H2c42 N52 H1c46 . . . 74.18 73.96 74.39 ?
  H2c42 N52 H2c46 . . . 119.68 119.41 119.96 ?
  H1c44 N52 H2c44 . . . 45.53 45.36 45.7 ?
  H1c44 N52 H1c46 . . . 120.16 120.09 120.24 ?
  H1c44 N52 H2c46 . . . 74.38 74.23 74.52 ?
  H2c44 N52 H1c46 . . . 165.33 165.23 165.43 ?
  H2c44 N52 H2c46 . . . 119.42 119.23 119.6 ?
  H1c46 N52 H2c46 . . . 45.97 45.88 46.07 ?
  Co1 H1n21 N21 . . . 52.5(5) 52.3(5) 52.8(5) ?
  Co1 H1n21 N24 . . . 47.07(17) 46.84(17) 47.30(17) ?
  Co1 H1n21 C31 . . . 80.4(3) 80.0(3) 80.8(4) ?
  Co1 H1n21 C36 . . . 67.7(2) 67.3(2) 68.0(2) ?
  Co1 H1n21 C41 . . . 84.2(3) 83.8(3) 84.6(3) ?
  Co1 H1n21 H1n24 . . . 64.8(3) 64.6(3) 65.0(4) ?
  Co1 H1n21 H1c31 . . . 106.88 106.38 107.4 ?
  Co1 H1n21 H2c31 . . . 73.6 73.17 74.05 ?
  Co1 H1n21 H2c33 . . . 76.08 75.77 76.4 ?
  Co1 H1n21 H2c36 . . . 77.69 77.22 78.17 ?
  Co1 H1n21 H1c41 . . . 101.22 100.85 101.61 ?
  Co1 H1n21 H2c41 . . . 96.23 95.67 96.78 ?
  Co1 H1n21 N6a . . 1_4555 155.4(4) 155.1(4) 155.6(4) ?
  Co1 H1n21 O71/1a . . 1_4555 131.2(4) 130.9(4) 131.5(4) ?
  Co1 H1n21 O71/3a . . 1_4555 176.4(4) 175.6(4) 177.3(4) ?
  Co1 H1n21 O71/3b . . 1_4555 108.2(3) 107.7(3) 108.8(3) ?
  N21 H1n21 N24 . . . 99.2(6) 98.7(6) 99.8(6) ?
  N21 H1n21 C31 . . . 46.8(5) 46.2(5) 47.5(5) ?
  N21 H1n21 C36 . . . 66.2(6) 65.4(6) 67.1(6) ?
  N21 H1n21 C41 . . . 47.7(5) 47.5(5) 47.9(5) ?
  N21 H1n21 H1n24 . . . 116.0(7) 115.4(7) 116.6(7) ?
  N21 H1n21 H1c31 . . . 68.59 67.93 69.24 ?
  N21 H1n21 H2c31 . . . 32.7 32.28 33.14 ?
  N21 H1n21 H2c33 . . . 105.88 105.45 106.3 ?
  N21 H1n21 H2c36 . . . 87.96 86.91 89.05 ?
  N21 H1n21 H1c41 . . . 74.52 74.14 74.89 ?
  N21 H1n21 H2c41 . . . 48.67 48.52 48.82 ?
  N21 H1n21 N6a . . 1_4555 145.4(7) 144.3(7) 146.4(7) ?
  N21 H1n21 O71/1a . . 1_4555 141.8(7) 140.3(7) 143.3(7) ?
  N21 H1n21 O71/3a . . 1_4555 128.8(7) 128.3(7) 129.4(7) ?
  N21 H1n21 O71/3b . . 1_4555 135.6(7) 134.2(7) 137.0(7) ?
  N24 H1n21 C31 . . . 110.4(4) 109.9(4) 110.9(4) ?
  N24 H1n21 C36 . . . 78.6(3) 78.2(3) 79.0(3) ?
  N24 H1n21 C41 . . . 123.8(4) 123.3(4) 124.3(4) ?
  N24 H1n21 H1n24 . . . 18.2(3) 18.0(3) 18.4(3) ?
  N24 H1n21 H1c31 . . . 128.39 127.55 129.23 ?
  N24 H1n21 H2c31 . . . 111.75 111.36 112.16 ?
  N24 H1n21 H2c33 . . . 62.57 62.34 62.8 ?
  N24 H1n21 H2c36 . . . 70.47 70 70.94 ?
  N24 H1n21 H1c41 . . . 125.09 124.33 125.87 ?
  N24 H1n21 H2c41 . . . 141.1 140.48 141.72 ?
  N24 H1n21 N6a . . 1_4555 113.5(3) 112.6(3) 114.4(3) ?
  N24 H1n21 O71/1a . . 1_4555 99.1(4) 97.8(4) 100.5(4) ?
  N24 H1n21 O71/3a . . 1_4555 131.0(4) 130.1(4) 131.9(4) ?
  N24 H1n21 O71/3b . . 1_4555 70.2(2) 69.6(2) 70.9(2) ?
  C31 H1n21 C36 . . . 35.5(2) 35.2(2) 35.9(2) ?
  C31 H1n21 C41 . . . 80.3(4) 79.8(4) 80.8(4) ?
  C31 H1n21 H1n24 . . . 115.8(5) 115.2(5) 116.4(5) ?
  C31 H1n21 H1c31 . . . 26.57 26.46 26.68 ?
  C31 H1n21 H2c31 . . . 14.79 14.65 14.92 ?
  C31 H1n21 H2c33 . . . 152.14 151.53 152.76 ?
  C31 H1n21 H2c36 . . . 54.11 53.57 54.66 ?
  C31 H1n21 H1c41 . . . 103.66 103.1 104.24 ?
  C31 H1n21 H2c41 . . . 66.45 66.08 66.83 ?
  C31 H1n21 N6a . . 1_4555 124.0(4) 123.7(4) 124.2(4) ?
  C31 H1n21 O71/1a . . 1_4555 147.6(5) 147.1(5) 147.9(5) ?
  C31 H1n21 O71/3a . . 1_4555 98.4(4) 98.1(4) 98.8(4) ?
  C31 H1n21 O71/3b . . 1_4555 95.0(3) 94.0(3) 96.0(3) ?
  C36 H1n21 C41 . . . 111.2(4) 110.4(4) 112.0(4) ?
  C36 H1n21 H1n24 . . . 80.6(4) 80.3(4) 80.9(4) ?
  C36 H1n21 H1c31 . . . 50.18 49.88 50.48 ?
  C36 H1n21 H2c31 . . . 45.57 45.34 45.8 ?
  C36 H1n21 H2c33 . . . 139.01 138.3 139.74 ?
  C36 H1n21 H2c36 . . . 21.95 21.77 22.14 ?
  C36 H1n21 H1c41 . . . 137.33 136.51 138.17 ?
  C36 H1n21 H2c41 . . . 101.05 100.34 101.74 ?
  C36 H1n21 N6a . . 1_4555 129.5(3) 128.8(3) 130.1(3) ?
  C36 H1n21 O71/1a . . 1_4555 150.8(4) 149.3(4) 152.2(4) ?
  C36 H1n21 O71/3a . . 1_4555 109.5(4) 109.0(4) 109.9(4) ?
  C36 H1n21 O71/3b . . 1_4555 69.4(2) 68.8(2) 69.9(2) ?
  C41 H1n21 H1n24 . . . 140.2(5) 139.8(5) 140.6(5) ?
  C41 H1n21 H1c31 . . . 85.74 85.19 86.29 ?
  C41 H1n21 H2c31 . . . 66.95 66.48 67.43 ?
  C41 H1n21 H2c33 . . . 82.59 81.79 83.39 ?
  C41 H1n21 H2c36 . . . 132.87 131.95 133.82 ?
  C41 H1n21 H1c41 . . . 27.01 26.8 27.23 ?
  C41 H1n21 H2c41 . . . 20.26 20.1 20.43 ?
  C41 H1n21 N6a . . 1_4555 101.7(3) 100.6(3) 102.7(3) ?
  C41 H1n21 O71/1a . . 1_4555 94.5(4) 93.0(4) 95.9(4) ?
  C41 H1n21 O71/3a . . 1_4555 99.0(4) 98.0(4) 100.0(4) ?
  C41 H1n21 O71/3b . . 1_4555 165.9(4) 165.7(4) 166.1(4) ?
  H1n24 H1n21 H1c31 . . . 125.54 124.7 126.38 ?
  H1n24 H1n21 H2c31 . . . 121.64 121.38 121.9 ?
  H1n24 H1n21 H2c33 . . . 66.76 66.44 67.08 ?
  H1n24 H1n21 H2c36 . . . 66.31 66 66.62 ?
  H1n24 H1n21 H1c41 . . . 133.74 133.02 134.47 ?
  H1n24 H1n21 H2c41 . . . 158.99 158.42 159.57 ?
  H1n24 H1n21 N6a . . 1_4555 98.1(4) 97.2(4) 99.0(4) ?
  H1n24 H1n21 O71/1a . . 1_4555 88.7(4) 87.2(4) 90.1(4) ?
  H1n24 H1n21 O71/3a . . 1_4555 113.0(5) 112.3(5) 113.8(5) ?
  H1n24 H1n21 O71/3b . . 1_4555 53.7(3) 53.2(3) 54.2(3) ?
  H1c31 H1n21 H2c31 . . . 36.87 36.59 37.16 ?
  H1c31 H1n21 H2c33 . . . 167.6 166.46 168.76 ?
  H1c31 H1n21 H2c36 . . . 59.52 58.96 60.07 ?
  H1c31 H1n21 H1c41 . . . 100.56 100.13 101 ?
  H1c31 H1n21 H2c41 . . . 66.63 66.27 66.98 ?
  H1c31 H1n21 N6a . . 1_4555 97.43 97.07 97.77 ?
  H1c31 H1n21 O71/1a . . 1_4555 121.7 121.56 121.88 ?
  H1c31 H1n21 O71/3a . . 1_4555 71.86 71.39 72.32 ?
  H1c31 H1n21 O71/3b . . 1_4555 84.38 83.38 85.39 ?
  H2c31 H1n21 H2c33 . . . 138.58 137.97 139.2 ?
  H2c31 H1n21 H2c36 . . . 66.28 65.85 66.71 ?
  H2c31 H1n21 H1c41 . . . 91.93 91.35 92.52 ?
  H2c31 H1n21 H2c41 . . . 55.58 55.06 56.09 ?
  H2c31 H1n21 N6a . . 1_4555 130.77 130.7 130.86 ?
  H2c31 H1n21 O71/1a . . 1_4555 149.04 148.01 150.06 ?
  H2c31 H1n21 O71/3a . . 1_4555 106.05 105.74 106.36 ?
  H2c31 H1n21 O71/3b . . 1_4555 109.51 108.57 110.47 ?
  H2c33 H1n21 H2c36 . . . 132.45 131.83 133.08 ?
  H2c33 H1n21 H1c41 . . . 67.07 66.02 68.12 ?
  H2c33 H1n21 H2c41 . . . 101.26 100.37 102.15 ?
  H2c33 H1n21 N6a . . 1_4555 80.96 80.5 81.41 ?
  H2c33 H1n21 O71/1a . . 1_4555 55.5 55.18 55.86 ?
  H2c33 H1n21 O71/3a . . 1_4555 105.86 105.15 106.58 ?
  H2c33 H1n21 O71/3b . . 1_4555 106.34 105.89 106.8 ?
  H2c36 H1n21 H1c41 . . . 157.76 156.88 158.64 ?
  H2c36 H1n21 H2c41 . . . 120.5 119.75 121.24 ?
  H2c36 H1n21 N6a . . 1_4555 112.78 111.85 113.7 ?
  H2c36 H1n21 O71/1a . . 1_4555 129.86 128.09 131.6 ?
  H2c36 H1n21 O71/3a . . 1_4555 98.89 98.17 99.6 ?
  H2c36 H1n21 O71/3b . . 1_4555 47.62 47.22 48.04 ?
  H1c41 H1n21 H2c41 . . . 37.26 36.98 37.55 ?
  H1c41 H1n21 N6a . . 1_4555 77.45 76.68 78.22 ?
  H1c41 H1n21 O71/1a . . 1_4555 67.47 66.25 68.7 ?
  H1c41 H1n21 O71/3a . . 1_4555 82.33 81.64 83.02 ?
  H1c41 H1n21 O71/3b . . 1_4555 147.32 146.49 148.15 ?
  H2c41 H1n21 N6a . . 1_4555 96.82 95.68 97.97 ?
  H2c41 H1n21 O71/1a . . 1_4555 98.6 97 100.19 ?
  H2c41 H1n21 O71/3a . . 1_4555 86.36 85.37 87.35 ?
  H2c41 H1n21 O71/3b . . 1_4555 146.61 146.48 146.73 ?
  N6a H1n21 O71/1a 1_4555 . 1_4555 25.58(16) 25.35(16) 25.81(16) ?
  N6a H1n21 O71/3a 1_4555 . 1_4555 25.57(16) 25.38(16) 25.77(16) ?
  N6a H1n21 O71/3b 1_4555 . 1_4555 69.9(2) 69.2(2) 70.6(2) ?
  O71/1a H1n21 O71/3a 1_4555 . 1_4555 50.5(2) 50.1(2) 50.9(2) ?
  O71/1a H1n21 O71/3b 1_4555 . 1_4555 82.4(3) 80.5(3) 84.2(3) ?
  O71/3a H1n21 O71/3b 1_4555 . 1_4555 68.4(3) 68.0(3) 68.9(3) ?
  Co1 H1n22 N22 . . . 53.0(5) 52.6(5) 53.4(5) ?
  Co1 H1n22 N23 . . . 47.50(17) 47.25(17) 47.74(17) ?
  Co1 H1n22 N24 . . . 41.39(15) 41.03(15) 41.75(15) ?
  Co1 H1n22 C32 . . . 81.1(3) 80.4(3) 81.8(3) ?
  Co1 H1n22 C34 . . . 61.2(2) 60.9(2) 61.5(2) ?
  Co1 H1n22 C35 . . . 67.7(2) 67.0(2) 68.3(2) ?
  Co1 H1n22 C42 . . . 85.6(3) 85.1(3) 86.1(3) ?
  Co1 H1n22 N52 . . . 65.4(2) 65.0(2) 65.9(2) ?
  Co1 H1n22 H1n23 . . . 64.9(4) 64.7(4) 65.2(4) ?
  Co1 H1n22 H1c32 . . . 107.25 106.45 108.06 ?
  Co1 H1n22 H2c32 . . . 75.18 74.54 75.82 ?
  Co1 H1n22 H2c34 . . . 78.32 77.89 78.75 ?
  Co1 H1n22 H2c35 . . . 76.62 75.93 77.3 ?
  Co1 H1n22 H1c42 . . . 104.98 104.27 105.71 ?
  Co1 H1n22 H2c42 . . . 95.66 95.39 95.94 ?
  Co1 H1n22 N6b . . . 156.5(4) 155.6(4) 157.4(4) ?
  Co1 H1n22 O71/1b . . . 133.0(4) 132.0(4) 134.0(4) ?
  Co1 H1n22 O71/3b . . . 169.8(4) 169.4(4) 170.2(4) ?
  N22 H1n22 N23 . . . 99.7(6) 99.2(6) 100.2(6) ?
  N22 H1n22 N24 . . . 70.8(6) 70.4(5) 71.3(6) ?
  N22 H1n22 C32 . . . 47.5(5) 47.0(5) 48.1(5) ?
  N22 H1n22 C34 . . . 99.7(6) 99.2(6) 100.3(6) ?
  N22 H1n22 C35 . . . 65.6(6) 65.1(6) 66.1(6) ?
  N22 H1n22 C42 . . . 48.1(5) 48.0(5) 48.3(5) ?
  N22 H1n22 N52 . . . 43.6(5) 43.4(5) 43.8(5) ?
  N22 H1n22 H1n23 . . . 115.7(7) 115.1(7) 116.2(7) ?
  N22 H1n22 H1c32 . . . 69.31 68.68 69.95 ?
  N22 H1n22 H2c32 . . . 33.73 33.25 34.21 ?
  N22 H1n22 H2c34 . . . 111.17 110.65 111.7 ?
  N22 H1n22 H2c35 . . . 86.73 86.11 87.35 ?
  N22 H1n22 H1c42 . . . 75.54 75.37 75.72 ?
  N22 H1n22 H2c42 . . . 47.2 46.9 47.51 ?
  N22 H1n22 N6b . . . 148.7(7) 147.5(7) 149.8(7) ?
  N22 H1n22 O71/1b . . . 151.2(8) 150.9(8) 151.6(8) ?
  N22 H1n22 O71/3b . . . 128.8(7) 127.7(7) 129.8(7) ?
  N23 H1n22 N24 . . . 58.9(2) 58.4(2) 59.5(2) ?
  N23 H1n22 C32 . . . 108.3(4) 107.3(4) 109.2(4) ?
  N23 H1n22 C34 . . . 50.7(2) 50.1(2) 51.4(2) ?
  N23 H1n22 C35 . . . 76.6(3) 75.8(3) 77.3(3) ?
  N23 H1n22 C42 . . . 127.4(4) 126.6(4) 128.2(4) ?
  N23 H1n22 N52 . . . 104.8(3) 104.2(3) 105.4(3) ?
  N23 H1n22 H1n23 . . . 18.1(3) 17.9(3) 18.3(3) ?
  N23 H1n22 H1c32 . . . 124.82 123.64 126 ?
  N23 H1n22 H2c32 . . . 111.39 110.65 112.14 ?
  N23 H1n22 H2c34 . . . 63.26 62.36 64.14 ?
  N23 H1n22 H2c35 . . . 67.46 66.75 68.16 ?
  N23 H1n22 H1c42 . . . 132.04 130.89 133.2 ?
  N23 H1n22 H2c42 . . . 142.24 141.75 142.73 ?
  N23 H1n22 N6b . . . 111.5(3) 110.6(3) 112.3(3) ?
  N23 H1n22 O71/1b . . . 96.3(4) 94.9(4) 97.7(4) ?
  N23 H1n22 O71/3b . . . 127.4(4) 126.8(4) 128.0(4) ?
  N24 H1n22 C32 . . . 115.1(4) 114.5(4) 115.8(4) ?
  N24 H1n22 C34 . . . 28.87(14) 28.77(15) 28.98(15) ?
  N24 H1n22 C35 . . . 109.0(3) 108.5(3) 109.6(3) ?
  N24 H1n22 C42 . . . 70.2(3) 69.8(3) 70.6(3) ?
  N24 H1n22 N52 . . . 48.41(16) 48.09(15) 48.74(16) ?
  N24 H1n22 H1n23 . . . 74.4(4) 73.6(4) 75.3(4) ?
  N24 H1n22 H1c32 . . . 139.95 139.23 140.67 ?
  N24 H1n22 H2c32 . . . 103.69 103.02 104.36 ?
  N24 H1n22 H2c34 . . . 42.24 42.1 42.37 ?
  N24 H1n22 H2c35 . . . 115.63 115.06 116.21 ?
  N24 H1n22 H1c42 . . . 75.13 74.59 75.66 ?
  N24 H1n22 H2c42 . . . 88.84 88.52 89.16 ?
  N24 H1n22 N6b . . . 123.4(3) 123.0(3) 123.9(3) ?
  N24 H1n22 O71/1b . . . 97.9(3) 97.3(3) 98.6(3) ?
  N24 H1n22 O71/3b . . . 147.3(4) 147.0(4) 147.7(4) ?
  C32 H1n22 C34 . . . 141.8(4) 141.1(4) 142.5(4) ?
  C32 H1n22 C35 . . . 34.4(2) 34.0(2) 34.8(2) ?
  C32 H1n22 C42 . . . 80.7(4) 80.3(4) 81.1(4) ?
  C32 H1n22 N52 . . . 87.9(3) 87.4(3) 88.5(3) ?
  C32 H1n22 H1n23 . . . 111.8(5) 110.5(5) 113.2(5) ?
  C32 H1n22 H1c32 . . . 26.39 26.27 26.51 ?
  C32 H1n22 H2c32 . . . 14.8 14.74 14.85 ?
  C32 H1n22 H2c34 . . . 157.38 156.62 158.14 ?
  C32 H1n22 H2c35 . . . 52.61 52.1 53.13 ?
  C32 H1n22 H1c42 . . . 102.72 102.42 103.04 ?
  C32 H1n22 H2c42 . . . 65.68 65.49 65.87 ?
  C32 H1n22 N6b . . . 120.0(4) 118.9(4) 121.2(4) ?
  C32 H1n22 O71/1b . . . 145.6(4) 144.4(4) 146.9(5) ?
  C32 H1n22 O71/3b . . . 94.0(4) 92.9(4) 95.1(4) ?
  C34 H1n22 C35 . . . 122.9(3) 122.6(3) 123.3(3) ?
  C34 H1n22 C42 . . . 89.7(3) 89.2(3) 90.3(3) ?
  C34 H1n22 N52 . . . 71.5(2) 71.2(2) 71.8(2) ?
  C34 H1n22 H1n23 . . . 59.4(3) 58.4(3) 60.3(3) ?
  C34 H1n22 H1c32 . . . 168.09 167.27 168.93 ?
  C34 H1n22 H2c32 . . . 132.12 131.37 132.87 ?
  C34 H1n22 H2c34 . . . 17.26 17.1 17.42 ?
  C34 H1n22 H2c35 . . . 118.14 117.92 118.37 ?
  C34 H1n22 H1c42 . . . 82.49 81.82 83.17 ?
  C34 H1n22 H2c42 . . . 109.46 108.95 109.97 ?
  C34 H1n22 N6b . . . 98.2(3) 97.6(3) 98.8(3) ?
  C34 H1n22 O71/1b . . . 72.6(3) 71.9(3) 73.3(3) ?
  C34 H1n22 O71/3b . . . 124.2(4) 123.7(4) 124.7(4) ?
  C35 H1n22 C42 . . . 110.5(4) 109.9(4) 111.1(4) ?
  C35 H1n22 N52 . . . 108.8(3) 108.2(3) 109.4(3) ?
  C35 H1n22 H1n23 . . . 77.6(4) 76.6(4) 78.5(4) ?
  C35 H1n22 H1c32 . . . 49.13 48.73 49.54 ?
  C35 H1n22 H2c32 . . . 44.93 44.62 45.23 ?
  C35 H1n22 H2c34 . . . 138.82 138.48 139.16 ?
  C35 H1n22 H2c35 . . . 21.44 21.32 21.55 ?
  C35 H1n22 H1c42 . . . 135.89 135.19 136.6 ?
  C35 H1n22 H2c42 . . . 98.86 98.25 99.48 ?
  C35 H1n22 N6b . . . 123.1(3) 122.7(3) 123.5(3) ?
  C35 H1n22 O71/1b . . . 142.0(4) 141.2(4) 142.9(4) ?
  C35 H1n22 O71/3b . . . 103.4(3) 102.7(3) 104.0(3) ?
  C42 H1n22 N52 . . . 22.59(16) 22.40(16) 22.78(16) ?
  C42 H1n22 H1n23 . . . 144.4(5) 143.2(5) 145.6(5) ?
  C42 H1n22 H1c32 . . . 86.13 85.8 86.46 ?
  C42 H1n22 H2c32 . . . 67.02 66.69 67.36 ?
  C42 H1n22 H2c34 . . . 88.5 88.11 88.9 ?
  C42 H1n22 H2c35 . . . 131.73 130.99 132.47 ?
  C42 H1n22 H1c42 . . . 27.45 27.38 27.51 ?
  C42 H1n22 H2c42 . . . 19.74 19.64 19.85 ?
  C42 H1n22 N6b . . . 106.8(4) 106.0(3) 107.5(4) ?
  C42 H1n22 O71/1b . . . 103.4(4) 103.1(4) 103.7(4) ?
  C42 H1n22 O71/3b . . . 102.4(4) 101.7(4) 103.1(4) ?
  N52 H1n22 H1n23 . . . 122.0(4) 121.0(4) 122.9(4) ?
  N52 H1n22 H1c32 . . . 101.58 101.02 102.15 ?
  N52 H1n22 H2c32 . . . 73.12 72.63 73.63 ?
  N52 H1n22 H2c34 . . . 75.12 74.93 75.32 ?
  N52 H1n22 H2c35 . . . 129.16 128.52 129.81 ?
  N52 H1n22 H1c42 . . . 40.53 40.37 40.7 ?
  N52 H1n22 H2c42 . . . 40.42 40.28 40.57 ?
  N52 H1n22 N6b . . . 121.5(3) 121.0(3) 121.9(3) ?
  N52 H1n22 O71/1b . . . 109.0(3) 108.8(3) 109.3(3) ?
  N52 H1n22 O71/3b . . . 123.5(3) 123.0(3) 124.1(3) ?
  H1n23 H1n22 H1c32 . . . 120.31 118.77 121.84 ?
  H1n23 H1n22 H2c32 . . . 119.4 118.41 120.37 ?
  H1n23 H1n22 H2c34 . . . 67.16 65.87 68.45 ?
  H1n23 H1n22 H2c35 . . . 62.63 61.63 63.62 ?
  H1n23 H1n22 H1c42 . . . 141.08 139.36 142.81 ?
  H1n23 H1n22 H2c42 . . . 160.28 159.63 160.94 ?
  H1n23 H1n22 N6b . . . 95.5(4) 94.8(4) 96.3(4) ?
  H1n23 H1n22 O71/1b . . . 84.8(4) 83.3(4) 86.4(4) ?
  H1n23 H1n22 O71/3b . . . 109.4(5) 109.0(5) 109.8(5) ?
  H1c32 H1n22 H2c32 . . . 36.28 36.06 36.5 ?
  H1c32 H1n22 H2c34 . . . 171.88 171.58 172.21 ?
  H1c32 H1n22 H2c35 . . . 58.27 57.76 58.79 ?
  H1c32 H1n22 H1c42 . . . 98.59 98.41 98.8 ?
  H1c32 H1n22 H2c42 . . . 66.91 66.68 67.14 ?
  H1c32 H1n22 N6b . . . 93.68 92.52 94.84 ?
  H1c32 H1n22 O71/1b . . . 119.23 118 120.47 ?
  H1c32 H1n22 O71/3b . . . 67.63 66.57 68.69 ?
  H2c32 H1n22 H2c34 . . . 144.89 144.13 145.66 ?
  H2c32 H1n22 H2c35 . . . 65.13 64.7 65.57 ?
  H2c32 H1n22 H1c42 . . . 90.99 90.59 91.39 ?
  H2c32 H1n22 H2c42 . . . 53.95 53.64 54.27 ?
  H2c32 H1n22 N6b . . . 127.81 126.42 129.21 ?
  H2c32 H1n22 O71/1b . . . 150.95 149.67 152.22 ?
  H2c32 H1n22 O71/3b . . . 102.06 100.8 103.32 ?
  H2c34 H1n22 H2c35 . . . 129.54 129.28 129.79 ?
  H2c34 H1n22 H1c42 . . . 74.03 73.59 74.48 ?
  H2c34 H1n22 H2c42 . . . 107.16 106.78 107.54 ?
  H2c34 H1n22 N6b . . . 82.07 81.63 82.51 ?
  H2c34 H1n22 O71/1b . . . 56.32 55.74 56.89 ?
  H2c34 H1n22 O71/3b . . . 107.77 107.38 108.14 ?
  H2c35 H1n22 H1c42 . . . 155.15 154.35 155.97 ?
  H2c35 H1n22 H2c42 . . . 118.29 117.58 119 ?
  H2c35 H1n22 N6b . . . 106.97 106.58 107.36 ?
  H2c35 H1n22 O71/1b . . . 121.59 120.68 122.52 ?
  H2c35 H1n22 O71/3b . . . 93.32 92.61 94.04 ?
  H1c42 H1n22 H2c42 . . . 37.17 37.06 37.28 ?
  H1c42 H1n22 N6b . . . 81.62 80.94 82.3 ?
  H1c42 H1n22 O71/1b . . . 75.97 75.72 76.22 ?
  H1c42 H1n22 O71/3b . . . 84.71 84.11 85.3 ?
  H2c42 H1n22 N6b . . . 102.41 101.62 103.2 ?
  H2c42 H1n22 O71/1b . . . 108.1 107.7 108.5 ?
  H2c42 H1n22 O71/3b . . . 90.31 89.63 90.98 ?
  N6b H1n22 O71/1b . . . 25.76(15) 25.62(14) 25.90(15) ?
  N6b H1n22 O71/3b . . . 26.09(14) 25.99(14) 26.19(14) ?
  O71/1b H1n22 O71/3b . . . 51.6(2) 51.4(2) 51.8(2) ?
  Co1 H1n23 N22 . . . 47.49(17) 47.31(17) 47.68(17) ?
  Co1 H1n23 N23 . . . 52.4(5) 52.1(5) 52.7(5) ?
  Co1 H1n23 N25 . . . 41.00(14) 40.89(14) 41.11(14) ?
  Co1 H1n23 C33 . . . 80.0(4) 79.8(4) 80.2(4) ?
  Co1 H1n23 C34 . . . 67.3(3) 67.0(3) 67.7(3) ?
  Co1 H1n23 C35 . . . 62.18(19) 62.02(19) 62.34(19) ?
  Co1 H1n23 C43 . . . 84.7(4) 84.4(4) 84.9(3) ?
  Co1 H1n23 H1n22 . . . 64.9(3) 64.5(3) 65.3(3) ?
  Co1 H1n23 H1c33 . . . 106.37 106.16 106.59 ?
  Co1 H1n23 H2c33 . . . 73.69 73.55 73.83 ?
  Co1 H1n23 H2c34 . . . 77.27 76.83 77.7 ?
  Co1 H1n23 H2c35 . . . 78.9 78.64 79.15 ?
  Co1 H1n23 H1c43 . . . 102.52 102.34 102.71 ?
  Co1 H1n23 H2c43 . . . 96.07 95.58 96.56 ?
  Co1 H1n23 N6a . . . 157.7(4) 157.3(4) 158.0(4) ?
  Co1 H1n23 O71a . . . 173.1(4) 171.9(4) 174.3(4) ?
  Co1 H1n23 O71/3a . . . 133.8(4) 133.1(4) 134.5(4) ?
  Co1 H1n23 O71/1b . . . 108.1(3) 107.6(3) 108.6(3) ?
  N22 H1n23 N23 . . . 99.5(6) 99.3(6) 99.7(6) ?
  N22 H1n23 N25 . . . 57.84(19) 57.24(19) 58.45(19) ?
  N22 H1n23 C33 . . . 109.4(4) 108.7(4) 110.0(4) ?
  N22 H1n23 C34 . . . 78.0(3) 77.3(3) 78.7(3) ?
  N22 H1n23 C35 . . . 51.32(19) 50.88(18) 51.76(19) ?
  N22 H1n23 C43 . . . 125.2(4) 124.8(4) 125.5(4) ?
  N22 H1n23 H1n22 . . . 18.2(3) 18.0(3) 18.5(3) ?
  N22 H1n23 H1c33 . . . 127 126.1 127.91 ?
  N22 H1n23 H2c33 . . . 111.65 111.37 111.93 ?
  N22 H1n23 H2c34 . . . 69.87 69.02 70.71 ?
  N22 H1n23 H2c35 . . . 64.04 63.44 64.64 ?
  N22 H1n23 H1c43 . . . 127.44 126.37 128.52 ?
  N22 H1n23 H2c43 . . . 141.82 141.63 142 ?
  N22 H1n23 N6a . . . 113.7(3) 113.5(3) 113.9(3) ?
  N22 H1n23 O71a . . . 130.5(4) 130.0(4) 130.9(4) ?
  N22 H1n23 O71/3a . . . 99.0(4) 98.3(4) 99.7(4) ?
  N22 H1n23 O71/1b . . . 69.5(2) 68.9(2) 70.0(2) ?
  N23 H1n23 N25 . . . 69.2(5) 68.8(5) 69.6(5) ?
  N23 H1n23 C33 . . . 47.1(5) 46.9(5) 47.4(5) ?
  N23 H1n23 C34 . . . 66.0(6) 65.7(6) 66.4(6) ?
  N23 H1n23 C35 . . . 98.1(6) 97.7(6) 98.5(6) ?
  N23 H1n23 C43 . . . 47.7(5) 47.4(5) 48.0(5) ?
  N23 H1n23 H1n22 . . . 115.6(8) 115.0(8) 116.1(8) ?
  N23 H1n23 H1c33 . . . 68.76 68.35 69.17 ?
  N23 H1n23 H2c33 . . . 33.07 32.71 33.44 ?
  N23 H1n23 H2c34 . . . 87.47 86.99 87.96 ?
  N23 H1n23 H2c35 . . . 108.66 108.28 109.05 ?
  N23 H1n23 H1c43 . . . 74.67 74.51 74.82 ?
  N23 H1n23 H2c43 . . . 48.17 47.72 48.63 ?
  N23 H1n23 N6a . . . 146.1(7) 145.4(7) 146.7(7) ?
  N23 H1n23 O71a . . . 127.9(7) 127.6(7) 128.2(7) ?
  N23 H1n23 O71/3a . . . 145.6(7) 144.8(7) 146.4(7) ?
  N23 H1n23 O71/1b . . . 135.5(7) 134.7(7) 136.4(7) ?
  N25 H1n23 C33 . . . 113.2(4) 113.1(4) 113.2(4) ?
  N25 H1n23 C34 . . . 108.3(3) 108.0(3) 108.6(3) ?
  N25 H1n23 C35 . . . 28.96(12) 28.79(12) 29.12(12) ?
  N25 H1n23 C43 . . . 68.6(3) 68.4(3) 68.7(3) ?
  N25 H1n23 H1n22 . . . 73.9(4) 72.9(3) 74.8(4) ?
  N25 H1n23 H1c33 . . . 137.82 137.65 138 ?
  N25 H1n23 H2c33 . . . 101.34 101.13 101.57 ?
  N25 H1n23 H2c34 . . . 116.16 115.8 116.52 ?
  N25 H1n23 H2c35 . . . 42.27 42.07 42.47 ?
  N25 H1n23 H1c43 . . . 72.04 71.7 72.38 ?
  N25 H1n23 H2c43 . . . 87.96 87.78 88.14 ?
  N25 H1n23 N6a . . . 122.6(3) 121.7(3) 123.6(3) ?
  N25 H1n23 O71a . . . 145.6(4) 144.4(4) 146.7(4) ?
  N25 H1n23 O71/3a . . . 97.2(3) 96.6(3) 97.9(3) ?
  N25 H1n23 O71/1b . . . 125.8(3) 125.5(3) 126.1(3) ?
  C33 H1n23 C34 . . . 34.7(2) 34.5(2) 34.9(2) ?
  C33 H1n23 C35 . . . 140.9(5) 140.8(5) 141.0(5) ?
  C33 H1n23 C43 . . . 80.5(4) 80.3(4) 80.7(4) ?
  C33 H1n23 H1n22 . . . 113.1(5) 111.9(5) 114.3(5) ?
  C33 H1n23 H1c33 . . . 26.54 26.42 26.67 ?
  C33 H1n23 H2c33 . . . 14.91 14.88 14.93 ?
  C33 H1n23 H2c34 . . . 52.96 52.61 53.3 ?
  C33 H1n23 H2c35 . . . 155.17 154.9 155.42 ?
  C33 H1n23 H1c43 . . . 103.58 103.31 103.86 ?
  C33 H1n23 H2c43 . . . 66.27 65.96 66.59 ?
  C33 H1n23 N6a . . . 121.5(4) 120.9(4) 122.1(4) ?
  C33 H1n23 O71a . . . 95.8(3) 95.0(3) 96.5(4) ?
  C33 H1n23 O71/3a . . . 146.2(4) 145.7(4) 146.7(4) ?
  C33 H1n23 O71/1b . . . 94.5(3) 93.5(3) 95.4(3) ?
  C34 H1n23 C35 . . . 124.5(3) 124.2(3) 124.8(3) ?
  C34 H1n23 C43 . . . 110.7(4) 110.1(4) 111.3(4) ?
  C34 H1n23 H1n22 . . . 78.7(4) 77.5(4) 79.8(4) ?
  C34 H1n23 H1c33 . . . 49.49 49.3 49.69 ?
  C34 H1n23 H2c33 . . . 45.22 45.07 45.35 ?
  C34 H1n23 H2c34 . . . 21.66 21.56 21.77 ?
  C34 H1n23 H2c35 . . . 140.62 140.44 140.78 ?
  C34 H1n23 H1c43 . . . 136.67 136.13 137.21 ?
  C34 H1n23 H2c43 . . . 100.01 99.39 100.64 ?
  C34 H1n23 N6a . . . 126.1(3) 125.2(3) 127.0(3) ?
  C34 H1n23 O71a . . . 106.1(3) 105.3(3) 107.0(3) ?
  C34 H1n23 O71/3a . . . 146.7(4) 146.2(4) 147.2(4) ?
  C34 H1n23 O71/1b . . . 69.5(2) 68.8(2) 70.2(2) ?
  C35 H1n23 C43 . . . 86.5(3) 86.0(3) 86.9(3) ?
  C35 H1n23 H1n22 . . . 60.5(3) 59.5(3) 61.4(3) ?
  C35 H1n23 H1c33 . . . 166.74 166.45 167.03 ?
  C35 H1n23 H2c33 . . . 130.2 129.83 130.56 ?
  C35 H1n23 H2c34 . . . 121.1 120.68 121.52 ?
  C35 H1n23 H2c35 . . . 16.98 16.85 17.11 ?
  C35 H1n23 H1c43 . . . 77.35 76.66 78.06 ?
  C35 H1n23 H2c43 . . . 106.54 106.09 106.98 ?
  C35 H1n23 N6a . . . 97.3(3) 96.7(3) 97.9(3) ?
  C35 H1n23 O71a . . . 122.8(4) 122.0(4) 123.6(4) ?
  C35 H1n23 O71/3a . . . 71.9(3) 71.4(3) 72.5(3) ?
  C35 H1n23 O71/1b . . . 105.6(3) 105.2(3) 106.0(3) ?
  C43 H1n23 H1n22 . . . 142.3(5) 141.5(5) 143.1(5) ?
  C43 H1n23 H1c33 . . . 85.74 85.56 85.92 ?
  C43 H1n23 H2c33 . . . 66.8 66.47 67.14 ?
  C43 H1n23 H2c34 . . . 132.05 131.37 132.73 ?
  C43 H1n23 H2c35 . . . 84.71 84.22 85.19 ?
  C43 H1n23 H1c43 . . . 27.15 27.02 27.28 ?
  C43 H1n23 H2c43 . . . 20.2 20.16 20.23 ?
  C43 H1n23 N6a . . . 103.6(4) 102.3(3) 105.0(4) ?
  C43 H1n23 O71a . . . 100.1(4) 99.2(4) 101.0(4) ?
  C43 H1n23 O71/3a . . . 98.2(4) 97.1(4) 99.3(4) ?
  C43 H1n23 O71/1b . . . 165.3(4) 165.1(4) 165.6(4) ?
  H1n22 H1n23 H1c33 . . . 122.58 121.03 124.13 ?
  H1n22 H1n23 H2c33 . . . 119.98 119.18 120.77 ?
  H1n22 H1n23 H2c34 . . . 64.43 63.18 65.68 ?
  H1n22 H1n23 H2c35 . . . 68.74 67.63 69.86 ?
  H1n22 H1n23 H1c43 . . . 137.27 135.61 138.94 ?
  H1n22 H1n23 H2c43 . . . 160.03 159.63 160.52 ?
  H1n22 H1n23 N6a . . . 98.3(4) 98.1(4) 98.6(4) ?
  H1n22 H1n23 O71a . . . 112.5(5) 111.9(5) 113.1(5) ?
  H1n22 H1n23 O71/3a . . . 88.6(5) 87.7(5) 89.6(5) ?
  H1n22 H1n23 O71/1b . . . 52.2(3) 51.4(3) 53.0(3) ?
  H1c33 H1n23 H2c33 . . . 36.56 36.44 36.67 ?
  H1c33 H1n23 H2c34 . . . 58.49 58.14 58.84 ?
  H1c33 H1n23 H2c35 . . . 168.6 168.15 169.06 ?
  H1c33 H1n23 H1c43 . . . 100.02 99.91 100.14 ?
  H1c33 H1n23 H2c43 . . . 66.51 66.39 66.63 ?
  H1c33 H1n23 N6a . . . 94.96 94.44 95.48 ?
  H1c33 H1n23 O71a . . . 69.24 68.5 69.97 ?
  H1c33 H1n23 O71/3a . . . 119.85 119.36 120.34 ?
  H1c33 H1n23 O71/1b . . . 83.81 82.89 84.75 ?
  H2c33 H1n23 H2c34 . . . 65.57 65.28 65.85 ?
  H2c33 H1n23 H2c35 . . . 141.72 141.31 142.13 ?
  H2c33 H1n23 H1c43 . . . 91.56 91.18 91.94 ?
  H2c33 H1n23 H2c43 . . . 54.88 54.32 55.45 ?
  H2c33 H1n23 N6a . . . 128.6 128.14 129.04 ?
  H2c33 H1n23 O71a . . . 103.44 102.68 104.2 ?
  H2c33 H1n23 O71/3a . . . 149.23 148.68 149.78 ?
  H2c33 H1n23 O71/1b . . . 109.18 108.26 110.1 ?
  H2c34 H1n23 H2c35 . . . 132.9 132.72 133.08 ?
  H2c34 H1n23 H1c43 . . . 156.46 155.87 157.06 ?
  H2c34 H1n23 H2c43 . . . 119.17 118.54 119.81 ?
  H2c34 H1n23 N6a . . . 109.77 108.93 110.61 ?
  H2c34 H1n23 O71a . . . 95.83 95.05 96.61 ?
  H2c34 H1n23 O71/3a . . . 126.18 125.77 126.59 ?
  H2c34 H1n23 O71/1b . . . 48.08 47.51 48.66 ?
  H2c35 H1n23 H1c43 . . . 68.76 68.19 69.33 ?
  H2c35 H1n23 H2c43 . . . 103.23 102.73 103.73 ?
  H2c35 H1n23 N6a . . . 81.3 80.71 81.9 ?
  H2c35 H1n23 O71a . . . 106.41 105.65 107.17 ?
  H2c35 H1n23 O71/3a . . . 55.72 55.26 56.19 ?
  H2c35 H1n23 O71/1b . . . 104.39 103.85 104.9 ?
  H1c43 H1n23 H2c43 . . . 37.32 37.27 37.37 ?
  H1c43 H1n23 N6a . . . 79.49 78.22 80.77 ?
  H1c43 H1n23 O71a . . . 83.71 82.81 84.61 ?
  H1c43 H1n23 O71/3a . . . 71.08 70.15 72.02 ?
  H1c43 H1n23 O71/1b . . . 146.69 145.92 147.45 ?
  H2c43 H1n23 N6a . . . 98.35 97.1 99.59 ?
  H2c43 H1n23 O71a . . . 87.09 86.29 87.89 ?
  H2c43 H1n23 O71/3a . . . 101.95 100.75 103.17 ?
  H2c43 H1n23 O71/1b . . . 146.15 145.96 146.34 ?
  N6a H1n23 O71a . . . 25.74(16) 25.47(16) 26.02(17) ?
  N6a H1n23 O71/3a . . . 25.61(17) 25.33(16) 25.88(17) ?
  N6a H1n23 O71/1b . . . 67.2(2) 66.5(2) 67.9(2) ?
  O71a H1n23 O71/3a . . . 50.9(2) 50.3(2) 51.4(2) ?
  O71a H1n23 O71/1b . . . 66.6(3) 66.1(3) 67.1(3) ?
  O71/3a H1n23 O71/1b . . . 78.3(3) 78.2(3) 78.4(3) ?
  Co1 H1n24 N21 . . . 47.47(17) 47.29(16) 47.66(17) ?
  Co1 H1n24 N24 . . . 52.2(5) 51.9(5) 52.6(5) ?
  Co1 H1n24 N26 . . . 40.82(14) 40.75(14) 40.90(14) ?
  Co1 H1n24 C33 . . . 66.6(3) 66.4(3) 66.8(3) ?
  Co1 H1n24 C34 . . . 78.6(4) 78.4(4) 78.8(4) ?
  Co1 H1n24 C36 . . . 60.48(19) 60.29(19) 60.67(19) ?
  Co1 H1n24 C44 . . . 84.9(3) 84.5(3) 85.4(4) ?
  Co1 H1n24 H1n21 . . . 65.0(3) 64.5(3) 65.5(3) ?
  Co1 H1n24 H2c33 . . . 75.96 75.77 76.16 ?
  Co1 H1n24 H1c34 . . . 104.57 104.33 104.83 ?
  Co1 H1n24 H2c34 . . . 73.02 72.97 73.09 ?
  Co1 H1n24 H2c36 . . . 77.22 76.99 77.44 ?
  Co1 H1n24 H1c44 . . . 104.01 103.5 104.52 ?
  Co1 H1n24 H2c44 . . . 95.25 94.92 95.58 ?
  Co1 H1n24 N6b . . 1_4555 153.9(4) 153.3(4) 154.4(4) ?
  Co1 H1n24 O71b . . 1_4555 171.8(4) 171.4(4) 172.2(4) ?
  Co1 H1n24 O71/3b . . 1_4555 130.2(4) 129.5(4) 130.9(4) ?
  N21 H1n24 N24 . . . 99.3(6) 99.2(6) 99.4(6) ?
  N21 H1n24 N26 . . . 57.89(19) 57.59(19) 58.18(19) ?
  N21 H1n24 C33 . . . 77.9(3) 77.6(3) 78.3(3) ?
  N21 H1n24 C34 . . . 108.0(4) 107.5(4) 108.5(4) ?
  N21 H1n24 C36 . . . 49.45(18) 49.28(18) 49.63(18) ?
  N21 H1n24 C44 . . . 125.8(4) 125.3(4) 126.3(4) ?
  N21 H1n24 H1n21 . . . 18.0(3) 17.6(3) 18.4(3) ?
  N21 H1n24 H2c33 . . . 69.56 69.17 69.95 ?
  N21 H1n24 H1c34 . . . 125.72 125.08 126.37 ?
  N21 H1n24 H2c34 . . . 111 110.63 111.36 ?
  N21 H1n24 H2c36 . . . 61.54 61.43 61.65 ?
  N21 H1n24 H1c44 . . . 129.84 128.94 130.75 ?
  N21 H1n24 H2c44 . . . 141.36 141.18 141.55 ?
  N21 H1n24 N6b . . 1_4555 109.1(3) 108.7(3) 109.6(3) ?
  N21 H1n24 O71b . . 1_4555 127.3(4) 126.5(4) 128.0(4) ?
  N21 H1n24 O71/3b . . 1_4555 94.3(3) 93.6(3) 95.0(3) ?
  N24 H1n24 N26 . . . 68.9(5) 68.6(5) 69.2(5) ?
  N24 H1n24 C33 . . . 65.1(6) 65.0(6) 65.2(6) ?
  N24 H1n24 C34 . . . 46.5(5) 46.3(5) 46.6(5) ?
  N24 H1n24 C36 . . . 97.4(6) 96.9(6) 98.0(6) ?
  N24 H1n24 C44 . . . 47.3(5) 47.2(4) 47.4(5) ?
  N24 H1n24 H1n21 . . . 115.9(7) 115.6(7) 116.1(7) ?
  N24 H1n24 H2c33 . . . 85.97 85.75 86.19 ?
  N24 H1n24 H1c34 . . . 67.46 67.13 67.78 ?
  N24 H1n24 H2c34 . . . 32.71 32.48 32.94 ?
  N24 H1n24 H2c36 . . . 108.67 107.93 109.41 ?
  N24 H1n24 H1c44 . . . 74.56 74.4 74.73 ?
  N24 H1n24 H2c44 . . . 47.08 46.87 47.29 ?
  N24 H1n24 N6b . . 1_4555 150.9(7) 150.4(7) 151.3(7) ?
  N24 H1n24 O71b . . 1_4555 131.2(7) 130.2(7) 132.2(7) ?
  N24 H1n24 O71/3b . . 1_4555 148.4(7) 147.5(7) 149.3(7) ?
  N26 H1n24 C33 . . . 107.4(3) 107.1(3) 107.6(3) ?
  N26 H1n24 C34 . . . 111.8(4) 111.5(4) 112.1(4) ?
  N26 H1n24 C36 . . . 28.53(12) 28.30(12) 28.75(12) ?
  N26 H1n24 C44 . . . 69.3(3) 69.0(3) 69.6(3) ?
  N26 H1n24 H1n21 . . . 73.0(3) 72.8(3) 73.1(3) ?
  N26 H1n24 H2c33 . . . 114.93 114.92 114.95 ?
  N26 H1n24 H1c34 . . . 136.1 135.85 136.37 ?
  N26 H1n24 H2c34 . . . 100.59 100.27 100.9 ?
  N26 H1n24 H2c36 . . . 41.7 41.38 42.01 ?
  N26 H1n24 H1c44 . . . 74.26 73.73 74.8 ?
  N26 H1n24 H2c44 . . . 88.09 87.88 88.3 ?
  N26 H1n24 N6b . . 1_4555 121.5(3) 120.9(3) 122.1(3) ?
  N26 H1n24 O71b . . 1_4555 145.2(4) 144.9(4) 145.4(4) ?
  N26 H1n24 O71/3b . . 1_4555 95.3(3) 94.7(3) 96.0(3) ?
  C33 H1n24 C34 . . . 33.5(2) 33.2(2) 33.7(2) ?
  C33 H1n24 C36 . . . 122.0(3) 121.8(3) 122.3(3) ?
  C33 H1n24 C44 . . . 109.2(4) 109.1(4) 109.3(4) ?
  C33 H1n24 H1n21 . . . 80.4(4) 80.1(4) 80.7(4) ?
  C33 H1n24 H2c33 . . . 21.12 21.02 21.22 ?
  C33 H1n24 H1c34 . . . 48.25 47.95 48.55 ?
  C33 H1n24 H2c34 . . . 44.42 44.23 44.61 ?
  C33 H1n24 H2c36 . . . 137.87 137.67 138.09 ?
  C33 H1n24 H1c44 . . . 134.83 134.66 134.97 ?
  C33 H1n24 H2c44 . . . 97.98 97.66 98.28 ?
  C33 H1n24 N6b . . 1_4555 126.3(3) 125.4(3) 127.3(3) ?
  C33 H1n24 O71b . . 1_4555 107.2(3) 106.8(3) 107.7(3) ?
  C33 H1n24 O71/3b . . 1_4555 146.2(4) 145.2(4) 147.2(4) ?
  C34 H1n24 C36 . . . 138.3(4) 137.8(4) 138.7(4) ?
  C34 H1n24 C44 . . . 79.8(4) 79.7(4) 79.9(4) ?
  C34 H1n24 H1n21 . . . 113.5(5) 112.9(5) 114.1(5) ?
  C34 H1n24 H2c33 . . . 51.56 51.25 51.87 ?
  C34 H1n24 H1c34 . . . 26.13 25.96 26.3 ?
  C34 H1n24 H2c34 . . . 14.79 14.7 14.89 ?
  C34 H1n24 H2c36 . . . 153.5 152.88 154.11 ?
  C34 H1n24 H1c44 . . . 102.56 102.46 102.67 ?
  C34 H1n24 H2c44 . . . 65.39 65.28 65.52 ?
  C34 H1n24 N6b . . 1_4555 125.4(4) 124.6(4) 126.3(4) ?
  C34 H1n24 O71b . . 1_4555 99.2(4) 98.4(4) 100.0(4) ?
  C34 H1n24 O71/3b . . 1_4555 151.2(5) 150.5(5) 151.9(5) ?
  C36 H1n24 C44 . . . 88.5(3) 87.8(3) 89.2(3) ?
  C36 H1n24 H1n21 . . . 57.5(3) 57.2(3) 57.8(3) ?
  C36 H1n24 H2c33 . . . 118.76 118.5 119.03 ?
  C36 H1n24 H1c34 . . . 164.11 163.76 164.47 ?
  C36 H1n24 H2c34 . . . 128.72 128.24 129.19 ?
  C36 H1n24 H2c36 . . . 16.9 16.82 16.99 ?
  C36 H1n24 H1c44 . . . 81.44 80.59 82.28 ?
  C36 H1n24 H2c44 . . . 108.39 107.74 109.04 ?
  C36 H1n24 N6b . . 1_4555 96.3(3) 95.8(3) 96.8(3) ?
  C36 H1n24 O71b . . 1_4555 122.4(4) 122.1(4) 122.8(4) ?
  C36 H1n24 O71/3b . . 1_4555 70.4(3) 69.8(2) 71.0(3) ?
  C44 H1n24 H1n21 . . . 142.3(5) 142.1(5) 142.4(5) ?
  C44 H1n24 H2c33 . . . 130.05 129.83 130.27 ?
  C44 H1n24 H1c34 . . . 84.55 84.42 84.67 ?
  C44 H1n24 H2c34 . . . 65.99 65.94 66.05 ?
  C44 H1n24 H2c36 . . . 87.51 86.68 88.34 ?
  C44 H1n24 H1c44 . . . 27.31 27.2 27.41 ?
  C44 H1n24 H2c44 . . . 19.89 19.86 19.93 ?
  C44 H1n24 N6b . . 1_4555 107.7(4) 107.1(4) 108.3(4) ?
  C44 H1n24 O71b . . 1_4555 102.5(4) 101.7(4) 103.4(4) ?
  C44 H1n24 O71/3b . . 1_4555 102.0(4) 101.2(4) 102.9(4) ?
  H1n21 H1n24 H2c33 . . . 66.2 66 66.4 ?
  H1n21 H1n24 H1c34 . . . 123.43 123.02 123.85 ?
  H1n21 H1n24 H2c34 . . . 120.74 120.2 121.28 ?
  H1n21 H1n24 H2c36 . . . 64.82 64.54 65.1 ?
  H1n21 H1n24 H1c44 . . . 138.07 137.46 138.68 ?
  H1n21 H1n24 H2c44 . . . 159.32 159.09 159.53 ?
  H1n21 H1n24 N6b . . 1_4555 93.2(4) 92.5(4) 93.9(4) ?
  H1n21 H1n24 O71b . . 1_4555 109.3(5) 108.2(5) 110.5(5) ?
  H1n21 H1n24 O71/3b . . 1_4555 82.9(4) 82.1(4) 83.7(4) ?
  H2c33 H1n24 H1c34 . . . 57.55 57.26 57.83 ?
  H2c33 H1n24 H2c34 . . . 64.37 64.11 64.64 ?
  H2c33 H1n24 H2c36 . . . 130.43 130.06 130.8 ?
  H2c33 H1n24 H1c44 . . . 153.97 153.62 154.32 ?
  H2c33 H1n24 H2c44 . . . 116.91 116.53 117.29 ?
  H2c33 H1n24 N6b . . 1_4555 109.47 108.73 110.2 ?
  H2c33 H1n24 O71b . . 1_4555 96.43 96.17 96.69 ?
  H2c33 H1n24 O71/3b . . 1_4555 125.6 124.73 126.45 ?
  H1c34 H1n24 H2c34 . . . 35.55 35.37 35.72 ?
  H1c34 H1n24 H2c36 . . . 171.65 170.94 172.36 ?
  H1c34 H1n24 H1c44 . . . 98.36 98.14 98.57 ?
  H1c34 H1n24 H2c44 . . . 65.47 65.33 65.61 ?
  H1c34 H1n24 N6b . . 1_4555 99.43 98.72 100.13 ?
  H1c34 H1n24 O71b . . 1_4555 73.13 72.46 73.8 ?
  H1c34 H1n24 O71/3b . . 1_4555 125.07 124.47 125.66 ?
  H2c34 H1n24 H2c36 . . . 141.34 140.63 142.03 ?
  H2c34 H1n24 H1c44 . . . 90.44 90.41 90.46 ?
  H2c34 H1n24 H2c44 . . . 53.63 53.51 53.74 ?
  H2c34 H1n24 N6b . . 1_4555 132.84 132.21 133.46 ?
  H2c34 H1n24 O71b . . 1_4555 106.69 105.89 107.5 ?
  H2c34 H1n24 O71/3b . . 1_4555 154.51 154.12 154.9 ?
  H2c36 H1n24 H1c44 . . . 73.33 72.42 74.25 ?
  H2c36 H1n24 H2c44 . . . 106.36 105.5 107.22 ?
  H2c36 H1n24 N6b . . 1_4555 80.53 80.17 80.89 ?
  H2c36 H1n24 O71b . . 1_4555 106.22 105.98 106.48 ?
  H2c36 H1n24 O71/3b . . 1_4555 54.31 53.88 54.75 ?
  H1c44 H1n24 H2c44 . . . 37.17 37.1 37.25 ?
  H1c44 H1n24 N6b . . 1_4555 82.25 81.65 82.86 ?
  H1c44 H1n24 O71b . . 1_4555 84.16 83.22 85.1 ?
  H1c44 H1n24 O71/3b . . 1_4555 74.81 74.05 75.57 ?
  H2c44 H1n24 N6b . . 1_4555 104.06 103.63 104.49 ?
  H2c44 H1n24 O71b . . 1_4555 90.92 90.15 91.7 ?
  H2c44 H1n24 O71/3b . . 1_4555 107.68 106.97 108.4 ?
  N6b H1n24 O71b 1_4555 . 1_4555 26.40(15) 26.30(15) 26.49(15) ?
  N6b H1n24 O71/3b 1_4555 . 1_4555 26.26(16) 26.17(15) 26.35(16) ?
  O71b H1n24 O71/3b 1_4555 . 1_4555 52.1(2) 51.9(2) 52.3(2) ?
  Co1 H1n25 N25 . . . 52.7(5) 52.2(5) 53.3(5) ?
  Co1 H1n25 N26 . . . 47.56(18) 47.51(18) 47.62(18) ?
  Co1 H1n25 C32 . . . 69.1(3) 68.4(2) 69.8(3) ?
  Co1 H1n25 C35 . . . 80.3(4) 79.4(4) 81.2(4) ?
  Co1 H1n25 C45 . . . 84.7(4) 84.4(4) 85.1(4) ?
  Co1 H1n25 H1n26 . . . 65.5(4) 65.2(4) 65.8(4) ?
  Co1 H1n25 H2c31 . . . 77.14 77.03 77.24 ?
  Co1 H1n25 H2c32 . . . 79.62 78.99 80.26 ?
  Co1 H1n25 H1c35 . . . 106.4 105.45 107.37 ?
  Co1 H1n25 H2c35 . . . 73.24 72.62 73.87 ?
  Co1 H1n25 H1c45 . . . 101.69 101.47 101.9 ?
  Co1 H1n25 H2c45 . . . 97.05 96.58 97.52 ?
  Co1 H1n25 N6a1 . . 1_4555 155.2(4) 154.7(4) 155.6(3) ?
  Co1 H1n25 O71a1 . . 1_4555 130.9(4) 130.4(4) 131.3(4) ?
  Co1 H1n25 O71/1a1 . . 1_4555 177.2(4) 176.4(4) 177.9(4) ?
  Co1 H1n25 O71b1 . . 1_4555 108.8(3) 108.2(3) 109.4(3) ?
  N25 H1n25 N26 . . . 100.0(7) 99.4(7) 100.6(7) ?
  N25 H1n25 C32 . . . 67.4(5) 67.0(5) 67.8(5) ?
  N25 H1n25 C35 . . . 47.2(5) 47.0(5) 47.4(5) ?
  N25 H1n25 C45 . . . 47.6(5) 47.3(5) 47.9(5) ?
  N25 H1n25 H1n26 . . . 117.1(8) 116.3(8) 117.9(8) ?
  N25 H1n25 H2c31 . . . 106.12 105.82 106.41 ?
  N25 H1n25 H2c32 . . . 88.9 88.32 89.48 ?
  N25 H1n25 H1c35 . . . 67.74 67.42 68.06 ?
  N25 H1n25 H2c35 . . . 32.92 32.73 33.11 ?
  N25 H1n25 H1c45 . . . 74.59 74.42 74.75 ?
  N25 H1n25 H2c45 . . . 48.95 48.71 49.19 ?
  N25 H1n25 N6a1 . . 1_4555 145.1(7) 144.6(7) 145.6(7) ?
  N25 H1n25 O71a1 . . 1_4555 141.7(7) 140.4(7) 142.9(7) ?
  N25 H1n25 O71/1a1 . . 1_4555 128.3(7) 127.7(7) 128.9(7) ?
  N25 H1n25 O71b1 . . 1_4555 137.9(7) 137.4(7) 138.3(7) ?
  N26 H1n25 C32 . . . 80.1(3) 79.6(3) 80.6(3) ?
  N26 H1n25 C35 . . . 110.8(4) 109.8(4) 111.8(4) ?
  N26 H1n25 C45 . . . 124.5(4) 124.3(4) 124.6(4) ?
  N26 H1n25 H1n26 . . . 18.4(3) 18.2(3) 18.7(3) ?
  N26 H1n25 H2c31 . . . 63.13 62.99 63.28 ?
  N26 H1n25 H2c32 . . . 72.76 72.35 73.19 ?
  N26 H1n25 H1c35 . . . 129.33 128.4 130.25 ?
  N26 H1n25 H2c35 . . . 111.9 111.22 112.58 ?
  N26 H1n25 H1c45 . . . 125.04 124.48 125.6 ?
  N26 H1n25 H2c45 . . . 142.25 141.99 142.5 ?
  N26 H1n25 N6a1 . . 1_4555 112.8(3) 112.0(3) 113.6(3) ?
  N26 H1n25 O71a1 . . 1_4555 98.0(3) 96.8(3) 99.1(3) ?
  N26 H1n25 O71/1a1 . . 1_4555 131.0(4) 130.2(4) 131.8(4) ?
  N26 H1n25 O71b1 . . 1_4555 69.7(2) 69.3(2) 70.2(2) ?
  C32 H1n25 C35 . . . 34.9(2) 34.4(2) 35.3(2) ?
  C32 H1n25 C45 . . . 111.6(4) 110.9(4) 112.4(4) ?
  C32 H1n25 H1n26 . . . 82.0(4) 81.5(4) 82.5(4) ?
  C32 H1n25 H2c31 . . . 141.41 140.74 142.07 ?
  C32 H1n25 H2c32 . . . 21.64 21.5 21.78 ?
  C32 H1n25 H1c35 . . . 49.39 48.97 49.8 ?
  C32 H1n25 H2c35 . . . 45.15 44.86 45.44 ?
  C32 H1n25 H1c45 . . . 137.85 137.24 138.45 ?
  C32 H1n25 H2c45 . . . 100.99 100.26 101.73 ?
  C32 H1n25 N6a1 . . 1_4555 128.3(4) 127.2(4) 129.4(4) ?
  C32 H1n25 O71a1 . . 1_4555 149.6(4) 148.2(4) 151.0(4) ?
  C32 H1n25 O71/1a1 . . 1_4555 108.6(3) 107.5(3) 109.6(3) ?
  C32 H1n25 O71b1 . . 1_4555 70.6(2) 69.8(2) 71.3(2) ?
  C35 H1n25 C45 . . . 80.5(4) 80.2(4) 80.8(4) ?
  C35 H1n25 H1n26 . . . 116.4(5) 115.4(5) 117.4(5) ?
  C35 H1n25 H2c31 . . . 152.81 152.36 153.25 ?
  C35 H1n25 H2c32 . . . 53.13 52.58 53.69 ?
  C35 H1n25 H1c35 . . . 26.12 26.06 26.18 ?
  C35 H1n25 H2c35 . . . 14.78 14.76 14.79 ?
  C35 H1n25 H1c45 . . . 104.22 104.05 104.38 ?
  C35 H1n25 H2c45 . . . 66.66 66.39 66.93 ?
  C35 H1n25 N6a1 . . 1_4555 124.3(4) 123.8(4) 124.8(4) ?
  C35 H1n25 O71a1 . . 1_4555 148.2(5) 147.7(5) 148.6(5) ?
  C35 H1n25 O71/1a1 . . 1_4555 98.7(4) 97.9(4) 99.4(4) ?
  C35 H1n25 O71b1 . . 1_4555 96.8(3) 96.4(3) 97.1(3) ?
  C45 H1n25 H1n26 . . . 140.8(5) 140.5(5) 141.1(5) ?
  C45 H1n25 H2c31 . . . 82.48 81.88 83.09 ?
  C45 H1n25 H2c32 . . . 132.77 131.92 133.62 ?
  C45 H1n25 H1c35 . . . 84.39 84.19 84.6 ?
  C45 H1n25 H2c35 . . . 67.33 66.92 67.75 ?
  C45 H1n25 H1c45 . . . 27.25 27.07 27.43 ?
  C45 H1n25 H2c45 . . . 20.52 20.42 20.62 ?
  C45 H1n25 N6a1 . . 1_4555 101.2(3) 100.5(3) 101.9(3) ?
  C45 H1n25 O71a1 . . 1_4555 94.6(4) 93.5(4) 95.7(4) ?
  C45 H1n25 O71/1a1 . . 1_4555 97.7(4) 97.0(4) 98.4(4) ?
  C45 H1n25 O71b1 . . 1_4555 165.6(4) 165.3(4) 166.0(4) ?
  H1n26 H1n25 H2c31 . . . 67.01 66.91 67.1 ?
  H1n26 H1n25 H2c32 . . . 68.46 68.06 68.88 ?
  H1n26 H1n25 H1c35 . . . 126.89 126.17 127.59 ?
  H1n26 H1n25 H2c35 . . . 122.06 121.26 122.86 ?
  H1n26 H1n25 H1c45 . . . 133.21 132.5 133.93 ?
  H1n26 H1n25 H2c45 . . . 160.2 159.84 160.57 ?
  H1n26 H1n25 N6a1 . . 1_4555 97.1(4) 96.0(4) 98.2(4) ?
  H1n26 H1n25 O71a1 . . 1_4555 87.2(4) 85.7(4) 88.8(4) ?
  H1n26 H1n25 O71/1a1 . . 1_4555 112.9(5) 111.9(5) 113.9(5) ?
  H1n26 H1n25 O71b1 . . 1_4555 52.8(3) 52.3(3) 53.3(3) ?
  H2c31 H1n25 H2c32 . . . 135.08 134.54 135.62 ?
  H2c31 H1n25 H1c35 . . . 166.03 165.34 166.7 ?
  H2c31 H1n25 H2c35 . . . 139.03 138.83 139.24 ?
  H2c31 H1n25 H1c45 . . . 66.26 65.47 67.06 ?
  H2c31 H1n25 H2c45 . . . 101.18 100.43 101.93 ?
  H2c31 H1n25 N6a1 . . 1_4555 79.78 79.36 80.2 ?
  H2c31 H1n25 O71a1 . . 1_4555 54.24 53.91 54.56 ?
  H2c31 H1n25 O71/1a1 . . 1_4555 104.5 104.23 104.76 ?
  H2c31 H1n25 O71b1 . . 1_4555 104.72 104.51 104.93 ?
  H2c32 H1n25 H1c35 . . . 58.59 58.12 59.06 ?
  H2c32 H1n25 H2c35 . . . 65.51 65.08 65.93 ?
  H2c32 H1n25 H1c45 . . . 157.08 156.42 157.74 ?
  H2c32 H1n25 H2c45 . . . 119.5 118.69 120.3 ?
  H2c32 H1n25 N6a1 . . 1_4555 111.47 110.23 112.7 ?
  H2c32 H1n25 O71a1 . . 1_4555 128.87 127.31 130.42 ?
  H2c32 H1n25 O71/1a1 . . 1_4555 97.68 96.43 98.92 ?
  H2c32 H1n25 O71b1 . . 1_4555 48.98 48.11 49.84 ?
  H1c35 H1n25 H2c35 . . . 36.18 35.95 36.43 ?
  H1c35 H1n25 H1c45 . . . 99.79 99.6 99.97 ?
  H1c35 H1n25 H2c45 . . . 65.16 64.93 65.39 ?
  H1c35 H1n25 N6a1 . . 1_4555 98.18 97.58 98.78 ?
  H1c35 H1n25 O71a1 . . 1_4555 122.47 122.03 122.91 ?
  H1c35 H1n25 O71/1a1 . . 1_4555 72.56 71.74 73.37 ?
  H1c35 H1n25 O71b1 . . 1_4555 87.11 86.97 87.26 ?
  H2c35 H1n25 H1c45 . . . 92.72 92.41 93.03 ?
  H2c35 H1n25 H2c45 . . . 56.16 55.7 56.63 ?
  H2c35 H1n25 N6a1 . . 1_4555 131.35 131.26 131.44 ?
  H2c35 H1n25 O71a1 . . 1_4555 150.05 149.15 150.94 ?
  H2c35 H1n25 O71/1a1 . . 1_4555 106.37 105.97 106.78 ?
  H2c35 H1n25 O71b1 . . 1_4555 111.2 110.78 111.62 ?
  H1c45 H1n25 H2c45 . . . 37.63 37.45 37.82 ?
  H1c45 H1n25 N6a1 . . 1_4555 76.86 75.87 77.84 ?
  H1c45 H1n25 O71a1 . . 1_4555 67.35 66.1 68.61 ?
  H1c45 H1n25 O71/1a1 . . 1_4555 81.07 80.17 81.98 ?
  H1c45 H1n25 O71b1 . . 1_4555 145.39 144.88 145.9 ?
  H2c45 H1n25 N6a1 . . 1_4555 96.2 95.63 96.77 ?
  H2c45 H1n25 O71a1 . . 1_4555 98.68 97.69 99.68 ?
  H2c45 H1n25 O71/1a1 . . 1_4555 84.89 84.35 85.44 ?
  H2c45 H1n25 O71b1 . . 1_4555 146.67 146.27 147.08 ?
  N6a1 H1n25 O71a1 1_4555 . 1_4555 25.59(16) 25.34(16) 25.84(17) ?
  N6a1 H1n25 O71/1a1 1_4555 . 1_4555 25.64(16) 25.42(16) 25.84(16) ?
  N6a1 H1n25 O71b1 1_4555 . 1_4555 68.6(2) 68.1(2) 69.1(2) ?
  O71a1 H1n25 O71/1a1 1_4555 . 1_4555 50.5(2) 50.1(2) 50.9(2) ?
  O71a1 H1n25 O71b1 1_4555 . 1_4555 80.3(3) 79.5(3) 81.0(3) ?
  O71/1a1 H1n25 O71b1 1_4555 . 1_4555 68.7(3) 68.0(3) 69.3(3) ?
  Co1 H1n26 N22 . . . 41.21(16) 41.10(16) 41.32(16) ?
  Co1 H1n26 N25 . . . 47.04(17) 46.95(17) 47.13(18) ?
  Co1 H1n26 N26 . . . 52.1(5) 51.8(5) 52.4(5) ?
  Co1 H1n26 C31 . . . 67.3(2) 67.2(2) 67.4(2) ?
  Co1 H1n26 C36 . . . 78.7(4) 78.6(4) 78.7(4) ?
  Co1 H1n26 C46 . . . 84.9(4) 84.4(4) 85.3(4) ?
  Co1 H1n26 H1n25 . . . 64.4(4) 64.2(4) 64.7(4) ?
  Co1 H1n26 H2c31 . . . 76.41 76.17 76.66 ?
  Co1 H1n26 H2c32 . . . 77.7 77.47 77.93 ?
  Co1 H1n26 H1c36 . . . 104.69 104.62 104.75 ?
  Co1 H1n26 H2c36 . . . 72.83 72.68 72.98 ?
  Co1 H1n26 H1c46 . . . 103.97 103.49 104.46 ?
  Co1 H1n26 H2c46 . . . 94.96 94.71 95.21 ?
  Co1 H1n26 N6b1 . . 1_4555 155.3(3) 154.8(3) 155.7(3) ?
  Co1 H1n26 O71b1 . . 1_4555 133.0(4) 132.6(4) 133.4(4) ?
  Co1 H1n26 O71/1b1 . . 1_4555 168.9(4) 167.0(4) 170.8(4) ?
  N22 H1n26 N25 . . . 57.7(2) 57.3(2) 58.2(2) ?
  N22 H1n26 N26 . . . 69.2(6) 69.0(6) 69.3(6) ?
  N22 H1n26 C31 . . . 108.5(3) 108.4(3) 108.5(3) ?
  N22 H1n26 C36 . . . 112.4(4) 112.1(4) 112.6(4) ?
  N22 H1n26 C46 . . . 69.2(3) 68.9(3) 69.6(3) ?
  N22 H1n26 H1n25 . . . 72.3(4) 71.7(4) 73.0(4) ?
  N22 H1n26 H2c31 . . . 115.56 115.16 115.96 ?
  N22 H1n26 H2c32 . . . 41.85 41.68 42.01 ?
  N22 H1n26 H1c36 . . . 136.37 136.06 136.68 ?
  N22 H1n26 H2c36 . . . 100.95 100.65 101.25 ?
  N22 H1n26 H1c46 . . . 74.17 73.71 74.63 ?
  N22 H1n26 H2c46 . . . 87.89 87.56 88.22 ?
  N22 H1n26 N6b1 . . 1_4555 122.3(3) 121.6(3) 123.1(3) ?
  N22 H1n26 O71b1 . . 1_4555 96.9(3) 96.2(3) 97.6(3) ?
  N22 H1n26 O71/1b1 . . 1_4555 146.6(3) 145.6(3) 147.7(3) ?
  N25 H1n26 N26 . . . 98.7(7) 98.4(7) 99.1(7) ?
  N25 H1n26 C31 . . . 77.8(3) 77.7(3) 77.9(3) ?
  N25 H1n26 C36 . . . 107.7(4) 107.4(4) 108.0(4) ?
  N25 H1n26 C46 . . . 125.4(4) 125.0(4) 125.9(4) ?
  N25 H1n26 H1n25 . . . 17.8(3) 17.6(3) 18.0(3) ?
  N25 H1n26 H2c31 . . . 69.35 69.16 69.55 ?
  N25 H1n26 H2c32 . . . 61.81 61.61 62 ?
  N25 H1n26 H1c36 . . . 125.9 125.63 126.17 ?
  N25 H1n26 H2c36 . . . 110.31 110.22 110.41 ?
  N25 H1n26 H1c46 . . . 129.89 129.31 130.47 ?
  N25 H1n26 H2c46 . . . 140.66 140.36 140.98 ?
  N25 H1n26 N6b1 . . 1_4555 110.8(3) 109.8(3) 111.8(3) ?
  N25 H1n26 O71b1 . . 1_4555 97.8(3) 96.5(3) 99.1(3) ?
  N25 H1n26 O71/1b1 . . 1_4555 125.7(4) 124.3(4) 127.1(4) ?
  N26 H1n26 C31 . . . 65.9(5) 65.7(5) 66.1(5) ?
  N26 H1n26 C36 . . . 46.7(5) 46.4(5) 47.1(5) ?
  N26 H1n26 C46 . . . 47.4(5) 47.3(5) 47.5(5) ?
  N26 H1n26 H1n25 . . . 115.2(8) 114.7(8) 115.7(8) ?
  N26 H1n26 H2c31 . . . 86.68 86.47 86.88 ?
  N26 H1n26 H2c32 . . . 109.15 108.92 109.37 ?
  N26 H1n26 H1c36 . . . 67.39 67.08 67.71 ?
  N26 H1n26 H2c36 . . . 32.84 32.52 33.16 ?
  N26 H1n26 H1c46 . . . 74.45 74.32 74.57 ?
  N26 H1n26 H2c46 . . . 46.95 46.82 47.09 ?
  N26 H1n26 N6b1 . . 1_4555 149.9(7) 148.9(7) 151.0(7) ?
  N26 H1n26 O71b1 . . 1_4555 147.4(7) 145.7(7) 149.0(7) ?
  N26 H1n26 O71/1b1 . . 1_4555 132.4(7) 131.8(7) 133.0(7) ?
  C31 H1n26 C36 . . . 33.7(2) 33.4(2) 34.0(2) ?
  C31 H1n26 C46 . . . 109.9(4) 109.9(4) 109.9(4) ?
  C31 H1n26 H1n25 . . . 80.2(4) 80.1(4) 80.3(4) ?
  C31 H1n26 H2c31 . . . 21.13 21.11 21.15 ?
  C31 H1n26 H2c32 . . . 138.42 138.29 138.55 ?
  C31 H1n26 H1c36 . . . 48.41 48.23 48.6 ?
  C31 H1n26 H2c36 . . . 44.59 44.5 44.69 ?
  C31 H1n26 H1c46 . . . 135.14 135.01 135.27 ?
  C31 H1n26 H2c46 . . . 98.44 98.29 98.58 ?
  C31 H1n26 N6b1 . . 1_4555 124.7(3) 123.4(3) 126.1(3) ?
  C31 H1n26 O71b1 . . 1_4555 145.7(4) 144.2(4) 147.1(4) ?
  C31 H1n26 O71/1b1 . . 1_4555 104.3(3) 102.9(3) 105.7(3) ?
  C36 H1n26 C46 . . . 80.0(4) 79.8(4) 80.3(4) ?
  C36 H1n26 H1n25 . . . 113.4(5) 113.1(5) 113.7(5) ?
  C36 H1n26 H2c31 . . . 52.01 51.68 52.35 ?
  C36 H1n26 H2c32 . . . 154.22 153.81 154.62 ?
  C36 H1n26 H1c36 . . . 26.09 26.06 26.12 ?
  C36 H1n26 H2c36 . . . 14.78 14.71 14.86 ?
  C36 H1n26 H1c46 . . . 102.48 102.34 102.62 ?
  C36 H1n26 H2c46 . . . 65.57 65.45 65.7 ?
  C36 H1n26 N6b1 . . 1_4555 123.9(4) 123.5(4) 124.2(4) ?
  C36 H1n26 O71b1 . . 1_4555 148.3(5) 148.0(5) 148.7(5) ?
  C36 H1n26 O71/1b1 . . 1_4555 98.3(4) 97.9(4) 98.7(4) ?
  C46 H1n26 H1n25 . . . 141.5(6) 140.9(6) 142.2(5) ?
  C46 H1n26 H2c31 . . . 130.81 130.77 130.85 ?
  C46 H1n26 H2c32 . . . 87.71 87.19 88.24 ?
  C46 H1n26 H1c36 . . . 84.29 84.15 84.44 ?
  C46 H1n26 H2c36 . . . 66.37 66.27 66.47 ?
  C46 H1n26 H1c46 . . . 27.09 26.94 27.25 ?
  C46 H1n26 H2c46 . . . 19.76 19.69 19.82 ?
  C46 H1n26 N6b1 . . 1_4555 107.3(3) 106.0(3) 108.6(4) ?
  C46 H1n26 O71b1 . . 1_4555 100.4(4) 98.8(4) 102.0(4) ?
  C46 H1n26 O71/1b1 . . 1_4555 105.2(4) 103.9(4) 106.6(4) ?
  H1n25 H1n26 H2c31 . . . 66.05 65.9 66.22 ?
  H1n25 H1n26 H2c32 . . . 64.47 64.09 64.85 ?
  H1n25 H1n26 H1c36 . . . 124.1 123.73 124.46 ?
  H1n25 H1n26 H2c36 . . . 120.2 120.05 120.34 ?
  H1n25 H1n26 H1c46 . . . 137.92 137.35 138.49 ?
  H1n25 H1n26 H2c46 . . . 158.35 157.83 158.87 ?
  H1n25 H1n26 N6b1 . . 1_4555 94.8(4) 93.4(4) 96.1(4) ?
  H1n25 H1n26 O71b1 . . 1_4555 86.1(4) 84.4(4) 87.8(4) ?
  H1n25 H1n26 O71/1b1 . . 1_4555 107.9(5) 106.3(5) 109.6(5) ?
  H2c31 H1n26 H2c32 . . . 130.18 129.73 130.63 ?
  H2c31 H1n26 H1c36 . . . 58.24 57.94 58.54 ?
  H2c31 H1n26 H2c36 . . . 64.72 64.57 64.86 ?
  H2c31 H1n26 H1c46 . . . 154.3 154 154.61 ?
  H2c31 H1n26 H2c46 . . . 117.54 117.32 117.77 ?
  H2c31 H1n26 N6b1 . . 1_4555 108.37 106.82 109.93 ?
  H2c31 H1n26 O71b1 . . 1_4555 125.57 123.94 127.2 ?
  H2c31 H1n26 O71/1b1 . . 1_4555 93.27 91.53 95.01 ?
  H2c32 H1n26 H1c36 . . . 171.39 170.79 171.97 ?
  H2c32 H1n26 H2c36 . . . 141.93 141.4 142.46 ?
  H2c32 H1n26 H1c46 . . . 73.62 73.06 74.18 ?
  H2c32 H1n26 H2c46 . . . 106.45 105.84 107.05 ?
  H2c32 H1n26 N6b1 . . 1_4555 81.35 80.8 81.9 ?
  H2c32 H1n26 O71b1 . . 1_4555 56.16 55.8 56.51 ?
  H2c32 H1n26 O71/1b1 . . 1_4555 106.82 106.16 107.48 ?
  H1c36 H1n26 H2c36 . . . 35.5 35.44 35.57 ?
  H1c36 H1n26 H1c46 . . . 97.77 97.6 97.94 ?
  H1c36 H1n26 H2c46 . . . 65.27 65.19 65.35 ?
  H1c36 H1n26 N6b1 . . 1_4555 97.96 97.68 98.24 ?
  H1c36 H1n26 O71b1 . . 1_4555 122.27 121.9 122.65 ?
  H1c36 H1n26 O71/1b1 . . 1_4555 72.39 72.04 72.73 ?
  H2c36 H1n26 H1c46 . . . 90.55 90.43 90.67 ?
  H2c36 H1n26 H2c46 . . . 53.94 53.87 54.01 ?
  H2c36 H1n26 N6b1 . . 1_4555 131.53 131.49 131.57 ?
  H2c36 H1n26 O71b1 . . 1_4555 151.64 150.62 152.66 ?
  H2c36 H1n26 O71/1b1 . . 1_4555 106.65 106.45 106.85 ?
  H1c46 H1n26 H2c46 . . . 36.93 36.79 37.08 ?
  H1c46 H1n26 N6b1 . . 1_4555 82.21 80.86 83.57 ?
  H1c46 H1n26 O71b1 . . 1_4555 73.34 71.56 75.13 ?
  H1c46 H1n26 O71/1b1 . . 1_4555 87.07 85.65 88.48 ?
  H2c46 H1n26 N6b1 . . 1_4555 103.42 102.16 104.68 ?
  H2c46 H1n26 O71b1 . . 1_4555 105.41 103.82 107.02 ?
  H2c46 H1n26 O71/1b1 . . 1_4555 93.4 92.14 94.66 ?
  N6b1 H1n26 O71b1 1_4555 . 1_4555 25.43(14) 25.29(14) 25.58(15) ?
  N6b1 H1n26 O71/1b1 1_4555 . 1_4555 25.61(14) 25.47(14) 25.74(14) ?
  O71b1 H1n26 O71/1b1 1_4555 . 1_4555 50.7(2) 50.3(2) 51.0(2) ?
  N21 H1c31 C31 . . . 43.62 43.59 43.65 ?
  N21 H1c31 C35 . . 1_4555 149.26 148.56 149.89 ?
  N21 H1c31 C36 . . . 71.33 71.22 71.44 ?
  N21 H1c31 C41 . . . 31.74 31.49 32 ?
  N21 H1c31 H1n21 . . . 23.94 23.54 24.35 ?
  N21 H1c31 H2c31 . . . 66.32 66.3 66.35 ?
  N21 H1c31 H1c32 . . 1_4555 125.29 123.42 127.18 ?
  N21 H1c31 H1c35 . . 1_4555 167.23 166.88 167.48 ?
  N21 H1c31 H2c35 . . 1_4555 131.52 131.31 131.73 ?
  N21 H1c31 H1c36 . . . 93.88 93.84 93.93 ?
  N21 H1c31 H2c36 . . . 72.88 72.5 73.26 ?
  N21 H1c31 H2c41 . . . 51.31 51 51.61 ?
  N21 H1c31 O71/3a . . 1_4555 80.84 80.54 81.15 ?
  N21 H1c31 H1c331 . . 1_4555 129.4 128.04 130.76 ?
  C31 H1c31 C35 . . 1_4555 158.75 157.38 160.1 ?
  C31 H1c31 C36 . . . 44.08 43.98 44.18 ?
  C31 H1c31 C41 . . . 62.25 61.89 62.6 ?
  C31 H1c31 H1n21 . . . 63.12 62.65 63.6 ?
  C31 H1c31 H2c31 . . . 33.21 33.16 33.25 ?
  C31 H1c31 H1c32 . . 1_4555 117.82 116.58 119.08 ?
  C31 H1c31 H1c35 . . 1_4555 148.96 148.48 149.39 ?
  C31 H1c31 H2c35 . . 1_4555 167.57 165.96 169.16 ?
  C31 H1c31 H1c36 . . . 58.65 58.57 58.72 ?
  C31 H1c31 H2c36 . . . 62.53 62.31 62.76 ?
  C31 H1c31 H2c41 . . . 73.28 72.53 74.02 ?
  C31 H1c31 O71/3a . . 1_4555 123.29 122.99 123.59 ?
  C31 H1c31 H1c331 . . 1_4555 89.19 88.47 89.91 ?
  C35 H1c31 C36 1_4555 . . 115.97 114.23 117.71 ?
  C35 H1c31 C41 1_4555 . . 138.59 137.9 139.23 ?
  C35 H1c31 H1n21 1_4555 . . 125.7 125.01 126.41 ?
  C35 H1c31 H2c31 1_4555 . . 144.35 143.56 145.12 ?
  C35 H1c31 H1c32 1_4555 . 1_4555 43.42 43.06 43.77 ?
  C35 H1c31 H1c35 1_4555 . 1_4555 19.77 19.69 19.84 ?
  C35 H1c31 H2c35 1_4555 . 1_4555 19.39 19.27 19.5 ?
  C35 H1c31 H1c36 1_4555 . . 100.12 98.72 101.53 ?
  C35 H1c31 H2c36 1_4555 . . 101.48 99.85 103.11 ?
  C35 H1c31 H2c41 1_4555 . . 127.66 126.77 128.52 ?
  C35 H1c31 O71/3a 1_4555 . 1_4555 69.6 69.25 69.97 ?
  C35 H1c31 H1c331 1_4555 . 1_4555 81.26 80.5 81.99 ?
  C36 H1c31 C41 . . . 100.61 100.23 100.99 ?
  C36 H1c31 H1n21 . . . 75.61 75.05 76.18 ?
  C36 H1c31 H2c31 . . . 66.72 66.63 66.81 ?
  C36 H1c31 H1c32 . . 1_4555 73.76 72.51 75.03 ?
  C36 H1c31 H1c35 . . 1_4555 117.12 115.25 118.99 ?
  C36 H1c31 H2c35 . . 1_4555 126.16 124.42 127.89 ?
  C36 H1c31 H1c36 . . . 23.79 23.7 23.88 ?
  C36 H1c31 H2c36 . . . 24.78 24.64 24.92 ?
  C36 H1c31 H2c41 . . . 116 115.32 116.67 ?
  C36 H1c31 O71/3a . . 1_4555 119.33 119.11 119.56 ?
  C36 H1c31 H1c331 . . 1_4555 86.69 84.99 88.38 ?
  C41 H1c31 H1n21 . . . 44.4 43.98 44.82 ?
  C41 H1c31 H2c31 . . . 67.03 66.71 67.35 ?
  C41 H1c31 H1c32 . . 1_4555 149.94 148.3 151.59 ?
  C41 H1c31 H1c35 . . 1_4555 142.2 140.53 143.83 ?
  C41 H1c31 H2c35 . . 1_4555 120.38 119.82 120.91 ?
  C41 H1c31 H1c36 . . . 120.37 119.98 120.76 ?
  C41 H1c31 H2c36 . . . 104.59 104.43 104.75 ?
  C41 H1c31 H2c41 . . . 20.03 20 20.05 ?
  C41 H1c31 O71/3a . . 1_4555 76.11 75.73 76.49 ?
  C41 H1c31 H1c331 . . 1_4555 121.34 118.98 123.72 ?
  H1n21 H1c31 H2c31 . . . 89.85 89.39 90.3 ?
  H1n21 H1c31 H1c32 . . 1_4555 106.73 104.82 108.63 ?
  H1n21 H1c31 H1c35 . . 1_4555 145.12 144.53 145.76 ?
  H1n21 H1c31 H2c35 . . 1_4555 109.38 108.81 109.96 ?
  H1n21 H1c31 H1c36 . . . 99.31 98.73 99.89 ?
  H1n21 H1c31 H2c36 . . . 66.55 65.76 67.33 ?
  H1n21 H1c31 H2c41 . . . 63.64 63.29 63.98 ?
  H1n21 H1c31 O71/3a . . 1_4555 60.21 59.45 60.98 ?
  H1n21 H1c31 H1c331 . . 1_4555 152.07 151.46 152.64 ?
  H2c31 H1c31 H1c32 . . 1_4555 131.48 130.95 132.04 ?
  H2c31 H1c31 H1c35 . . 1_4555 124.92 123.99 125.83 ?
  H2c31 H1c31 H2c35 . . 1_4555 158.52 157.27 159.74 ?
  H2c31 H1c31 H1c36 . . . 68.44 68.35 68.55 ?
  H2c31 H1c31 H2c36 . . . 90.3 90.14 90.47 ?
  H2c31 H1c31 H2c41 . . . 66.14 65.29 66.99 ?
  H2c31 H1c31 O71/3a . . 1_4555 143 142.68 143.33 ?
  H2c31 H1c31 H1c331 . . 1_4555 63.18 61.69 64.66 ?
  H1c32 H1c31 H1c35 1_4555 . 1_4555 53.65 53.22 54.07 ?
  H1c32 H1c31 H2c35 1_4555 . 1_4555 53.07 52.46 53.66 ?
  H1c32 H1c31 H1c36 1_4555 . . 64.09 63.35 64.83 ?
  H1c32 H1c31 H2c36 1_4555 . . 58.36 57.02 59.72 ?
  H1c32 H1c31 H2c41 1_4555 . . 161.52 160.26 162.71 ?
  H1c32 H1c31 O71/3a 1_4555 . 1_4555 81.17 80.22 82.14 ?
  H1c32 H1c31 H1c331 1_4555 . 1_4555 88.21 86.31 90.1 ?
  H1c35 H1c31 H2c35 1_4555 . 1_4555 36.11 36 36.23 ?
  H1c35 H1c31 H1c36 1_4555 . . 96.02 94.42 97.63 ?
  H1c35 H1c31 H2c36 1_4555 . . 110.55 108.65 112.45 ?
  H1c35 H1c31 H2c41 1_4555 . . 124.76 123.06 126.43 ?
  H1c35 H1c31 O71/3a 1_4555 . 1_4555 86.63 86.35 86.91 ?
  H1c35 H1c31 H1c331 1_4555 . 1_4555 62.38 61.71 63 ?
  H2c35 H1c31 H1c36 1_4555 . . 115.71 114.25 117.19 ?
  H2c35 H1c31 H2c36 1_4555 . . 105.8 104.26 107.33 ?
  H2c35 H1c31 H2c41 1_4555 . . 113.27 112.7 113.83 ?
  H2c35 H1c31 O71/3a 1_4555 . 1_4555 50.79 50.57 51.01 ?
  H2c35 H1c31 H1c331 1_4555 . 1_4555 98.36 97.69 98.99 ?
  H1c36 H1c31 H2c36 . . . 39.35 39.27 39.42 ?
  H1c36 H1c31 H2c41 . . . 131 130.1 131.9 ?
  H1c36 H1c31 O71/3a . . 1_4555 133.06 132.75 133.37 ?
  H1c36 H1c31 H1c331 . . 1_4555 65.69 63.71 67.66 ?
  H2c36 H1c31 H2c41 . . . 124.03 123.97 124.1 ?
  H2c36 H1c31 O71/3a . . 1_4555 96.08 95.83 96.32 ?
  H2c36 H1c31 H1c331 . . 1_4555 104.64 102.59 106.69 ?
  H2c41 H1c31 O71/3a . . 1_4555 80.37 79.75 81 ?
  H2c41 H1c31 H1c331 . . 1_4555 107.37 104.63 110.12 ?
  O71/3a H1c31 H1c331 1_4555 . 1_4555 147.05 146.13 148.06 ?
  N21 H2c31 N25 . . . 68.73 68.18 69.29 ?
  N21 H2c31 N26 . . . 70.28 70.13 70.43 ?
  N21 H2c31 C31 . . . 43.62 43.59 43.65 ?
  N21 H2c31 C36 . . . 71.33 71.23 71.44 ?
  N21 H2c31 C41 . . . 35.17 34.99 35.35 ?
  N21 H2c31 C45 . . . 69.2 68.6 69.81 ?
  N21 H2c31 H1n21 . . . 13.62 13.51 13.74 ?
  N21 H2c31 H1n25 . . . 84.15 83.69 84.61 ?
  N21 H2c31 H1n26 . . . 86.24 85.84 86.63 ?
  N21 H2c31 H1c31 . . . 66.32 66.29 66.35 ?
  N21 H2c31 H1c36 . . . 95.23 95.12 95.33 ?
  N21 H2c31 H2c36 . . . 61.71 61.45 61.96 ?
  N21 H2c31 H2c41 . . . 54.18 53.99 54.36 ?
  N21 H2c31 H1c45 . . . 84.18 83.57 84.8 ?
  N21 H2c31 H1c331 . . 1_4555 147.27 145.55 148.99 ?
  N21 H2c31 O71a1 . . 1_4555 143.78 142.91 144.67 ?
  N25 H2c31 N26 . . . 60.82 60.64 61 ?
  N25 H2c31 C31 . . . 104.67 104 105.34 ?
  N25 H2c31 C36 . . . 93.41 92.9 93.91 ?
  N25 H2c31 C41 . . . 68.12 67.56 68.68 ?
  N25 H2c31 C45 . . . 29.74 29.3 30.19 ?
  N25 H2c31 H1n21 . . . 81.41 81.04 81.79 ?
  N25 H2c31 H1n25 . . . 16.81 16.75 16.87 ?
  N25 H2c31 H1n26 . . . 55.21 54.96 55.45 ?
  N25 H2c31 H1c31 . . . 134.62 134.04 135.19 ?
  N25 H2c31 H1c36 . . . 107.3 106.91 107.68 ?
  N25 H2c31 H2c36 . . . 97.98 97.69 98.28 ?
  N25 H2c31 H2c41 . . . 82.46 81.75 83.17 ?
  N25 H2c31 H1c45 . . . 43.59 43.04 44.14 ?
  N25 H2c31 H1c331 . . 1_4555 143.01 142.39 143.64 ?
  N25 H2c31 O71a1 . . 1_4555 76.15 75.78 76.52 ?
  N26 H2c31 C31 . . . 67.68 67.29 68.06 ?
  N26 H2c31 C36 . . . 34.02 33.7 34.33 ?
  N26 H2c31 C41 . . . 100.38 100.11 100.65 ?
  N26 H2c31 C45 . . . 89.56 88.95 90.17 ?
  N26 H2c31 H1n21 . . . 71.43 71.25 71.6 ?
  N26 H2c31 H1n25 . . . 58.41 58.36 58.47 ?
  N26 H2c31 H1n26 . . . 19.46 19.24 19.68 ?
  N26 H2c31 H1c31 . . . 97.66 97.29 98.02 ?
  N26 H2c31 H1c36 . . . 47.53 47.32 47.75 ?
  N26 H2c31 H2c36 . . . 43.39 43.24 43.53 ?
  N26 H2c31 H2c41 . . . 121.78 121.59 121.97 ?
  N26 H2c31 H1c45 . . . 104.35 103.62 105.09 ?
  N26 H2c31 H1c331 . . 1_4555 113.73 111.34 116.11 ?
  N26 H2c31 O71a1 . . 1_4555 100.22 98.75 101.67 ?
  C31 H2c31 C36 . . . 44.08 43.98 44.18 ?
  C31 H2c31 C41 . . . 71.84 71.65 72.02 ?
  C31 H2c31 C45 . . . 112.68 112.05 113.32 ?
  C31 H2c31 H1n21 . . . 30.59 30.47 30.72 ?
  C31 H2c31 H1n25 . . . 115.06 114.53 115.58 ?
  C31 H2c31 H1n26 . . . 86.84 86.39 87.29 ?
  C31 H2c31 H1c31 . . . 33.21 33.16 33.25 ?
  C31 H2c31 H1c36 . . . 61.04 60.91 61.19 ?
  C31 H2c31 H2c36 . . . 30.31 30.21 30.41 ?
  C31 H2c31 H2c41 . . . 81.96 81.34 82.59 ?
  C31 H2c31 H1c45 . . . 127.57 127.05 128.09 ?
  C31 H2c31 H1c331 . . 1_4555 105.84 103.66 108.03 ?
  C31 H2c31 O71a1 . . 1_4555 164.2 162.69 165.73 ?
  C36 H2c31 C41 . . . 106.45 106.21 106.68 ?
  C36 H2c31 C45 . . . 119.65 118.78 120.53 ?
  C36 H2c31 H1n21 . . . 64.24 63.89 64.58 ?
  C36 H2c31 H1n25 . . . 92.43 92.11 92.75 ?
  C36 H2c31 H1n26 . . . 48.71 48.4 49.02 ?
  C36 H2c31 H1c31 . . . 66.72 66.63 66.81 ?
  C36 H2c31 H1c36 . . . 24.41 24.34 24.49 ?
  C36 H2c31 H2c36 . . . 13.79 13.78 13.8 ?
  C36 H2c31 H2c41 . . . 123.01 122.57 123.44 ?
  C36 H2c31 H1c45 . . . 136.57 135.55 137.59 ?
  C36 H2c31 H1c331 . . 1_4555 94.17 91.37 96.97 ?
  C36 H2c31 O71a1 . . 1_4555 120.38 118.76 121.99 ?
  C41 H2c31 C45 . . . 50.44 50.04 50.83 ?
  C41 H2c31 H1n21 . . . 43.45 43.17 43.72 ?
  C41 H2c31 H1n25 . . . 84.5 83.91 85.1 ?
  C41 H2c31 H1n26 . . . 111.01 110.44 111.59 ?
  C41 H2c31 H1c31 . . . 78.73 78.42 79.04 ?
  C41 H2c31 H1c36 . . . 129.93 129.68 130.19 ?
  C41 H2c31 H2c36 . . . 95.99 95.72 96.27 ?
  C41 H2c31 H2c41 . . . 21.42 21.35 21.48 ?
  C41 H2c31 H1c45 . . . 58.42 58.02 58.83 ?
  C41 H2c31 H1c331 . . 1_4555 142.21 140.87 143.52 ?
  C41 H2c31 O71a1 . . 1_4555 121.81 120.44 123.19 ?
  C45 H2c31 H1n21 . . . 82.64 82.07 83.21 ?
  C45 H2c31 H1n25 . . . 40.48 39.97 40.98 ?
  C45 H2c31 H1n26 . . . 84.84 84.15 85.52 ?
  C45 H2c31 H1c31 . . . 129.06 128.9 129.22 ?
  C45 H2c31 H1c36 . . . 136.82 135.99 137.65 ?
  C45 H2c31 H2c36 . . . 119.94 119.38 120.5 ?
  C45 H2c31 H2c41 . . . 57.51 57.03 57.98 ?
  C45 H2c31 H1c45 . . . 17.96 17.87 18.05 ?
  C45 H2c31 H1c331 . . 1_4555 140.43 138.53 142.33 ?
  C45 H2c31 O71a1 . . 1_4555 76.06 75.46 76.67 ?
  H1n21 H2c31 H1n25 . . . 96.07 95.84 96.29 ?
  H1n21 H2c31 H1n26 . . . 89.57 89.34 89.8 ?
  H1n21 H2c31 H1c31 . . . 53.28 53.11 53.45 ?
  H1n21 H2c31 H1c36 . . . 86.67 86.29 87.04 ?
  H1n21 H2c31 H2c36 . . . 52.72 52.24 53.18 ?
  H1n21 H2c31 H2c41 . . . 58.93 58.78 59.06 ?
  H1n21 H2c31 H1c45 . . . 96.99 96.38 97.6 ?
  H1n21 H2c31 H1c331 . . 1_4555 133.85 132.14 135.54 ?
  H1n21 H2c31 O71a1 . . 1_4555 157.21 156.55 157.88 ?
  H1n25 H2c31 H1n26 . . . 46.94 46.88 47 ?
  H1n25 H2c31 H1c31 . . . 147.73 147.24 148.21 ?
  H1n25 H2c31 H1c36 . . . 100.09 99.87 100.31 ?
  H1n25 H2c31 H2c36 . . . 100.58 100.44 100.72 ?
  H1n25 H2c31 H2c41 . . . 97.05 96.2 97.89 ?
  H1n25 H2c31 H1c45 . . . 48.77 48.06 49.48 ?
  H1n25 H2c31 H1c331 . . 1_4555 126.61 126.11 127.1 ?
  H1n25 H2c31 O71a1 . . 1_4555 62.38 61.89 62.86 ?
  H1n26 H2c31 H1c31 . . . 115.14 114.73 115.55 ?
  H1n26 H2c31 H1c36 . . . 53.27 53.12 53.42 ?
  H1n26 H2c31 H2c36 . . . 60.46 60.26 60.65 ?
  H1n26 H2c31 H2c41 . . . 131.55 130.9 132.2 ?
  H1n26 H2c31 H1c45 . . . 95.68 94.91 96.46 ?
  H1n26 H2c31 H1c331 . . 1_4555 106.38 104.35 108.41 ?
  H1n26 H2c31 O71a1 . . 1_4555 80.76 79.07 82.43 ?
  H1c31 H2c31 H1c36 . . . 71.37 71.19 71.56 ?
  H1c31 H2c31 H2c36 . . . 54.73 54.5 54.96 ?
  H1c31 H2c31 H2c41 . . . 76.61 75.81 77.43 ?
  H1c31 H2c31 H1c45 . . . 134.35 134.03 134.69 ?
  H1c31 H2c31 H1c331 . . 1_4555 81.09 79.54 82.65 ?
  H1c31 H2c31 O71a1 . . 1_4555 149.22 148.61 149.84 ?
  H1c36 H2c31 H2c36 . . . 33.97 33.87 34.07 ?
  H1c36 H2c31 H2c41 . . . 142.96 142.23 143.68 ?
  H1c36 H2c31 H1c45 . . . 148.82 147.91 149.73 ?
  H1c36 H2c31 H1c331 . . 1_4555 70.94 68.25 73.64 ?
  H1c36 H2c31 O71a1 . . 1_4555 103.43 101.88 104.98 ?
  H2c36 H2c31 H2c41 . . . 110.52 109.9 111.14 ?
  H2c36 H2c31 H1c45 . . . 137.89 137.23 138.55 ?
  H2c36 H2c31 H1c331 . . 1_4555 97.88 95.42 100.35 ?
  H2c36 H2c31 O71a1 . . 1_4555 134.08 132.48 135.68 ?
  H2c41 H2c31 H1c45 . . . 57.78 57.28 58.29 ?
  H2c41 H2c31 H1c331 . . 1_4555 122.01 120.33 123.68 ?
  H2c41 H2c31 O71a1 . . 1_4555 113.61 111.86 115.37 ?
  H1c45 H2c31 H1c331 . . 1_4555 123.09 121.05 125.13 ?
  H1c45 H2c31 O71a1 . . 1_4555 63.9 62.85 64.96 ?
  H1c331 H2c31 O71a1 1_4555 . 1_4555 68.83 67.81 69.85 ?
  N22 H1c32 C32 . . . 43.96 43.9 44.02 ?
  N22 H1c32 C35 . . . 72.44 72.25 72.64 ?
  N22 H1c32 C36 . . 1_6555 153.89 152.72 155.05 ?
  N22 H1c32 C42 . . . 31.33 31.23 31.43 ?
  N22 H1c32 H1n22 . . . 23.89 23.76 24.01 ?
  N22 H1c32 H1c31 . . 1_6555 130.05 129.47 130.66 ?
  N22 H1c32 H2c32 . . . 66.81 66.73 66.9 ?
  N22 H1c32 H1c35 . . . 94.45 94.07 94.83 ?
  N22 H1c32 H2c35 . . . 73.99 73.55 74.42 ?
  N22 H1c32 H1c36 . . 1_6555 170.35 168.64 172.08 ?
  N22 H1c32 H2c36 . . 1_6555 136.23 134.88 137.57 ?
  N22 H1c32 H2c42 . . . 50.37 50.18 50.56 ?
  N22 H1c32 O71/3b . . . 84.74 84.08 85.39 ?
  N22 H1c32 H1c341 . . . 128 127.21 128.8 ?
  C32 H1c32 C35 . . . 44.07 44 44.14 ?
  C32 H1c32 C36 . . 1_6555 156.98 155.79 158.18 ?
  C32 H1c32 C42 . . . 62.41 62.29 62.53 ?
  C32 H1c32 H1n22 . . . 63.56 63.47 63.64 ?
  C32 H1c32 H1c31 . . 1_6555 117.59 116.99 118.22 ?
  C32 H1c32 H2c32 . . . 33.9 33.72 34.09 ?
  C32 H1c32 H1c35 . . . 57.95 57.63 58.28 ?
  C32 H1c32 H2c35 . . . 62.37 62.2 62.54 ?
  C32 H1c32 H1c36 . . 1_6555 145.3 143.63 146.98 ?
  C32 H1c32 H2c36 . . 1_6555 170.28 169.91 170.79 ?
  C32 H1c32 H2c42 . . . 71.43 71.09 71.77 ?
  C32 H1c32 O71/3b . . . 126.89 126 127.78 ?
  C32 H1c32 H1c341 . . . 88.54 87.28 89.81 ?
  C35 H1c32 C36 . . 1_6555 115.78 114.95 116.62 ?
  C35 H1c32 C42 . . . 101.17 101.14 101.2 ?
  C35 H1c32 H1n22 . . . 77.35 77 77.71 ?
  C35 H1c32 H1c31 . . 1_6555 73.61 73.03 74.21 ?
  C35 H1c32 H2c32 . . . 66.9 66.88 66.92 ?
  C35 H1c32 H1c35 . . . 23.61 23.49 23.74 ?
  C35 H1c32 H2c35 . . . 24.75 24.65 24.85 ?
  C35 H1c32 H1c36 . . 1_6555 116.14 114.69 117.6 ?
  C35 H1c32 H2c36 . . 1_6555 126.78 126.16 127.4 ?
  C35 H1c32 H2c42 . . . 114.6 114.27 114.93 ?
  C35 H1c32 O71/3b . . . 120.04 118.74 121.34 ?
  C35 H1c32 H1c341 . . . 87.17 85.16 89.19 ?
  C36 H1c32 C42 1_6555 . . 140.57 139.47 141.68 ?
  C36 H1c32 H1n22 1_6555 . . 130.43 129.2 131.65 ?
  C36 H1c32 H1c31 1_6555 . 1_6555 43.39 43.13 43.65 ?
  C36 H1c32 H2c32 1_6555 . . 139.16 137.94 140.4 ?
  C36 H1c32 H1c35 1_6555 . . 99.26 98.46 100.05 ?
  C36 H1c32 H2c35 1_6555 . . 103.12 102.54 103.7 ?
  C36 H1c32 H1c36 1_6555 . 1_6555 19.75 19.66 19.85 ?
  C36 H1c32 H2c36 1_6555 . 1_6555 18.93 18.79 19.07 ?
  C36 H1c32 H2c42 1_6555 . . 129.58 128.65 130.51 ?
  C36 H1c32 O71/3b 1_6555 . . 69.63 69.02 70.23 ?
  C36 H1c32 H1c341 1_6555 . . 78.03 77.61 78.43 ?
  C42 H1c32 H1n22 . . . 43.67 43.53 43.81 ?
  C42 H1c32 H1c31 . . 1_6555 155.61 154.88 156.32 ?
  C42 H1c32 H2c32 . . . 67.17 66.98 67.37 ?
  C42 H1c32 H1c35 . . . 120.05 119.78 120.32 ?
  C42 H1c32 H2c35 . . . 105.3 104.96 105.64 ?
  C42 H1c32 H1c36 . . 1_6555 141.89 140.6 143.17 ?
  C42 H1c32 H2c36 . . 1_6555 123.28 122.13 124.43 ?
  C42 H1c32 H2c42 . . . 20 19.97 20.04 ?
  C42 H1c32 O71/3b . . . 80.61 80.17 81.05 ?
  C42 H1c32 H1c341 . . . 118.83 117.97 119.68 ?
  H1n22 H1c32 H1c31 . . 1_6555 112.7 111.92 113.46 ?
  H1n22 H1c32 H2c32 . . . 90.39 90.27 90.52 ?
  H1n22 H1c32 H1c35 . . . 100.95 100.49 101.42 ?
  H1n22 H1c32 H2c35 . . . 68.39 67.87 68.9 ?
  H1n22 H1c32 H1c36 . . 1_6555 149.62 148.17 151.05 ?
  H1n22 H1c32 H2c36 . . 1_6555 114.22 112.79 115.65 ?
  H1n22 H1c32 H2c42 . . . 63.33 63.22 63.44 ?
  H1n22 H1c32 O71/3b . . . 63.37 62.49 64.24 ?
  H1n22 H1c32 H1c341 . . . 151.32 150.33 152.31 ?
  H1c31 H1c32 H2c32 1_6555 . . 128.05 127.29 128.85 ?
  H1c31 H1c32 H1c35 1_6555 . . 62.92 62.53 63.33 ?
  H1c31 H1c32 H2c35 1_6555 . . 60.16 59.63 60.71 ?
  H1c31 H1c32 H1c36 1_6555 . 1_6555 52.95 52.52 53.4 ?
  H1c31 H1c32 H2c36 1_6555 . 1_6555 53.67 53.43 53.91 ?
  H1c31 H1c32 H2c42 1_6555 . . 168.29 167.36 169.22 ?
  H1c31 H1c32 O71/3b 1_6555 . . 81.73 80.88 82.58 ?
  H1c31 H1c32 H1c341 1_6555 . . 85.08 83.74 86.43 ?
  H2c32 H1c32 H1c35 . . . 67.45 67.1 67.81 ?
  H2c32 H1c32 H2c35 . . . 90.51 90.33 90.67 ?
  H2c32 H1c32 H1c36 . . 1_6555 119.73 118.5 120.98 ?
  H2c32 H1c32 H2c36 . . 1_6555 153.13 151.83 154.43 ?
  H2c32 H1c32 H2c42 . . . 63.64 63.21 64.08 ?
  H2c32 H1c32 O71/3b . . . 147.7 147.14 148.29 ?
  H2c32 H1c32 H1c341 . . . 61.21 60.4 62 ?
  H1c35 H1c32 H2c35 . . . 39.79 39.75 39.83 ?
  H1c35 H1c32 H1c36 . . 1_6555 94.74 93.38 96.11 ?
  H1c35 H1c32 H2c36 . . 1_6555 115.01 114.29 115.72 ?
  H1c35 H1c32 H2c42 . . . 127.88 127.34 128.42 ?
  H1c35 H1c32 O71/3b . . . 132.66 131.44 133.87 ?
  H1c35 H1c32 H1c341 . . . 66.21 64.12 68.31 ?
  H2c35 H1c32 H1c36 . . 1_6555 111.76 110.65 112.87 ?
  H2c35 H1c32 H2c36 . . 1_6555 107.97 107.53 108.43 ?
  H2c35 H1c32 H2c42 . . . 123.83 123.66 123.99 ?
  H2c35 H1c32 O71/3b . . . 96.18 94.94 97.43 ?
  H2c35 H1c32 H1c341 . . . 105.65 103.55 107.75 ?
  H1c36 H1c32 H2c36 1_6555 . 1_6555 35.53 35.22 35.86 ?
  H1c36 H1c32 H2c42 1_6555 . . 124.38 123.32 125.44 ?
  H1c36 H1c32 O71/3b 1_6555 . . 86.9 86.01 87.78 ?
  H1c36 H1c32 H1c341 1_6555 . . 59.04 58.53 59.56 ?
  H2c36 H1c32 H2c42 1_6555 . . 116.64 115.6 117.69 ?
  H2c36 H1c32 O71/3b 1_6555 . . 51.51 50.83 52.19 ?
  H2c36 H1c32 H1c341 1_6555 . . 94.38 94.02 94.74 ?
  H2c42 H1c32 O71/3b . . . 86.78 86.32 87.26 ?
  H2c42 H1c32 H1c341 . . . 103.19 102.13 104.24 ?
  O71/3b H1c32 H1c341 . . . 144.32 143.89 144.74 ?
  N22 H2c32 N25 . . . 69.86 69.34 70.38 ?
  N22 H2c32 N26 . . . 65.34 64.75 65.94 ?
  N22 H2c32 C32 . . . 43.96 43.9 44.02 ?
  N22 H2c32 C35 . . . 72.44 72.25 72.64 ?
  N22 H2c32 C42 . . . 34.66 34.57 34.76 ?
  N22 H2c32 H1n22 . . . 13.91 13.86 13.96 ?
  N22 H2c32 H1n25 . . . 84.96 84.36 85.57 ?
  N22 H2c32 H1n26 . . . 80.78 80 81.57 ?
  N22 H2c32 H1c32 . . . 66.81 66.72 66.89 ?
  N22 H2c32 H1c35 . . . 96.81 96.55 97.07 ?
  N22 H2c32 H2c35 . . . 62.92 62.57 63.26 ?
  N22 H2c32 H2c42 . . . 54.51 54.41 54.6 ?
  N22 H2c32 H1c46 . . . 79.56 78.98 80.16 ?
  N22 H2c32 H1c341 . . . 150.63 149.46 151.72 ?
  N22 H2c32 O91a1 . . 2_6655 102.5 101.08 103.96 ?
  N22 H2c32 O71b1 . . 1_4555 137.69 136.71 138.68 ?
  N25 H2c32 N26 . . . 59.9 59.61 60.2 ?
  N25 H2c32 C32 . . . 66.9 66.57 67.23 ?
  N25 H2c32 C35 . . . 34.51 34.36 34.67 ?
  N25 H2c32 C42 . . . 99.51 98.97 100.06 ?
  N25 H2c32 H1n22 . . . 71.68 71.2 72.17 ?
  N25 H2c32 H1n25 . . . 19.39 19.38 19.39 ?
  N25 H2c32 H1n26 . . . 58.56 58.23 58.91 ?
  N25 H2c32 H1c32 . . . 97.74 97.54 97.95 ?
  N25 H2c32 H1c35 . . . 48.07 47.99 48.15 ?
  N25 H2c32 H2c35 . . . 43.61 43.58 43.64 ?
  N25 H2c32 H2c42 . . . 120.71 120.13 121.3 ?
  N25 H2c32 H1c46 . . . 101.26 100.67 101.84 ?
  N25 H2c32 H1c341 . . . 116.31 113.97 118.67 ?
  N25 H2c32 O91a1 . . 2_6655 170.29 167.47 173.26 ?
  N25 H2c32 O71b1 . . 1_4555 97.79 95.36 100.23 ?
  N26 H2c32 C32 . . . 101.51 100.8 102.21 ?
  N26 H2c32 C35 . . . 92.81 92.38 93.23 ?
  N26 H2c32 C42 . . . 65.43 65.01 65.85 ?
  N26 H2c32 H1n22 . . . 78.5 77.92 79.09 ?
  N26 H2c32 H1n25 . . . 54.18 53.94 54.41 ?
  N26 H2c32 H1n26 . . . 16.28 16.07 16.49 ?
  N26 H2c32 H1c32 . . . 131.73 131.17 132.3 ?
  N26 H2c32 H1c35 . . . 107.06 106.74 107.37 ?
  N26 H2c32 H2c35 . . . 96.85 96.61 97.09 ?
  N26 H2c32 H2c42 . . . 78.39 77.92 78.86 ?
  N26 H2c32 H1c46 . . . 41.4 41.04 41.75 ?
  N26 H2c32 H1c341 . . . 143.66 142.75 144.56 ?
  N26 H2c32 O91a1 . . 2_6655 111.95 109.39 114.57 ?
  N26 H2c32 O71b1 . . 1_4555 73.45 72.74 74.16 ?
  C32 H2c32 C35 . . . 44.07 44 44.14 ?
  C32 H2c32 C42 . . . 71.96 71.7 72.23 ?
  C32 H2c32 H1n22 . . . 30.96 30.84 31.09 ?
  C32 H2c32 H1n25 . . . 86.16 85.83 86.49 ?
  C32 H2c32 H1n26 . . . 112.68 111.8 113.56 ?
  C32 H2c32 H1c32 . . . 33.9 33.71 34.08 ?
  C32 H2c32 H1c35 . . . 62.16 61.91 62.4 ?
  C32 H2c32 H2c35 . . . 30.31 30.25 30.38 ?
  C32 H2c32 H2c42 . . . 84.35 83.88 84.83 ?
  C32 H2c32 H1c46 . . . 123.44 122.95 123.93 ?
  C32 H2c32 H1c341 . . . 109.61 108.89 110.4 ?
  C32 H2c32 O91a1 . . 2_6655 112.08 110.47 113.68 ?
  C32 H2c32 O71b1 . . 1_4555 163.78 161.23 166.36 ?
  C35 H2c32 C42 . . . 107.04 106.79 107.3 ?
  C35 H2c32 H1n22 . . . 65.66 65.4 65.94 ?
  C35 H2c32 H1n25 . . . 49.44 49.29 49.58 ?
  C35 H2c32 H1n26 . . . 93.08 92.62 93.53 ?
  C35 H2c32 H1c32 . . . 66.91 66.89 66.93 ?
  C35 H2c32 H1c35 . . . 24.7 24.61 24.79 ?
  C35 H2c32 H2c35 . . . 13.8 13.79 13.81 ?
  C35 H2c32 H2c42 . . . 125.12 124.73 125.51 ?
  C35 H2c32 H1c46 . . . 133.68 133.05 134.31 ?
  C35 H2c32 H1c341 . . . 96.67 94.89 98.47 ?
  C35 H2c32 O91a1 . . 2_6655 150.33 148.1 152.61 ?
  C35 H2c32 O71b1 . . 1_4555 120 117.59 122.42 ?
  C42 H2c32 H1n22 . . . 42.72 42.63 42.81 ?
  C42 H2c32 H1n25 . . . 109.01 108.4 109.62 ?
  C42 H2c32 H1n26 . . . 80.92 80.32 81.52 ?
  C42 H2c32 H1c32 . . . 78.93 78.63 79.24 ?
  C42 H2c32 H1c35 . . . 131.1 130.85 131.36 ?
  C42 H2c32 H2c35 . . . 96.67 96.32 97.02 ?
  C42 H2c32 H2c42 . . . 21.29 21.27 21.32 ?
  C42 H2c32 H1c46 . . . 55.14 54.8 55.49 ?
  C42 H2c32 H1c341 . . . 142 139.61 144.39 ?
  C42 H2c32 O91a1 . . 2_6655 71.47 69.57 73.44 ?
  C42 H2c32 O71b1 . . 1_4555 117.71 116.68 118.7 ?
  H1n22 H2c32 H1n25 . . . 89.26 88.73 89.79 ?
  H1n22 H2c32 H1n26 . . . 93.39 92.63 94.16 ?
  H1n22 H2c32 H1c32 . . . 53.32 53.23 53.41 ?
  H1n22 H2c32 H1c35 . . . 88.68 88.35 89 ?
  H1n22 H2c32 H2c35 . . . 54.16 53.81 54.5 ?
  H1n22 H2c32 H2c42 . . . 59.48 59.37 59.59 ?
  H1n22 H2c32 H1c46 . . . 92.55 91.99 93.1 ?
  H1n22 H2c32 H1c341 . . . 137 136.02 137.9 ?
  H1n22 H2c32 O91a1 . . 2_6655 102.39 101.37 103.41 ?
  H1n22 H2c32 O71b1 . . 1_4555 151.48 150.45 152.53 ?
  H1n25 H2c32 H1n26 . . . 47.07 46.91 47.24 ?
  H1n25 H2c32 H1c32 . . . 115.7 115.51 115.9 ?
  H1n25 H2c32 H1c35 . . . 54.19 54.07 54.3 ?
  H1n25 H2c32 H2c35 . . . 60.88 60.86 60.9 ?
  H1n25 H2c32 H2c42 . . . 128.34 127.67 129.02 ?
  H1n25 H2c32 H1c46 . . . 92.71 92.15 93.26 ?
  H1n25 H2c32 H1c341 . . . 108.97 106.68 111.29 ?
  H1n25 H2c32 O91a1 . . 2_6655 160.02 158.1 162.06 ?
  H1n25 H2c32 O71b1 . . 1_4555 78.41 75.97 80.85 ?
  H1n26 H2c32 H1c32 . . . 145.54 144.77 146.31 ?
  H1n26 H2c32 H1c35 . . . 101.16 100.9 101.42 ?
  H1n26 H2c32 H2c35 . . . 100.64 100.31 100.98 ?
  H1n26 H2c32 H2c42 . . . 91.55 90.87 92.22 ?
  H1n26 H2c32 H1c46 . . . 45.71 45.24 46.18 ?
  H1n26 H2c32 H1c341 . . . 127.75 126.88 128.62 ?
  H1n26 H2c32 O91a1 . . 2_6655 115.3 112.99 117.63 ?
  H1n26 H2c32 O71b1 . . 1_4555 59.47 58.5 60.45 ?
  H1c32 H2c32 H1c35 . . . 72.64 72.28 72.99 ?
  H1c32 H2c32 H2c35 . . . 54.83 54.66 55 ?
  H1c32 H2c32 H2c42 . . . 79.36 78.83 79.88 ?
  H1c32 H2c32 H1c46 . . . 132.38 132.15 132.61 ?
  H1c32 H2c32 H1c341 . . . 83.86 82.8 84.89 ?
  H1c32 H2c32 O91a1 . . 2_6655 84.1 82.04 86.16 ?
  H1c32 H2c32 O71b1 . . 1_4555 154.72 153.39 156.07 ?
  H1c35 H2c32 H2c35 . . . 34.52 34.43 34.63 ?
  H1c35 H2c32 H2c42 . . . 146.51 145.94 147.07 ?
  H1c35 H2c32 H1c46 . . . 146.87 146.29 147.45 ?
  H1c35 H2c32 H1c341 . . . 73.24 71.22 75.26 ?
  H1c35 H2c32 O91a1 . . 2_6655 140.79 137.9 143.63 ?
  H1c35 H2c32 O71b1 . . 1_4555 104.02 102.05 105.99 ?
  H2c35 H2c32 H2c42 . . . 112.91 112.45 113.38 ?
  H2c35 H2c32 H1c46 . . . 134.5 134.12 134.89 ?
  H2c35 H2c32 H1c341 . . . 100.63 99.01 102.25 ?
  H2c35 H2c32 O91a1 . . 2_6655 138.88 137.03 140.76 ?
  H2c35 H2c32 O71b1 . . 1_4555 133.8 131.39 136.22 ?
  H2c42 H2c32 H1c46 . . . 53.4 52.99 53.81 ?
  H2c42 H2c32 H1c341 . . . 122.04 119.58 124.51 ?
  H2c42 H2c32 O91a1 . . 2_6655 50.2 48.3 52.15 ?
  H2c42 H2c32 O71b1 . . 1_4555 109.1 107.59 110.59 ?
  H1c46 H2c32 H1c341 . . . 123.74 122.48 125 ?
  H1c46 H2c32 O91a1 . . 2_6655 70.97 68.86 73.14 ?
  H1c46 H2c32 O71b1 . . 1_4555 62.93 61.99 63.87 ?
  H1c341 H2c32 O91a1 . . 2_6655 73.25 69.65 76.88 ?
  H1c341 H2c32 O71b1 . . 1_4555 71.42 71.04 71.77 ?
  O91a1 H2c32 O71b1 2_6655 . 1_4555 83.88 82.5 85.27 ?
  N23 H1c33 C33 . . . 43.68 43.64 43.72 ?
  N23 H1c33 C34 . . . 72.29 72.06 72.5 ?
  N23 H1c33 C43 . . . 31.64 31.34 31.94 ?
  N23 H1c33 H1n23 . . . 23.71 23.5 23.92 ?
  N23 H1c33 H2c33 . . . 66.6 66.55 66.65 ?
  N23 H1c33 H1c34 . . . 94.72 94.56 94.88 ?
  N23 H1c33 H2c34 . . . 74.15 73.7 74.6 ?
  N23 H1c33 H2c43 . . . 51.16 50.82 51.51 ?
  N23 H1c33 O71a . . . 82.92 82.25 83.6 ?
  N23 H1c33 C311 . . 1_5455 152.33 151.1 153.53 ?
  N23 H1c33 H1c311 . . 1_5455 170.96 169.16 172.69 ?
  N23 H1c33 H2c311 . . 1_5455 135.37 133.65 137.08 ?
  N23 H1c33 H1c351 . . 1_4455 131.37 130.92 131.86 ?
  N23 H1c33 H1c361 . . 1_5455 127.89 127.46 128.32 ?
  C33 H1c33 C34 . . . 43.98 43.96 44.01 ?
  C33 H1c33 C43 . . . 62.34 61.95 62.72 ?
  C33 H1c33 H1n23 . . . 62.89 62.62 63.16 ?
  C33 H1c33 H2c33 . . . 34 33.83 34.17 ?
  C33 H1c33 H1c34 . . . 58.55 58.45 58.65 ?
  C33 H1c33 H2c34 . . . 62.46 62.35 62.58 ?
  C33 H1c33 H2c43 . . . 73.05 72.36 73.73 ?
  C33 H1c33 O71a . . . 125.14 124.45 125.83 ?
  C33 H1c33 C311 . . 1_5455 155.9 154.08 157.73 ?
  C33 H1c33 H1c311 . . 1_5455 145.11 143.1 147.13 ?
  C33 H1c33 H2c311 . . 1_5455 167.47 166.26 168.76 ?
  C33 H1c33 H1c351 . . 1_4455 91.72 90.93 92.51 ?
  C33 H1c33 H1c361 . . 1_5455 116.76 116 117.52 ?
  C34 H1c33 C43 . . . 101.24 100.95 101.54 ?
  C34 H1c33 H1n23 . . . 76.75 76.24 77.26 ?
  C34 H1c33 H2c33 . . . 66.86 66.79 66.93 ?
  C34 H1c33 H1c34 . . . 23.85 23.81 23.9 ?
  C34 H1c33 H2c34 . . . 24.85 24.83 24.88 ?
  C34 H1c33 H2c43 . . . 116.06 115.46 116.66 ?
  C34 H1c33 O71a . . . 120.57 120.18 120.96 ?
  C34 H1c33 C311 . . 1_5455 113.75 112.09 115.41 ?
  C34 H1c33 H1c311 . . 1_5455 113.2 110.93 115.48 ?
  C34 H1c33 H2c311 . . 1_5455 124.49 122.83 126.11 ?
  C34 H1c33 H1c351 . . 1_4455 88 86.07 89.93 ?
  C34 H1c33 H1c361 . . 1_5455 72.78 72.01 73.57 ?
  C43 H1c33 H1n23 . . . 44.2 44.04 44.37 ?
  C43 H1c33 H2c33 . . . 66.86 66.53 67.19 ?
  C43 H1c33 H1c34 . . . 120.59 120.31 120.88 ?
  C43 H1c33 H2c34 . . . 105.78 105.55 106 ?
  C43 H1c33 H2c43 . . . 20.07 20.03 20.11 ?
  C43 H1c33 O71a . . . 78.42 77.5 79.35 ?
  C43 H1c33 C311 . . 1_5455 141.66 139.52 143.8 ?
  C43 H1c33 H1c311 . . 1_5455 145.15 142.92 147.36 ?
  C43 H1c33 H2c311 . . 1_5455 124.2 121.75 126.67 ?
  C43 H1c33 H1c351 . . 1_4455 121.71 120.65 122.74 ?
  C43 H1c33 H1c361 . . 1_5455 153.75 153.04 154.41 ?
  H1n23 H1c33 H2c33 . . . 89.94 89.64 90.25 ?
  H1n23 H1c33 H1c34 . . . 100.56 100.07 101.05 ?
  H1n23 H1c33 H2c34 . . . 68.12 67.46 68.77 ?
  H1n23 H1c33 H2c43 . . . 63.61 63.47 63.76 ?
  H1n23 H1c33 O71a . . . 62.25 61.77 62.74 ?
  H1n23 H1c33 C311 . . 1_5455 128.85 127.99 129.69 ?
  H1n23 H1c33 H1c311 . . 1_5455 148.29 147.39 149.14 ?
  H1n23 H1c33 H2c311 . . 1_5455 113.19 112.01 114.37 ?
  H1n23 H1c33 H1c351 . . 1_4455 154.21 153.84 154.62 ?
  H1n23 H1c33 H1c361 . . 1_5455 110.33 109.87 110.81 ?
  H2c33 H1c33 H1c34 . . . 68.08 67.95 68.22 ?
  H2c33 H1c33 H2c34 . . . 90.63 90.48 90.76 ?
  H2c33 H1c33 H2c43 . . . 65.24 64.4 66.08 ?
  H2c33 H1c33 O71a . . . 145.22 144.59 145.84 ?
  H2c33 H1c33 C311 . . 1_5455 141.03 139.75 142.32 ?
  H2c33 H1c33 H1c311 . . 1_5455 121.73 120.52 122.94 ?
  H2c33 H1c33 H2c311 . . 1_5455 155.44 154.52 156.35 ?
  H2c33 H1c33 H1c351 . . 1_4455 64.81 64.32 65.3 ?
  H2c33 H1c33 H1c361 . . 1_5455 128.8 127.85 129.78 ?
  H1c34 H1c33 H2c34 . . . 39.54 39.42 39.65 ?
  H1c34 H1c33 H2c43 . . . 130.2 129.38 131 ?
  H1c34 H1c33 O71a . . . 133.7 133.49 133.92 ?
  H1c34 H1c33 C311 . . 1_5455 97.37 95.56 99.18 ?
  H1c34 H1c33 H1c311 . . 1_5455 91.88 89.6 94.18 ?
  H1c34 H1c33 H2c311 . . 1_5455 112.89 110.86 114.9 ?
  H1c34 H1c33 H1c351 . . 1_4455 66.45 64.4 68.49 ?
  H1c34 H1c33 H1c361 . . 1_5455 62.33 61.48 63.2 ?
  H2c34 H1c33 H2c43 . . . 125.03 124.83 125.24 ?
  H2c34 H1c33 O71a . . . 97 96.63 97.37 ?
  H2c34 H1c33 C311 . . 1_5455 100.19 98.82 101.58 ?
  H2c34 H1c33 H1c311 . . 1_5455 107.67 105.69 109.65 ?
  H2c34 H1c33 H2c311 . . 1_5455 105.09 103.68 106.52 ?
  H2c34 H1c33 H1c351 . . 1_4455 105.29 103.07 107.51 ?
  H2c34 H1c33 H1c361 . . 1_5455 58.32 57.59 59.06 ?
  H2c43 H1c33 O71a . . . 82.92 81.81 84.04 ?
  H2c43 H1c33 C311 . . 1_5455 130.15 127.93 132.36 ?
  H2c43 H1c33 H1c311 . . 1_5455 127.17 125.09 129.22 ?
  H2c43 H1c33 H2c311 . . 1_5455 116.72 114.01 119.45 ?
  H2c43 H1c33 H1c351 . . 1_4455 106.68 105.45 107.89 ?
  H2c43 H1c33 H1c361 . . 1_5455 165.75 163.94 167.53 ?
  O71a H1c33 C311 . . 1_5455 70.77 69.71 71.81 ?
  O71a H1c33 H1c311 . . 1_5455 88.12 86.97 89.26 ?
  O71a H1c33 H2c311 . . 1_5455 52.57 51.31 53.84 ?
  O71a H1c33 H1c351 . . 1_4455 142.83 142.42 143.25 ?
  O71a H1c33 H1c361 . . 1_5455 82.9 82.21 83.55 ?
  C311 H1c33 H1c311 1_5455 . 1_5455 19.55 19.45 19.65 ?
  C311 H1c33 H2c311 1_5455 . 1_5455 18.77 18.47 19.06 ?
  C311 H1c33 H1c351 1_5455 . 1_4455 76.23 75.44 77.03 ?
  C311 H1c33 H1c361 1_5455 . 1_5455 42.21 41.46 42.94 ?
  H1c311 H1c33 H2c311 1_5455 . 1_5455 35.73 35.61 35.83 ?
  H1c311 H1c33 H1c351 1_5455 . 1_4455 57.11 56.33 57.88 ?
  H1c311 H1c33 H1c361 1_5455 . 1_5455 50.93 49.82 52.02 ?
  H2c311 H1c33 H1c351 1_5455 . 1_4455 92.52 91.65 93.37 ?
  H2c311 H1c33 H1c361 1_5455 . 1_5455 52.18 51.16 53.16 ?
  H1c351 H1c33 H1c361 1_4455 . 1_5455 84.06 82.59 85.52 ?
  N21 H2c33 N23 . . . 68.69 68.14 69.24 ?
  N21 H2c33 N24 . . . 60.93 60.71 61.15 ?
  N21 H2c33 C33 . . . 104.07 103.26 104.87 ?
  N21 H2c33 C34 . . . 93.57 93.02 94.12 ?
  N21 H2c33 C41 . . . 29.84 29.41 30.28 ?
  N21 H2c33 C43 . . . 68.18 67.74 68.61 ?
  N21 H2c33 H1n21 . . . 16.83 16.51 17.14 ?
  N21 H2c33 H1n23 . . . 81.41 81.05 81.78 ?
  N21 H2c33 H1n24 . . . 55.03 54.84 55.21 ?
  N21 H2c33 H1c33 . . . 134.79 134.21 135.36 ?
  N21 H2c33 H1c34 . . . 107.26 106.82 107.7 ?
  N21 H2c33 H2c34 . . . 98.48 98.06 98.89 ?
  N21 H2c33 H1c41 . . . 43.49 42.86 44.12 ?
  N21 H2c33 H2c43 . . . 82.15 81.57 82.71 ?
  N21 H2c33 O91/3a . . . 115.55 113.78 117.35 ?
  N21 H2c33 O71/1a . . 1_4555 75.57 74.75 76.35 ?
  N21 H2c33 H1c351 . . 1_4455 143.53 142.91 144.2 ?
  N23 H2c33 N24 . . . 70.63 70.49 70.77 ?
  N23 H2c33 C33 . . . 43.68 43.64 43.72 ?
  N23 H2c33 C34 . . . 72.29 72.07 72.5 ?
  N23 H2c33 C41 . . . 68.69 68.1 69.27 ?
  N23 H2c33 C43 . . . 35.16 35.03 35.3 ?
  N23 H2c33 H1n21 . . . 84.28 83.59 84.97 ?
  N23 H2c33 H1n23 . . . 13.62 13.4 13.83 ?
  N23 H2c33 H1n24 . . . 86.42 86.22 86.62 ?
  N23 H2c33 H1c33 . . . 66.6 66.55 66.66 ?
  N23 H2c33 H1c34 . . . 96.48 96.23 96.72 ?
  N23 H2c33 H2c34 . . . 62.87 62.51 63.23 ?
  N23 H2c33 H1c41 . . . 83.65 83.06 84.23 ?
  N23 H2c33 H2c43 . . . 54.5 54.35 54.64 ?
  N23 H2c33 O91/3a . . . 103.72 103.2 104.23 ?
  N23 H2c33 O71/1a . . 1_4555 142.8 141.76 143.92 ?
  N23 H2c33 H1c351 . . 1_4455 147.15 146.31 147.98 ?
  N24 H2c33 C33 . . . 66.85 66.43 67.28 ?
  N24 H2c33 C34 . . . 33.92 33.55 34.28 ?
  N24 H2c33 C41 . . . 89.69 89.13 90.25 ?
  N24 H2c33 C43 . . . 100.76 100.69 100.84 ?
  N24 H2c33 H1n21 . . . 58.8 58.57 59.04 ?
  N24 H2c33 H1n23 . . . 71.86 71.62 72.11 ?
  N24 H2c33 H1n24 . . . 19.51 19.26 19.77 ?
  N24 H2c33 H1c33 . . . 97.52 97.2 97.85 ?
  N24 H2c33 H1c34 . . . 47.6 47.3 47.89 ?
  N24 H2c33 H2c34 . . . 43.4 43.15 43.65 ?
  N24 H2c33 H1c41 . . . 104.37 103.57 105.19 ?
  N24 H2c33 H2c43 . . . 122.27 122.22 122.31 ?
  N24 H2c33 O91/3a . . . 173.87 173.06 174.85 ?
  N24 H2c33 O71/1a . . 1_4555 100.81 98.87 102.76 ?
  N24 H2c33 H1c351 . . 1_4455 114.77 112.28 117.27 ?
  C33 H2c33 C34 . . . 43.98 43.96 44.01 ?
  C33 H2c33 C41 . . . 112.14 111.47 112.79 ?
  C33 H2c33 C43 . . . 72.28 72.16 72.42 ?
  C33 H2c33 H1n21 . . . 114.6 113.84 115.37 ?
  C33 H2c33 H1n23 . . . 30.82 30.67 30.97 ?
  C33 H2c33 H1n24 . . . 86.13 85.61 86.64 ?
  C33 H2c33 H1c33 . . . 34 33.83 34.17 ?
  C33 H2c33 H1c34 . . . 61.65 61.47 61.81 ?
  C33 H2c33 H2c34 . . . 30.24 30.2 30.29 ?
  C33 H2c33 H1c41 . . . 127.2 126.68 127.69 ?
  C33 H2c33 H2c43 . . . 83.25 82.58 83.9 ?
  C33 H2c33 O91/3a . . . 110.71 109.23 112.17 ?
  C33 H2c33 O71/1a . . 1_4555 164.76 163.07 166.48 ?
  C33 H2c33 H1c351 . . 1_4455 106.37 105.31 107.46 ?
  C34 H2c33 C41 . . . 119.89 119.04 120.73 ?
  C34 H2c33 C43 . . . 107.4 107.26 107.53 ?
  C34 H2c33 H1n21 . . . 92.71 92.26 93.16 ?
  C34 H2c33 H1n23 . . . 65.32 64.98 65.65 ?
  C34 H2c33 H1n24 . . . 48.63 48.21 49.05 ?
  C34 H2c33 H1c33 . . . 66.86 66.8 66.93 ?
  C34 H2c33 H1c34 . . . 24.65 24.63 24.68 ?
  C34 H2c33 H2c34 . . . 13.81 13.8 13.82 ?
  C34 H2c33 H1c41 . . . 136.66 135.56 137.76 ?
  C34 H2c33 H2c43 . . . 124.44 123.83 125.02 ?
  C34 H2c33 O91/3a . . . 147.41 145.51 149.28 ?
  C34 H2c33 O71/1a . . 1_4555 120.88 119.15 122.61 ?
  C34 H2c33 H1c351 . . 1_4455 94.6 92.55 96.65 ?
  C41 H2c33 C43 . . . 50.01 49.77 50.25 ?
  C41 H2c33 H1n21 . . . 40.5 39.86 41.13 ?
  C41 H2c33 H1n23 . . . 82.1 81.69 82.5 ?
  C41 H2c33 H1n24 . . . 84.78 84.22 85.33 ?
  C41 H2c33 H1c33 . . . 129 128.92 129.1 ?
  C41 H2c33 H1c34 . . . 136.9 136.04 137.78 ?
  C41 H2c33 H2c34 . . . 120.49 119.9 121.07 ?
  C41 H2c33 H1c41 . . . 17.91 17.77 18.05 ?
  C41 H2c33 H2c43 . . . 56.7 56.37 57.02 ?
  C41 H2c33 O91/3a . . . 86.23 84.59 87.89 ?
  C41 H2c33 O71/1a . . 1_4555 75.31 74.75 75.91 ?
  C41 H2c33 H1c351 . . 1_4455 140.2 138.27 142.06 ?
  C43 H2c33 H1n21 . . . 84.49 83.71 85.25 ?
  C43 H2c33 H1n23 . . . 43.34 43.23 43.45 ?
  C43 H2c33 H1n24 . . . 111.12 110.7 111.53 ?
  C43 H2c33 H1c33 . . . 79.12 78.81 79.45 ?
  C43 H2c33 H1c34 . . . 131.22 131.01 131.41 ?
  C43 H2c33 H2c34 . . . 97.13 96.83 97.43 ?
  C43 H2c33 H1c41 . . . 57.96 57.75 58.15 ?
  C43 H2c33 H2c43 . . . 21.51 21.42 21.6 ?
  C43 H2c33 O91/3a . . . 73.24 72.29 74.19 ?
  C43 H2c33 O71/1a . . 1_4555 120.33 119.12 121.58 ?
  C43 H2c33 H1c351 . . 1_4455 140.93 138.58 143.27 ?
  H1n21 H2c33 H1n23 . . . 96.29 95.71 96.87 ?
  H1n21 H2c33 H1n24 . . . 47.04 46.91 47.16 ?
  H1n21 H2c33 H1c33 . . . 148.06 147.36 148.76 ?
  H1n21 H2c33 H1c34 . . . 100.04 99.83 100.24 ?
  H1n21 H2c33 H2c34 . . . 101.15 100.75 101.56 ?
  H1n21 H2c33 H1c41 . . . 48.51 47.61 49.43 ?
  H1n21 H2c33 H2c43 . . . 96.48 95.6 97.36 ?
  H1n21 H2c33 O91/3a . . . 119.45 117.46 121.47 ?
  H1n21 H2c33 O71/1a . . 1_4555 61.81 60.96 62.64 ?
  H1n21 H2c33 H1c351 . . 1_4455 127.15 126.39 127.95 ?
  H1n23 H2c33 H1n24 . . . 89.92 89.78 90.05 ?
  H1n23 H2c33 H1c33 . . . 53.5 53.27 53.73 ?
  H1n23 H2c33 H1c34 . . . 88.08 87.77 88.4 ?
  H1n23 H2c33 H2c34 . . . 53.96 53.56 54.35 ?
  H1n23 H2c33 H1c41 . . . 96.41 96.01 96.8 ?
  H1n23 H2c33 H2c43 . . . 59.25 59.05 59.44 ?
  H1n23 H2c33 O91/3a . . . 103.16 102.63 103.69 ?
  H1n23 H2c33 O71/1a . . 1_4555 156.33 155.46 157.22 ?
  H1n23 H2c33 H1c351 . . 1_4455 133.81 133.18 134.47 ?
  H1n24 H2c33 H1c33 . . . 115.14 114.77 115.51 ?
  H1n24 H2c33 H1c34 . . . 53.21 52.88 53.54 ?
  H1n24 H2c33 H2c34 . . . 60.48 60.14 60.81 ?
  H1n24 H2c33 H1c41 . . . 95.5 94.72 96.31 ?
  H1n24 H2c33 H2c43 . . . 131.5 131.03 131.96 ?
  H1n24 H2c33 O91/3a . . . 162.93 161.37 164.48 ?
  H1n24 H2c33 O71/1a . . 1_4555 81.3 79.62 82.99 ?
  H1n24 H2c33 H1c351 . . 1_4455 107.67 105.62 109.72 ?
  H1c33 H2c33 H1c34 . . . 71.91 71.7 72.11 ?
  H1c33 H2c33 H2c34 . . . 54.68 54.61 54.75 ?
  H1c33 H2c33 H1c41 . . . 134.42 133.96 134.85 ?
  H1c33 H2c33 H2c43 . . . 77.64 76.86 78.42 ?
  H1c33 H2c33 O91/3a . . . 81.71 79.98 83.41 ?
  H1c33 H2c33 O71/1a . . 1_4555 149.59 148.27 150.91 ?
  H1c33 H2c33 H1c351 . . 1_4455 80.59 79.76 81.41 ?
  H1c34 H2c33 H2c34 . . . 34.13 33.99 34.27 ?
  H1c34 H2c33 H1c41 . . . 148.49 147.39 149.61 ?
  H1c34 H2c33 H2c43 . . . 144.82 143.99 145.64 ?
  H1c34 H2c33 O91/3a . . . 136.81 135.04 138.55 ?
  H1c34 H2c33 O71/1a . . 1_4555 103.64 102.19 105.07 ?
  H1c34 H2c33 H1c351 . . 1_4455 71.36 69.16 73.56 ?
  H2c34 H2c33 H1c41 . . . 138.37 137.63 139.12 ?
  H2c34 H2c33 H2c43 . . . 112.09 111.34 112.83 ?
  H2c34 H2c33 O91/3a . . . 136.36 134.6 138.11 ?
  H2c34 H2c33 O71/1a . . 1_4555 134.57 132.88 136.28 ?
  H2c34 H2c33 H1c351 . . 1_4455 97.81 95.89 99.73 ?
  H1c41 H2c33 H2c43 . . . 56.84 56.56 57.11 ?
  H1c41 H2c33 O91/3a . . . 72.46 70.71 74.2 ?
  H1c41 H2c33 O71/1a . . 1_4555 62.98 62.01 63.98 ?
  H1c41 H2c33 H1c351 . . 1_4455 122.76 120.61 124.87 ?
  H2c43 H2c33 O91/3a . . . 51.74 50.87 52.61 ?
  H2c43 H2c33 O71/1a . . 1_4555 111.53 109.81 113.29 ?
  H2c43 H2c33 H1c351 . . 1_4455 120.74 118.21 123.28 ?
  O91/3a H2c33 O71/1a . . 1_4555 82.41 79.57 85.28 ?
  O91/3a H2c33 H1c351 . . 1_4455 71.04 69.39 72.69 ?
  O71/1a H2c33 H1c351 1_4555 . 1_4455 69.77 68.65 70.85 ?
  N24 H1c34 C33 . . . 73.74 73.45 74.03 ?
  N24 H1c34 C34 . . . 43.82 43.69 43.94 ?
  N24 H1c34 C44 . . . 31.55 31.37 31.73 ?
  N24 H1c34 H1n24 . . . 23.87 23.62 24.12 ?
  N24 H1c34 H1c33 . . . 95.93 95.64 96.22 ?
  N24 H1c34 H2c33 . . . 75.03 74.63 75.42 ?
  N24 H1c34 H2c34 . . . 67.07 66.95 67.21 ?
  N24 H1c34 H2c44 . . . 51.04 50.78 51.28 ?
  N24 H1c34 O71b . . 1_4555 79.97 79.52 80.42 ?
  N24 H1c34 C321 . . 1_4455 149.28 148.87 149.72 ?
  N24 H1c34 H1c321 . . 1_4455 167.56 166.76 168.39 ?
  N24 H1c34 H2c321 . . 1_4455 132.76 132.11 133.44 ?
  N24 H1c34 H1c351 . . 1_4455 127.53 126.44 128.61 ?
  N24 H1c34 H1c361 . . 1_5455 133.32 133 133.59 ?
  C33 H1c34 C34 . . . 43.98 43.96 44.01 ?
  C33 H1c34 C44 . . . 102.46 102.19 102.73 ?
  C33 H1c34 H1n24 . . . 78.34 78.12 78.56 ?
  C33 H1c34 H1c33 . . . 23.85 23.81 23.9 ?
  C33 H1c34 H2c33 . . . 24.65 24.63 24.68 ?
  C33 H1c34 H2c34 . . . 67.21 67.12 67.3 ?
  C33 H1c34 H2c44 . . . 116.65 116.37 116.93 ?
  C33 H1c34 O71b . . 1_4555 117.93 117.24 118.62 ?
  C33 H1c34 C321 . . 1_4455 113.42 111.62 115.21 ?
  C33 H1c34 H1c321 . . 1_4455 113.37 111.65 115.08 ?
  C33 H1c34 H2c321 . . 1_4455 123.39 121.06 125.72 ?
  C33 H1c34 H1c351 . . 1_4455 72.95 71.54 74.38 ?
  C33 H1c34 H1c361 . . 1_5455 88.57 86.77 90.35 ?
  C34 H1c34 C44 . . . 62.83 62.77 62.89 ?
  C34 H1c34 H1n24 . . . 62.9 62.59 63.2 ?
  C34 H1c34 H1c33 . . . 58.55 58.45 58.65 ?
  C34 H1c34 H2c33 . . . 61.65 61.48 61.81 ?
  C34 H1c34 H2c34 . . . 35.2 34.91 35.49 ?
  C34 H1c34 H2c44 . . . 73.26 73.05 73.47 ?
  C34 H1c34 O71b . . 1_4555 121.53 120.99 122.08 ?
  C34 H1c34 C321 . . 1_4455 156.71 154.91 158.52 ?
  C34 H1c34 H1c321 . . 1_4455 148.03 146.71 149.34 ?
  C34 H1c34 H2c321 . . 1_4455 165.08 163.09 167.02 ?
  C34 H1c34 H1c351 . . 1_4455 116.89 115.5 118.31 ?
  C34 H1c34 H1c361 . . 1_5455 94.18 93.03 95.31 ?
  C44 H1c34 H1n24 . . . 44.24 43.98 44.5 ?
  C44 H1c34 H1c33 . . . 121.27 121.08 121.45 ?
  C44 H1c34 H2c33 . . . 106.58 106.05 107.11 ?
  C44 H1c34 H2c34 . . . 67.05 66.89 67.2 ?
  C44 H1c34 H2c44 . . . 20.15 20.11 20.18 ?
  C44 H1c34 O71b . . 1_4555 77.33 76.86 77.79 ?
  C44 H1c34 C321 . . 1_4455 139.77 138.11 141.41 ?
  C44 H1c34 H1c321 . . 1_4455 144.09 142.07 146.11 ?
  C44 H1c34 H2c321 . . 1_4455 122.81 121.09 124.48 ?
  C44 H1c34 H1c351 . . 1_4455 152.63 152.17 153.03 ?
  C44 H1c34 H1c361 . . 1_5455 122.52 121.38 123.65 ?
  H1n24 H1c34 H1c33 . . . 102.18 101.93 102.42 ?
  H1n24 H1c34 H2c33 . . . 69.24 68.8 69.68 ?
  H1n24 H1c34 H2c34 . . . 90.59 90.41 90.75 ?
  H1n24 H1c34 H2c44 . . . 63.83 63.6 64.07 ?
  H1n24 H1c34 O71b . . 1_4555 58.69 58.3 59.09 ?
  H1n24 H1c34 C321 . . 1_4455 125.69 125.1 126.28 ?
  H1n24 H1c34 H1c321 . . 1_4455 144.8 144.27 145.36 ?
  H1n24 H1c34 H2c321 . . 1_4455 110.31 109.58 111.07 ?
  H1n24 H1c34 H1c351 . . 1_4455 109.41 108.55 110.27 ?
  H1n24 H1c34 H1c361 . . 1_5455 156.49 155.81 157.1 ?
  H1c33 H1c34 H2c33 . . . 40.01 39.92 40.11 ?
  H1c33 H1c34 H2c34 . . . 67.77 67.7 67.84 ?
  H1c33 H1c34 H2c44 . . . 129.74 129.62 129.85 ?
  H1c33 H1c34 O71b . . 1_4555 132.34 131.61 133.07 ?
  H1c33 H1c34 C321 . . 1_4455 98.36 96.69 100.04 ?
  H1c33 H1c34 H1c321 . . 1_4455 92.95 91.36 94.53 ?
  H1c33 H1c34 H2c321 . . 1_4455 113.27 111.18 115.35 ?
  H1c33 H1c34 H1c351 . . 1_4455 63.79 62.48 65.13 ?
  H1c33 H1c34 H1c361 . . 1_5455 66.49 64.66 68.29 ?
  H2c33 H1c34 H2c34 . . . 90.65 90.51 90.8 ?
  H2c33 H1c34 H2c44 . . . 125.59 125 126.19 ?
  H2c33 H1c34 O71b . . 1_4555 94.63 93.92 95.33 ?
  H2c33 H1c34 C321 . . 1_4455 99.36 97.72 101 ?
  H2c33 H1c34 H1c321 . . 1_4455 107.02 105.41 108.62 ?
  H2c33 H1c34 H2c321 . . 1_4455 103.85 101.63 106.07 ?
  H2c33 H1c34 H1c351 . . 1_4455 58.28 57.06 59.51 ?
  H2c33 H1c34 H1c361 . . 1_5455 105.57 103.92 107.22 ?
  H2c34 H1c34 H2c44 . . . 64.62 64.58 64.67 ?
  H2c34 H1c34 O71b . . 1_4555 143.99 143.49 144.48 ?
  H2c34 H1c34 C321 . . 1_4455 143.59 143.1 144.06 ?
  H2c34 H1c34 H1c321 . . 1_4455 124.57 124.15 125.01 ?
  H2c34 H1c34 H2c321 . . 1_4455 157.58 156.46 158.63 ?
  H2c34 H1c34 H1c351 . . 1_4455 130.31 129.15 131.49 ?
  H2c34 H1c34 H1c361 . . 1_5455 66.28 65.9 66.64 ?
  H2c44 H1c34 O71b . . 1_4555 83.74 83.2 84.28 ?
  H2c44 H1c34 C321 . . 1_4455 129.83 127.79 131.86 ?
  H2c44 H1c34 H1c321 . . 1_4455 127.14 125.06 129.23 ?
  H2c44 H1c34 H2c321 . . 1_4455 116.84 114.53 119.13 ?
  H2c44 H1c34 H1c351 . . 1_4455 164.8 163.87 165.75 ?
  H2c44 H1c34 H1c361 . . 1_5455 106.52 105.09 107.96 ?
  O71b H1c34 C321 1_4555 . 1_4455 70.32 69.81 70.87 ?
  O71b H1c34 H1c321 1_4555 . 1_4455 87.68 87.28 88.12 ?
  O71b H1c34 H2c321 1_4555 . 1_4455 52.87 52.38 53.34 ?
  O71b H1c34 H1c351 1_4555 . 1_4455 81.27 80.44 82.13 ?
  O71b H1c34 H1c361 1_4555 . 1_5455 144.18 143.51 144.87 ?
  C321 H1c34 H1c321 1_4455 . 1_4455 19.28 19.27 19.3 ?
  C321 H1c34 H2c321 1_4455 . 1_4455 18.13 18.04 18.21 ?
  C321 H1c34 H1c351 1_4455 . 1_4455 41.48 41.07 41.87 ?
  C321 H1c34 H1c361 1_4455 . 1_5455 77.32 77.2 77.44 ?
  H1c321 H1c34 H2c321 1_4455 . 1_4455 34.93 34.66 35.19 ?
  H1c321 H1c34 H1c351 1_4455 . 1_4455 50.13 49.68 50.56 ?
  H1c321 H1c34 H1c361 1_4455 . 1_5455 58.46 58.38 58.53 ?
  H2c321 H1c34 H1c351 1_4455 . 1_4455 51.01 50.13 51.87 ?
  H2c321 H1c34 H1c361 1_4455 . 1_5455 93.09 92.59 93.56 ?
  H1c351 H1c34 H1c361 1_4455 . 1_5455 84.65 83.51 85.76 ?
  N22 H2c34 N23 . . . 61.41 61.34 61.47 ?
  N22 H2c34 N24 . . . 67.84 67.39 68.31 ?
  N22 H2c34 C33 . . . 94.44 94.34 94.54 ?
  N22 H2c34 C34 . . . 102.97 102.8 103.14 ?
  N22 H2c34 C44 . . . 67.36 66.92 67.79 ?
  N22 H2c34 H1n22 . . . 16.56 16.34 16.78 ?
  N22 H2c34 H1n23 . . . 55.69 55.63 55.76 ?
  N22 H2c34 H1n24 . . . 80.71 80.29 81.13 ?
  N22 H2c34 H1c33 . . . 108.15 107.88 108.41 ?
  N22 H2c34 H2c33 . . . 98.76 98.51 99.01 ?
  N22 H2c34 H1c34 . . . 134.48 134.12 134.84 ?
  N22 H2c34 H1c42 . . . 42.64 42.37 42.91 ?
  N22 H2c34 H2c44 . . . 80.83 80.25 81.41 ?
  N22 H2c34 O71/1b . . . 74.45 73.95 74.94 ?
  N22 H2c34 H1c361 . . 1_5455 146.13 145.93 146.35 ?
  N23 H2c34 N24 . . . 71.43 71.16 71.69 ?
  N23 H2c34 C33 . . . 34.36 34.12 34.59 ?
  N23 H2c34 C34 . . . 66.34 66.05 66.64 ?
  N23 H2c34 C44 . . . 101.42 101.09 101.76 ?
  N23 H2c34 H1n22 . . . 59.91 59.84 59.97 ?
  N23 H2c34 H1n23 . . . 19.46 19.45 19.47 ?
  N23 H2c34 H1n24 . . . 72.74 72.54 72.95 ?
  N23 H2c34 H1c33 . . . 48.03 47.84 48.21 ?
  N23 H2c34 H2c33 . . . 43.46 43.35 43.56 ?
  N23 H2c34 H1c34 . . . 98.08 97.86 98.29 ?
  N23 H2c34 H1c42 . . . 103.99 103.67 104.32 ?
  N23 H2c34 H2c44 . . . 122.95 122.57 123.34 ?
  N23 H2c34 O71/1b . . . 96.24 95.47 97.01 ?
  N23 H2c34 H1c361 . . 1_5455 115.32 113.44 117.18 ?
  N24 H2c34 C33 . . . 73.74 73.45 74.03 ?
  N24 H2c34 C34 . . . 43.82 43.69 43.95 ?
  N24 H2c34 C44 . . . 34.97 34.69 35.24 ?
  N24 H2c34 H1n22 . . . 83.53 82.94 84.12 ?
  N24 H2c34 H1n23 . . . 87 86.73 87.27 ?
  N24 H2c34 H1n24 . . . 13.69 13.51 13.88 ?
  N24 H2c34 H1c33 . . . 98.2 97.9 98.52 ?
  N24 H2c34 H2c33 . . . 64.02 63.67 64.37 ?
  N24 H2c34 H1c34 . . . 67.07 66.94 67.2 ?
  N24 H2c34 H1c42 . . . 82.15 81.51 82.79 ?
  N24 H2c34 H2c44 . . . 54.65 54.37 54.93 ?
  N24 H2c34 O71/1b . . . 141.76 140.88 142.64 ?
  N24 H2c34 H1c361 . . 1_5455 145.66 145.3 146.07 ?
  C33 H2c34 C34 . . . 43.98 43.96 44.01 ?
  C33 H2c34 C44 . . . 108.64 108.25 109.03 ?
  C33 H2c34 H1n22 . . . 94.26 94.02 94.5 ?
  C33 H2c34 H1n23 . . . 48.9 48.54 49.26 ?
  C33 H2c34 H1n24 . . . 66.74 66.39 67.09 ?
  C33 H2c34 H1c33 . . . 24.85 24.83 24.88 ?
  C33 H2c34 H2c33 . . . 13.81 13.8 13.82 ?
  C33 H2c34 H1c34 . . . 67.21 67.12 67.3 ?
  C33 H2c34 H1c42 . . . 136.71 136.44 136.97 ?
  C33 H2c34 H2c44 . . . 126.11 125.72 126.51 ?
  C33 H2c34 O71/1b . . . 116.29 116.06 116.51 ?
  C33 H2c34 H1c361 . . 1_5455 93.65 91.92 95.37 ?
  C34 H2c34 C44 . . . 72.61 72.38 72.84 ?
  C34 H2c34 H1n22 . . . 114.02 113.71 114.32 ?
  C34 H2c34 H1n23 . . . 85.6 85.29 85.91 ?
  C34 H2c34 H1n24 . . . 31.07 30.82 31.31 ?
  C34 H2c34 H1c33 . . . 62.46 62.35 62.58 ?
  C34 H2c34 H2c33 . . . 30.24 30.19 30.29 ?
  C34 H2c34 H1c34 . . . 35.2 34.91 35.49 ?
  C34 H2c34 H1c42 . . . 125.92 125.4 126.45 ?
  C34 H2c34 H2c44 . . . 84.53 84.27 84.8 ?
  C34 H2c34 O71/1b . . . 160.25 159.97 160.52 ?
  C34 H2c34 H1c361 . . 1_5455 105.6 104.51 106.7 ?
  C44 H2c34 H1n22 . . . 83.14 82.52 83.77 ?
  C44 H2c34 H1n23 . . . 111.53 111.17 111.9 ?
  C44 H2c34 H1n24 . . . 43.09 42.83 43.35 ?
  C44 H2c34 H1c33 . . . 132.73 132.32 133.14 ?
  C44 H2c34 H2c33 . . . 98.07 97.59 98.55 ?
  C44 H2c34 H1c34 . . . 79.31 79.17 79.46 ?
  C44 H2c34 H1c42 . . . 56.84 56.47 57.22 ?
  C44 H2c34 H2c44 . . . 21.54 21.47 21.62 ?
  C44 H2c34 O71/1b . . . 122.12 121.91 122.36 ?
  C44 H2c34 H1c361 . . 1_5455 139.2 137.4 141.02 ?
  H1n22 H2c34 H1n23 . . . 48.41 48.35 48.47 ?
  H1n22 H2c34 H1n24 . . . 95.81 95.26 96.36 ?
  H1n22 H2c34 H1c33 . . . 101.57 101.04 102.1 ?
  H1n22 H2c34 H2c33 . . . 102.14 102.06 102.22 ?
  H1n22 H2c34 H1c34 . . . 148.35 148 148.7 ?
  H1n22 H2c34 H1c42 . . . 46.93 46.57 47.27 ?
  H1n22 H2c34 H2c44 . . . 94.31 93.55 95.08 ?
  H1n22 H2c34 O71/1b . . . 59.77 59.33 60.19 ?
  H1n22 H2c34 H1c361 . . 1_5455 129.9 129.87 129.94 ?
  H1n23 H2c34 H1n24 . . . 90.63 90.48 90.79 ?
  H1n23 H2c34 H1c33 . . . 53.39 52.96 53.82 ?
  H1n23 H2c34 H2c33 . . . 60.47 60.25 60.69 ?
  H1n23 H2c34 H1c34 . . . 115.68 115.39 115.96 ?
  H1n23 H2c34 H1c42 . . . 95.29 94.99 95.6 ?
  H1n23 H2c34 H2c44 . . . 131.59 131.07 132.12 ?
  H1n23 H2c34 O71/1b . . . 76.79 76.03 77.56 ?
  H1n23 H2c34 H1c361 . . 1_5455 108.87 107.29 110.44 ?
  H1n24 H2c34 H1c33 . . . 89.83 89.44 90.23 ?
  H1n24 H2c34 H2c33 . . . 55.15 54.72 55.58 ?
  H1n24 H2c34 H1c34 . . . 53.86 53.56 54.15 ?
  H1n24 H2c34 H1c42 . . . 94.95 94.34 95.57 ?
  H1n24 H2c34 H2c44 . . . 59.49 59.27 59.71 ?
  H1n24 H2c34 O71/1b . . . 155.11 154.21 156 ?
  H1n24 H2c34 H1c361 . . 1_5455 132.31 131.7 132.91 ?
  H1c33 H2c34 H2c33 . . . 34.7 34.6 34.79 ?
  H1c33 H2c34 H1c34 . . . 72.7 72.57 72.82 ?
  H1c33 H2c34 H1c42 . . . 148.42 148.21 148.63 ?
  H1c33 H2c34 H2c44 . . . 146.85 146.51 147.2 ?
  H1c33 H2c34 O71/1b . . . 99.27 99.07 99.47 ?
  H1c33 H2c34 H1c361 . . 1_5455 70.66 68.79 72.52 ?
  H2c33 H2c34 H1c34 . . . 55.21 55.13 55.3 ?
  H2c33 H2c34 H1c42 . . . 137.89 137.22 138.57 ?
  H2c33 H2c34 H2c44 . . . 113.61 113.19 114.03 ?
  H2c33 H2c34 O71/1b . . . 130.06 129.85 130.27 ?
  H2c33 H2c34 H1c361 . . 1_5455 96.86 95.54 98.19 ?
  H1c34 H2c34 H1c42 . . . 133.72 133.26 134.19 ?
  H1c34 H2c34 H2c44 . . . 78.51 78.41 78.61 ?
  H1c34 H2c34 O71/1b . . . 151.03 150.18 151.88 ?
  H1c34 H2c34 H1c361 . . 1_5455 78.62 78.36 78.87 ?
  H1c42 H2c34 H2c44 . . . 55.33 54.88 55.77 ?
  H1c42 H2c34 O71/1b . . . 65.49 65.22 65.77 ?
  H1c42 H2c34 H1c361 . . 1_5455 124.52 122.67 126.36 ?
  H2c44 H2c34 O71/1b . . . 113.85 113.71 113.98 ?
  H2c44 H2c34 H1c361 . . 1_5455 119.43 117.32 121.58 ?
  O71/1b H2c34 H1c361 . . 1_5455 72.5 71.62 73.36 ?
  N25 H1c35 C32 . . . 72.74 72.38 73.1 ?
  N25 H1c35 C35 . . . 43.88 43.85 43.91 ?
  N25 H1c35 C45 . . . 31.85 31.63 32.07 ?
  N25 H1c35 H1n25 . . . 23.42 23.34 23.5 ?
  N25 H1c35 H1c31 . . 1_6555 133.89 133.46 134.33 ?
  N25 H1c35 H1c32 . . . 94.67 94.16 95.18 ?
  N25 H1c35 H2c32 . . . 74.18 73.73 74.64 ?
  N25 H1c35 H2c35 . . . 66.83 66.71 66.94 ?
  N25 H1c35 H2c45 . . . 51.67 51.49 51.84 ?
  N25 H1c35 C331 . . . 146.84 146.47 147.16 ?
  N25 H1c35 H1c331 . . . 165.48 164.77 166.06 ?
  N25 H1c35 H2c331 . . . 131.02 130.39 131.62 ?
  N25 H1c35 H1c341 . . . 123.8 122.86 124.74 ?
  N25 H1c35 O71/1a1 . . 1_4555 79.51 78.91 80.09 ?
  C32 H1c35 C35 . . . 44.07 44 44.14 ?
  C32 H1c35 C45 . . . 102.4 102.25 102.54 ?
  C32 H1c35 H1n25 . . . 76.06 75.53 76.6 ?
  C32 H1c35 H1c31 . . 1_6555 85.68 84.93 86.43 ?
  C32 H1c35 H1c32 . . . 23.61 23.49 23.74 ?
  C32 H1c35 H2c32 . . . 24.7 24.61 24.8 ?
  C32 H1c35 H2c35 . . . 66.99 66.95 67.04 ?
  C32 H1c35 H2c45 . . . 118.53 118.37 118.7 ?
  C32 H1c35 C331 . . . 111.35 109.29 113.42 ?
  C32 H1c35 H1c331 . . . 111.93 109.94 113.92 ?
  C32 H1c35 H2c331 . . . 121.15 118.7 123.61 ?
  C32 H1c35 H1c341 . . . 71.38 69.83 72.94 ?
  C32 H1c35 O71/1a1 . . 1_4555 118.08 117.16 118.99 ?
  C35 H1c35 C45 . . . 63.68 63.52 63.84 ?
  C35 H1c35 H1n25 . . . 62.2 62.06 62.35 ?
  C35 H1c35 H1c31 . . 1_6555 92.82 92.37 93.29 ?
  C35 H1c35 H1c32 . . . 57.95 57.63 58.28 ?
  C35 H1c35 H2c32 . . . 62.16 61.9 62.4 ?
  C35 H1c35 H2c35 . . . 34.21 33.86 34.55 ?
  C35 H1c35 H2c45 . . . 75.77 75.59 75.94 ?
  C35 H1c35 C331 . . . 155.04 153.03 157.06 ?
  C35 H1c35 H1c331 . . . 148.19 146.38 150 ?
  C35 H1c35 H2c331 . . . 162.56 160.71 164.39 ?
  C35 H1c35 H1c341 . . . 115.36 113.9 116.82 ?
  C35 H1c35 O71/1a1 . . 1_4555 121.65 121.22 122.07 ?
  C45 H1c35 H1n25 . . . 44.22 44.04 44.41 ?
  C45 H1c35 H1c31 . . 1_6555 126.99 126.41 127.59 ?
  C45 H1c35 H1c32 . . . 121.32 120.98 121.66 ?
  C45 H1c35 H2c32 . . . 105.97 105.73 106.22 ?
  C45 H1c35 H2c35 . . . 68.41 68.21 68.61 ?
  C45 H1c35 H2c45 . . . 20.17 20.11 20.22 ?
  C45 H1c35 C331 . . . 139.32 137.68 140.95 ?
  C45 H1c35 H1c331 . . . 145.56 143.57 147.57 ?
  C45 H1c35 H2c331 . . . 121.8 120.04 123.57 ?
  C45 H1c35 H1c341 . . . 148.37 148.14 148.63 ?
  C45 H1c35 O71/1a1 . . 1_4555 74.88 74.1 75.66 ?
  H1n25 H1c35 H1c31 . . 1_6555 155.01 154.42 155.58 ?
  H1n25 H1c35 H1c32 . . . 99.67 99.01 100.33 ?
  H1n25 H1c35 H2c32 . . . 67.22 66.64 67.82 ?
  H1n25 H1c35 H2c35 . . . 89.67 89.47 89.87 ?
  H1n25 H1c35 H2c45 . . . 63.49 63.34 63.64 ?
  H1n25 H1c35 C331 . . . 123.59 123.32 123.83 ?
  H1n25 H1c35 H1c331 . . . 142.5 142.19 142.83 ?
  H1n25 H1c35 H2c331 . . . 108.91 108.58 109.25 ?
  H1n25 H1c35 H1c341 . . . 105.46 104.9 106.01 ?
  H1n25 H1c35 O71/1a1 . . 1_4555 59.46 59 59.92 ?
  H1c31 H1c35 H1c32 1_6555 . . 63.42 62.6 64.24 ?
  H1c31 H1c35 H2c32 1_6555 . . 102.05 101.28 102.82 ?
  H1c31 H1c35 H2c35 1_6555 . . 67.28 66.97 67.62 ?
  H1c31 H1c35 H2c45 1_6555 . . 113.09 112.4 113.78 ?
  H1c31 H1c35 C331 1_6555 . . 78.77 78.44 79.07 ?
  H1c31 H1c35 H1c331 1_6555 . . 60.52 60.22 60.84 ?
  H1c31 H1c35 H2c331 1_6555 . . 95.02 94.7 95.28 ?
  H1c31 H1c35 H1c341 1_6555 . . 84.13 83.26 85 ?
  H1c31 H1c35 O71/1a1 1_6555 . 1_4555 145.52 145.33 145.69 ?
  H1c32 H1c35 H2c32 . . . 39.91 39.88 39.95 ?
  H1c32 H1c35 H2c35 . . . 67.37 67.05 67.69 ?
  H1c32 H1c35 H2c45 . . . 132.56 132.19 132.92 ?
  H1c32 H1c35 C331 . . . 97.63 95.56 99.7 ?
  H1c32 H1c35 H1c331 . . . 92.62 90.73 94.49 ?
  H1c32 H1c35 H2c331 . . . 112.5 109.98 115 ?
  H1c32 H1c35 H1c341 . . . 63.66 61.95 65.37 ?
  H1c32 H1c35 O71/1a1 . . 1_4555 132.95 131.78 134.11 ?
  H2c32 H1c35 H2c35 . . . 90.51 90.34 90.69 ?
  H2c32 H1c35 H2c45 . . . 125.81 125.55 126.07 ?
  H2c32 H1c35 C331 . . . 96.35 94.65 98.04 ?
  H2c32 H1c35 H1c331 . . . 104.2 102.45 105.94 ?
  H2c32 H1c35 H2c331 . . . 100.95 98.84 103.05 ?
  H2c32 H1c35 H1c341 . . . 55.75 54.5 57.01 ?
  H2c32 H1c35 O71/1a1 . . 1_4555 94.93 93.9 95.95 ?
  H2c35 H1c35 H2c45 . . . 68.51 68.16 68.86 ?
  H2c35 H1c35 C331 . . . 146.02 145.44 146.57 ?
  H2c35 H1c35 H1c331 . . . 127.54 127.14 127.93 ?
  H2c35 H1c35 H2c331 . . . 160.68 160.08 161.19 ?
  H2c35 H1c35 H1c341 . . . 130.4 128.94 131.86 ?
  H2c35 H1c35 O71/1a1 . . 1_4555 142.95 142.07 143.81 ?
  H2c45 H1c35 C331 . . . 129.17 127.32 131.02 ?
  H2c45 H1c35 H1c331 . . . 128.57 126.58 130.58 ?
  H2c45 H1c35 H2c331 . . . 114.91 112.8 117.03 ?
  H2c45 H1c35 H1c341 . . . 159.79 158.93 160.65 ?
  H2c45 H1c35 O71/1a1 . . 1_4555 78.82 78 79.64 ?
  C331 H1c35 H1c331 . . . 18.95 18.82 19.08 ?
  C331 H1c35 H2c331 . . . 18.17 17.94 18.38 ?
  C331 H1c35 H1c341 . . . 40.94 40.39 41.5 ?
  C331 H1c35 O71/1a1 . . 1_4555 69.61 69.09 70.15 ?
  H1c331 H1c35 H2c331 . . . 34.6 34.24 34.97 ?
  H1c331 H1c35 H1c341 . . . 49.76 49.05 50.47 ?
  H1c331 H1c35 O71/1a1 . . 1_4555 86.41 85.92 86.87 ?
  H2c331 H1c35 H1c341 . . . 50.37 49.47 51.25 ?
  H2c331 H1c35 O71/1a1 . . 1_4555 52 51.41 52.62 ?
  H1c341 H1c35 O71/1a1 . . 1_4555 81 80.3 81.7 ?
  N22 H2c35 N23 . . . 62.43 62.32 62.53 ?
  N22 H2c35 N25 . . . 70.05 69.45 70.65 ?
  N22 H2c35 C32 . . . 34.79 34.74 34.84 ?
  N22 H2c35 C35 . . . 66.89 66.57 67.2 ?
  N22 H2c35 C43 . . . 91.57 91.27 91.86 ?
  N22 H2c35 C45 . . . 100.14 99.52 100.75 ?
  N22 H2c35 H1n22 . . . 19.62 19.44 19.8 ?
  N22 H2c35 H1n23 . . . 60.52 60.47 60.58 ?
  N22 H2c35 H1n25 . . . 70.57 70 71.15 ?
  N22 H2c35 H1c31 . . 1_6555 112.36 111.04 113.68 ?
  N22 H2c35 H1c32 . . . 48.32 48.29 48.35 ?
  N22 H2c35 H2c32 . . . 43.78 43.7 43.86 ?
  N22 H2c35 H1c35 . . . 98.03 97.8 98.27 ?
  N22 H2c35 H1c43 . . . 107.27 106.97 107.56 ?
  N22 H2c35 H2c45 . . . 121.33 120.68 121.98 ?
  N22 H2c35 O71/3a . . . 101.64 100.99 102.29 ?
  N22 H2c35 O91/1a1 . . . 173.08 172.54 173.52 ?
  N23 H2c35 N25 . . . 69.25 68.95 69.54 ?
  N23 H2c35 C32 . . . 96.17 96.13 96.21 ?
  N23 H2c35 C35 . . . 105.64 105.49 105.79 ?
  N23 H2c35 C43 . . . 30.49 30.3 30.68 ?
  N23 H2c35 C45 . . . 68.65 68.37 68.92 ?
  N23 H2c35 H1n22 . . . 56.43 56.29 56.58 ?
  N23 H2c35 H1n23 . . . 17.11 16.87 17.34 ?
  N23 H2c35 H1n25 . . . 81.73 81.42 82.04 ?
  N23 H2c35 H1c31 . . 1_6555 146.32 146.07 146.57 ?
  N23 H2c35 H1c32 . . . 109.1 108.92 109.28 ?
  N23 H2c35 H2c32 . . . 100.69 100.45 100.94 ?
  N23 H2c35 H1c35 . . . 135.87 135.52 136.22 ?
  N23 H2c35 H1c43 . . . 44.84 44.65 45.04 ?
  N23 H2c35 H2c45 . . . 83.1 82.83 83.36 ?
  N23 H2c35 O71/3a . . . 77.84 77.18 78.51 ?
  N23 H2c35 O91/1a1 . . . 116.48 115.32 117.64 ?
  N25 H2c35 C32 . . . 72.74 72.38 73.11 ?
  N25 H2c35 C35 . . . 43.88 43.84 43.9 ?
  N25 H2c35 C43 . . . 69.08 68.85 69.3 ?
  N25 H2c35 C45 . . . 34.46 34.28 34.64 ?
  N25 H2c35 H1n22 . . . 86.07 85.29 86.85 ?
  N25 H2c35 H1n23 . . . 85.06 84.52 85.59 ?
  N25 H2c35 H1n25 . . . 13.5 13.41 13.58 ?
  N25 H2c35 H1c31 . . 1_6555 143.15 142.78 143.52 ?
  N25 H2c35 H1c32 . . . 97.18 96.79 97.58 ?
  N25 H2c35 H2c32 . . . 63.13 62.75 63.52 ?
  N25 H2c35 H1c35 . . . 66.83 66.72 66.95 ?
  N25 H2c35 H1c43 . . . 84.01 83.72 84.3 ?
  N25 H2c35 H2c45 . . . 53.21 53.13 53.3 ?
  N25 H2c35 O71/3a . . . 146.19 145.19 147.2 ?
  N25 H2c35 O91/1a1 . . . 103.13 102.48 103.77 ?
  C32 H2c35 C35 . . . 44.07 44 44.14 ?
  C32 H2c35 C43 . . . 122.73 122.53 122.92 ?
  C32 H2c35 C45 . . . 107.03 106.77 107.29 ?
  C32 H2c35 H1n22 . . . 49.15 48.95 49.35 ?
  C32 H2c35 H1n23 . . . 95.25 95.19 95.3 ?
  C32 H2c35 H1n25 . . . 65.02 64.59 65.45 ?
  C32 H2c35 H1c31 . . 1_6555 89.38 88.35 90.41 ?
  C32 H2c35 H1c32 . . . 24.75 24.65 24.85 ?
  C32 H2c35 H2c32 . . . 13.8 13.79 13.81 ?
  C32 H2c35 H1c35 . . . 66.99 66.95 67.04 ?
  C32 H2c35 H1c43 . . . 140.36 140.1 140.63 ?
  C32 H2c35 H2c45 . . . 122.49 122.09 122.89 ?
  C32 H2c35 O71/3a . . . 119.56 118.65 120.48 ?
  C32 H2c35 O91/1a1 . . . 143.7 142.2 145.19 ?
  C35 H2c35 C43 . . . 112.89 112.69 113.09 ?
  C35 H2c35 C45 . . . 71.14 70.98 71.29 ?
  C35 H2c35 H1n22 . . . 86.21 85.78 86.65 ?
  C35 H2c35 H1n23 . . . 116.49 116.3 116.68 ?
  C35 H2c35 H1n25 . . . 30.83 30.78 30.91 ?
  C35 H2c35 H1c31 . . 1_6555 101.37 100.84 101.9 ?
  C35 H2c35 H1c32 . . . 62.37 62.2 62.54 ?
  C35 H2c35 H2c32 . . . 30.31 30.25 30.38 ?
  C35 H2c35 H1c35 . . . 34.21 33.86 34.55 ?
  C35 H2c35 H1c43 . . . 127.42 127.11 127.74 ?
  C35 H2c35 H2c45 . . . 80.56 80.19 80.94 ?
  C35 H2c35 O71/3a . . . 163.04 162.06 164.04 ?
  C35 H2c35 O91/1a1 . . . 107.87 106.34 109.41 ?
  C43 H2c35 C45 . . . 50.39 50.18 50.59 ?
  C43 H2c35 H1n22 . . . 86.88 86.56 87.21 ?
  C43 H2c35 H1n23 . . . 41.42 41.24 41.59 ?
  C43 H2c35 H1n25 . . . 82.4 82.22 82.58 ?
  C43 H2c35 H1c31 . . 1_6555 144.05 143.47 144.62 ?
  C43 H2c35 H1c32 . . . 139.38 139.07 139.69 ?
  C43 H2c35 H2c32 . . . 122.59 122.39 122.8 ?
  C43 H2c35 H1c35 . . . 128.01 127.59 128.44 ?
  C43 H2c35 H1c43 . . . 18.38 18.23 18.53 ?
  C43 H2c35 H2c45 . . . 57.5 57.31 57.7 ?
  C43 H2c35 O71/3a . . . 78.73 77.96 79.51 ?
  C43 H2c35 O91/1a1 . . . 86.47 85.6 87.35 ?
  C45 H2c35 H1n22 . . . 111.15 110.43 111.87 ?
  C45 H2c35 H1n23 . . . 85.31 84.87 85.74 ?
  C45 H2c35 H1n25 . . . 42.79 42.59 42.99 ?
  C45 H2c35 H1c31 . . 1_6555 140.74 140.25 141.24 ?
  C45 H2c35 H1c32 . . . 131 130.72 131.28 ?
  C45 H2c35 H2c32 . . . 96.37 96.07 96.67 ?
  C45 H2c35 H1c35 . . . 77.63 77.41 77.85 ?
  C45 H2c35 H1c43 . . . 58.22 57.94 58.5 ?
  C45 H2c35 H2c45 . . . 21.29 21.19 21.4 ?
  C45 H2c35 O71/3a . . . 124.65 123.84 125.45 ?
  C45 H2c35 O91/1a1 . . . 73.58 73.17 73.98 ?
  H1n22 H2c35 H1n23 . . . 48.62 48.51 48.74 ?
  H1n22 H2c35 H1n25 . . . 88.82 88.11 89.52 ?
  H1n22 H2c35 H1c31 . . 1_6555 106.55 105.23 107.87 ?
  H1n22 H2c35 H1c32 . . . 53.34 53.2 53.49 ?
  H1n22 H2c35 H2c32 . . . 60.71 60.52 60.9 ?
  H1n22 H2c35 H1c35 . . . 115.66 115.33 116 ?
  H1n22 H2c35 H1c43 . . . 98.72 98.49 98.96 ?
  H1n22 H2c35 H2c45 . . . 131.91 131.19 132.62 ?
  H1n22 H2c35 O71/3a . . . 82.04 81.37 82.72 ?
  H1n22 H2c35 O91/1a1 . . . 165.85 164.68 167.01 ?
  H1n23 H2c35 H1n25 . . . 96.77 96.19 97.35 ?
  H1n23 H2c35 H1c31 . . 1_6555 129.42 128.95 129.91 ?
  H1n23 H2c35 H1c32 . . . 101.54 101.32 101.76 ?
  H1n23 H2c35 H2c32 . . . 103.43 103.24 103.62 ?
  H1n23 H2c35 H1c35 . . . 149.86 149.37 150.35 ?
  H1n23 H2c35 H1c43 . . . 50.21 50.06 50.36 ?
  H1n23 H2c35 H2c45 . . . 97.96 97.6 98.31 ?
  H1n23 H2c35 O71/3a . . . 63.43 62.84 64 ?
  H1n23 H2c35 O91/1a1 . . . 120.67 119.31 122.03 ?
  H1n25 H2c35 H1c31 . . 1_6555 129.85 129.5 130.21 ?
  H1n25 H2c35 H1c32 . . . 88.28 87.86 88.7 ?
  H1n25 H2c35 H2c32 . . . 53.61 53.17 54.06 ?
  H1n25 H2c35 H1c35 . . . 54.14 54.03 54.25 ?
  H1n25 H2c35 H1c43 . . . 96.65 96.4 96.9 ?
  H1n25 H2c35 H2c45 . . . 57.96 57.79 58.11 ?
  H1n25 H2c35 O71/3a . . . 159.41 158.5 160.32 ?
  H1n25 H2c35 O91/1a1 . . . 102.64 101.89 103.39 ?
  H1c31 H2c35 H1c32 1_6555 . . 66.77 65.62 67.91 ?
  H1c31 H2c35 H2c32 1_6555 . . 92.54 91.76 93.32 ?
  H1c31 H2c35 H1c35 1_6555 . . 76.6 76.29 76.92 ?
  H1c31 H2c35 H1c43 1_6555 . . 126.17 125.64 126.71 ?
  H1c31 H2c35 H2c45 1_6555 . . 121.32 120.72 121.92 ?
  H1c31 H2c35 O71/3a 1_6555 . . 70.65 70.02 71.25 ?
  H1c31 H2c35 O91/1a1 1_6555 . . 72.5 71.66 73.36 ?
  H1c32 H2c35 H2c32 . . . 34.67 34.64 34.69 ?
  H1c32 H2c35 H1c35 . . . 72.84 72.57 73.12 ?
  H1c32 H2c35 H1c43 . . . 151.65 151.28 152.02 ?
  H1c32 H2c35 H2c45 . . . 142.75 142.43 143.08 ?
  H1c32 H2c35 O71/3a . . . 100.72 99.75 101.69 ?
  H1c32 H2c35 O91/1a1 . . . 134.12 132.99 135.23 ?
  H2c32 H2c35 H1c35 . . . 54.96 54.81 55.12 ?
  H2c32 H2c35 H1c43 . . . 140.95 140.59 141.32 ?
  H2c32 H2c35 H2c45 . . . 109.77 109.35 110.18 ?
  H2c32 H2c35 O71/3a . . . 133.14 132.2 134.09 ?
  H2c32 H2c35 O91/1a1 . . . 133.03 131.67 134.39 ?
  H1c35 H2c35 H1c43 . . . 131.79 131.32 132.26 ?
  H1c35 H2c35 H2c45 . . . 74.36 74.07 74.65 ?
  H1c35 H2c35 O71/3a . . . 146.24 145.29 147.2 ?
  H1c35 H2c35 O91/1a1 . . . 78.13 76.62 79.65 ?
  H1c43 H2c35 H2c45 . . . 57.45 57.27 57.63 ?
  H1c43 H2c35 O71/3a . . . 66.83 66.16 67.5 ?
  H1c43 H2c35 O91/1a1 . . . 72.02 70.95 73.09 ?
  H2c45 H2c35 O71/3a . . . 116.38 115.77 117 ?
  H2c45 H2c35 O91/1a1 . . . 52.32 51.85 52.77 ?
  O71/3a H2c35 O91/1a1 . . . 84.43 83.58 85.27 ?
  N26 H1c36 C31 . . . 74 73.69 74.31 ?
  N26 H1c36 C36 . . . 43.84 43.77 43.91 ?
  N26 H1c36 C46 . . . 31.9 31.67 32.14 ?
  N26 H1c36 H1n26 . . . 23.73 23.57 23.9 ?
  N26 H1c36 H1c31 . . . 96.12 95.79 96.45 ?
  N26 H1c36 H2c31 . . . 74.52 74.06 74.99 ?
  N26 H1c36 H1c32 . . 1_4555 130.84 129.98 131.68 ?
  N26 H1c36 H2c36 . . . 67.14 67.03 67.24 ?
  N26 H1c36 H2c46 . . . 51.34 51.09 51.58 ?
  N26 H1c36 C341 . . 1_4555 148.05 147.74 148.35 ?
  N26 H1c36 H1c331 . . 1_4555 125.12 123.94 126.31 ?
  N26 H1c36 H1c341 . . 1_4555 166.36 166.04 166.66 ?
  N26 H1c36 H2c341 . . 1_4555 131.36 130.85 131.83 ?
  N26 H1c36 O71/1b1 . . 1_4555 81.67 81.24 82.1 ?
  C31 H1c36 C36 . . . 44.08 43.98 44.19 ?
  C31 H1c36 C46 . . . 103.19 102.81 103.58 ?
  C31 H1c36 H1n26 . . . 78.15 77.92 78.38 ?
  C31 H1c36 H1c31 . . . 23.79 23.7 23.88 ?
  C31 H1c36 H2c31 . . . 24.41 24.33 24.49 ?
  C31 H1c36 H1c32 . . 1_4555 84.75 83.97 85.5 ?
  C31 H1c36 H2c36 . . . 67.34 67.29 67.39 ?
  C31 H1c36 H2c46 . . . 117.42 117.04 117.8 ?
  C31 H1c36 C341 . . 1_4555 112.03 109.86 114.2 ?
  C31 H1c36 H1c331 . . 1_4555 71.51 70.23 72.79 ?
  C31 H1c36 H1c341 . . 1_4555 112.8 110.42 115.18 ?
  C31 H1c36 H2c341 . . 1_4555 122.02 119.67 124.37 ?
  C31 H1c36 O71/1b1 . . 1_4555 115.44 114.52 116.36 ?
  C36 H1c36 C46 . . . 63.43 63.22 63.64 ?
  C36 H1c36 H1n26 . . . 62.56 62.28 62.85 ?
  C36 H1c36 H1c31 . . . 58.65 58.58 58.72 ?
  C36 H1c36 H2c31 . . . 61.04 60.9 61.18 ?
  C36 H1c36 H1c32 . . 1_4555 90.86 90.26 91.43 ?
  C36 H1c36 H2c36 . . . 35.35 34.97 35.73 ?
  C36 H1c36 H2c46 . . . 73.93 73.6 74.27 ?
  C36 H1c36 C341 . . 1_4555 155.71 153.58 157.85 ?
  C36 H1c36 H1c331 . . 1_4555 115.43 113.99 116.89 ?
  C36 H1c36 H1c341 . . 1_4555 148.64 147.36 149.85 ?
  C36 H1c36 H2c341 . . 1_4555 163.14 160.99 165.24 ?
  C36 H1c36 O71/1b1 . . 1_4555 122.15 121.93 122.34 ?
  C46 H1c36 H1n26 . . . 44.51 44.27 44.76 ?
  C46 H1c36 H1c31 . . . 121.97 121.75 122.19 ?
  C46 H1c36 H2c31 . . . 106.43 105.73 107.12 ?
  C46 H1c36 H1c32 . . 1_4555 122.52 121.31 123.71 ?
  C46 H1c36 H2c36 . . . 67.52 67.52 67.52 ?
  C46 H1c36 H2c46 . . . 20.12 20.11 20.13 ?
  C46 H1c36 C341 . . 1_4555 139.57 138.01 141.12 ?
  C46 H1c36 H1c331 . . 1_4555 150.35 149.73 150.99 ?
  C46 H1c36 H1c341 . . 1_4555 143.99 141.93 146.05 ?
  C46 H1c36 H2c341 . . 1_4555 122.08 120.28 123.86 ?
  C46 H1c36 O71/1b1 . . 1_4555 80.24 79.11 81.38 ?
  H1n26 H1c36 H1c31 . . . 101.93 101.6 102.26 ?
  H1n26 H1c36 H2c31 . . . 68.49 68.08 68.91 ?
  H1n26 H1c36 H1c32 . . 1_4555 153.22 152.67 153.75 ?
  H1n26 H1c36 H2c36 . . . 90.46 90.39 90.52 ?
  H1n26 H1c36 H2c46 . . . 64.13 63.89 64.38 ?
  H1n26 H1c36 C341 . . 1_4555 124.52 124.12 124.93 ?
  H1n26 H1c36 H1c331 . . 1_4555 106.9 105.88 107.93 ?
  H1n26 H1c36 H1c341 . . 1_4555 143.55 143.06 144.03 ?
  H1n26 H1c36 H2c341 . . 1_4555 108.95 108.56 109.35 ?
  H1n26 H1c36 O71/1b1 . . 1_4555 59.98 59.68 60.29 ?
  H1c31 H1c36 H2c31 . . . 40.19 40.05 40.32 ?
  H1c31 H1c36 H1c32 . . 1_4555 62.95 61.87 64.02 ?
  H1c31 H1c36 H2c36 . . . 67.88 67.72 68.03 ?
  H1c31 H1c36 H2c46 . . . 130.47 130.36 130.59 ?
  H1c31 H1c36 C341 . . 1_4555 97.55 95.64 99.46 ?
  H1c31 H1c36 H1c331 . . 1_4555 63.38 62.57 64.2 ?
  H1c31 H1c36 H1c341 . . 1_4555 92.8 90.67 94.93 ?
  H1c31 H1c36 H2c341 . . 1_4555 112.69 110.49 114.88 ?
  H1c31 H1c36 O71/1b1 . . 1_4555 128.83 127.78 129.86 ?
  H2c31 H1c36 H1c32 . . 1_4555 102.59 101.33 103.82 ?
  H2c31 H1c36 H2c36 . . . 90.32 90.14 90.5 ?
  H2c31 H1c36 H2c46 . . . 125.45 124.75 126.15 ?
  H2c31 H1c36 C341 . . 1_4555 98.31 96.03 100.6 ?
  H2c31 H1c36 H1c331 . . 1_4555 56.88 55.26 58.5 ?
  H2c31 H1c36 H1c341 . . 1_4555 106.61 103.94 109.28 ?
  H2c31 H1c36 H2c341 . . 1_4555 102.72 100.4 105.03 ?
  H2c31 H1c36 O71/1b1 . . 1_4555 91.8 90.74 92.85 ?
  H1c32 H1c36 H2c36 1_4555 . . 63.8 62.9 64.7 ?
  H1c32 H1c36 H2c46 1_4555 . . 107.47 106.22 108.71 ?
  H1c32 H1c36 C341 1_4555 . 1_4555 80.94 80.19 81.66 ?
  H1c32 H1c36 H1c331 1_4555 . 1_4555 86.59 85.84 87.33 ?
  H1c32 H1c36 H1c341 1_4555 . 1_4555 62.5 61.94 63.04 ?
  H1c32 H1c36 H2c341 1_4555 . 1_4555 97.52 96.75 98.24 ?
  H1c32 H1c36 O71/1b1 1_4555 . 1_4555 146.75 145.9 147.53 ?
  H2c36 H1c36 H2c46 . . . 65.19 65.02 65.35 ?
  H2c36 H1c36 C341 . . 1_4555 144.72 144.46 145.04 ?
  H2c36 H1c36 H1c331 . . 1_4555 130.53 129.81 131.25 ?
  H2c36 H1c36 H1c341 . . 1_4555 125.94 125.47 126.39 ?
  H2c36 H1c36 H2c341 . . 1_4555 159.42 158.72 160.11 ?
  H2c36 H1c36 O71/1b1 . . 1_4555 146.89 145.99 147.78 ?
  H2c46 H1c36 C341 . . 1_4555 130.32 128.34 132.29 ?
  H2c46 H1c36 H1c331 . . 1_4555 163.46 162.97 163.94 ?
  H2c46 H1c36 H1c341 . . 1_4555 127.5 125.29 129.71 ?
  H2c46 H1c36 H2c341 . . 1_4555 116.79 114.54 119.03 ?
  H2c46 H1c36 O71/1b1 . . 1_4555 87.08 85.61 88.56 ?
  C341 H1c36 H1c331 1_4555 . 1_4555 41.72 40.94 42.5 ?
  C341 H1c36 H1c341 1_4555 . 1_4555 19.23 18.97 19.48 ?
  C341 H1c36 H2c341 1_4555 . 1_4555 18.54 18.22 18.87 ?
  C341 H1c36 O71/1b1 1_4555 . 1_4555 67.3 66.89 67.72 ?
  H1c331 H1c36 H1c341 1_4555 . 1_4555 51.18 50.18 52.18 ?
  H1c331 H1c36 H2c341 1_4555 . 1_4555 51.02 49.83 52.21 ?
  H1c331 H1c36 O71/1b1 1_4555 . 1_4555 76.41 75.38 77.43 ?
  H1c341 H1c36 H2c341 1_4555 . 1_4555 35.1 34.75 35.44 ?
  H1c341 H1c36 O71/1b1 1_4555 . 1_4555 84.79 84.33 85.25 ?
  H2c341 H1c36 O71/1b1 1_4555 . 1_4555 49.71 49.33 50.09 ?
  N21 H2c36 N24 . . . 62.12 61.97 62.27 ?
  N21 H2c36 N26 . . . 71.78 71.6 71.94 ?
  N21 H2c36 C31 . . . 34.86 34.72 35 ?
  N21 H2c36 C36 . . . 66.8 66.42 67.19 ?
  N21 H2c36 C46 . . . 101.95 101.7 102.2 ?
  N21 H2c36 H1n21 . . . 19.92 19.58 20.25 ?
  N21 H2c36 H1n24 . . . 60.55 60.39 60.71 ?
  N21 H2c36 H1n26 . . . 72.89 72.69 73.08 ?
  N21 H2c36 H1c31 . . . 48.36 48.21 48.51 ?
  N21 H2c36 H2c31 . . . 43.52 43.41 43.63 ?
  N21 H2c36 H1c32 . . 1_4555 111.96 110.83 113.09 ?
  N21 H2c36 H1c36 . . . 98.7 98.55 98.85 ?
  N21 H2c36 H1c44 . . . 104.51 104.26 104.75 ?
  N21 H2c36 H2c46 . . . 123.35 123.09 123.61 ?
  N21 H2c36 O71/3b . . 1_4555 97.77 97 98.54 ?
  N24 H2c36 N26 . . . 67.85 67.63 68.07 ?
  N24 H2c36 C31 . . . 95.56 95.31 95.81 ?
  N24 H2c36 C36 . . . 103.4 103.28 103.52 ?
  N24 H2c36 C46 . . . 67.15 66.9 67.39 ?
  N24 H2c36 H1n21 . . . 56.45 56.26 56.64 ?
  N24 H2c36 H1n24 . . . 16.92 16.8 17.04 ?
  N24 H2c36 H1n26 . . . 80.68 80.51 80.85 ?
  N24 H2c36 H1c31 . . . 109.3 109.05 109.54 ?
  N24 H2c36 H2c31 . . . 99.14 98.74 99.54 ?
  N24 H2c36 H1c32 . . 1_4555 143.61 143.03 144.2 ?
  N24 H2c36 H1c36 . . . 134.69 134.46 134.93 ?
  N24 H2c36 H1c44 . . . 42.45 42.31 42.6 ?
  N24 H2c36 H2c46 . . . 80.37 80.08 80.65 ?
  N24 H2c36 O71/3b . . 1_4555 75.64 75.56 75.7 ?
  N26 H2c36 C31 . . . 74 73.69 74.31 ?
  N26 H2c36 C36 . . . 43.84 43.77 43.91 ?
  N26 H2c36 C46 . . . 35.1 34.83 35.37 ?
  N26 H2c36 H1n21 . . . 87.76 87.62 87.9 ?
  N26 H2c36 H1n24 . . . 83.88 83.7 84.05 ?
  N26 H2c36 H1n26 . . . 13.68 13.65 13.71 ?
  N26 H2c36 H1c31 . . . 98.38 97.92 98.85 ?
  N26 H2c36 H2c31 . . . 63.82 63.43 64.22 ?
  N26 H2c36 H1c32 . . 1_4555 147.65 146.68 148.61 ?
  N26 H2c36 H1c36 . . . 67.14 67.03 67.24 ?
  N26 H2c36 H1c44 . . . 82.08 81.69 82.47 ?
  N26 H2c36 H2c46 . . . 54.71 54.45 54.98 ?
  N26 H2c36 O71/3b . . 1_4555 142.75 142.46 143.03 ?
  C31 H2c36 C36 . . . 44.08 43.98 44.19 ?
  C31 H2c36 C46 . . . 109 108.52 109.47 ?
  C31 H2c36 H1n21 . . . 49.74 49.49 50 ?
  C31 H2c36 H1n24 . . . 95.41 95.12 95.69 ?
  C31 H2c36 H1n26 . . . 66.74 66.47 67 ?
  C31 H2c36 H1c31 . . . 24.78 24.64 24.92 ?
  C31 H2c36 H2c31 . . . 13.79 13.78 13.8 ?
  C31 H2c36 H1c32 . . 1_4555 91.37 89.87 92.88 ?
  C31 H2c36 H1c36 . . . 67.34 67.29 67.39 ?
  C31 H2c36 H1c44 . . . 137.6 137.28 137.92 ?
  C31 H2c36 H2c46 . . . 126.27 125.8 126.75 ?
  C31 H2c36 O71/3b . . 1_4555 117.76 116.92 118.6 ?
  C36 H2c36 C46 . . . 72.58 72.3 72.85 ?
  C36 H2c36 H1n21 . . . 86.51 85.93 87.1 ?
  C36 H2c36 H1n24 . . . 114.82 114.58 115.05 ?
  C36 H2c36 H1n26 . . . 31 30.93 31.07 ?
  C36 H2c36 H1c31 . . . 62.53 62.31 62.75 ?
  C36 H2c36 H2c31 . . . 30.31 30.22 30.41 ?
  C36 H2c36 H1c32 . . 1_4555 106.27 105.16 107.37 ?
  C36 H2c36 H1c36 . . . 35.35 34.98 35.73 ?
  C36 H2c36 H1c44 . . . 125.84 125.5 126.18 ?
  C36 H2c36 H2c46 . . . 84.43 83.99 84.87 ?
  C36 H2c36 O71/3b . . 1_4555 161.84 161.07 162.61 ?
  C46 H2c36 H1n21 . . . 112.35 112.04 112.66 ?
  C46 H2c36 H1n24 . . . 83.26 82.94 83.57 ?
  C46 H2c36 H1n26 . . . 43.3 43.02 43.57 ?
  C46 H2c36 H1c31 . . . 132.94 132.36 133.53 ?
  C46 H2c36 H2c31 . . . 97.98 97.4 98.56 ?
  C46 H2c36 H1c32 . . 1_4555 142.58 142.11 143.04 ?
  C46 H2c36 H1c36 . . . 79.01 78.86 79.15 ?
  C46 H2c36 H1c44 . . . 56.6 56.4 56.8 ?
  C46 H2c36 H2c46 . . . 21.42 21.4 21.43 ?
  C46 H2c36 O71/3b . . 1_4555 121.91 121.25 122.57 ?
  H1n21 H2c36 H1n24 . . . 48.86 48.51 49.22 ?
  H1n21 H2c36 H1n26 . . . 91.23 91.06 91.41 ?
  H1n21 H2c36 H1c31 . . . 53.94 53.71 54.17 ?
  H1n21 H2c36 H2c31 . . . 61 60.8 61.21 ?
  H1n21 H2c36 H1c32 . . 1_4555 104.8 103.9 105.69 ?
  H1n21 H2c36 H1c36 . . . 116.68 116.43 116.94 ?
  H1n21 H2c36 H1c44 . . . 95.7 95.45 95.95 ?
  H1n21 H2c36 H2c46 . . . 132.17 131.83 132.51 ?
  H1n21 H2c36 O71/3b . . 1_4555 77.86 76.82 78.89 ?
  H1n24 H2c36 H1n26 . . . 96.12 95.99 96.24 ?
  H1n24 H2c36 H1c31 . . . 102.61 102.18 103.04 ?
  H1n24 H2c36 H2c31 . . . 102.72 102.41 103.03 ?
  H1n24 H2c36 H1c32 . . 1_4555 126.86 126.43 127.31 ?
  H1n24 H2c36 H1c36 . . . 149.13 149.02 149.24 ?
  H1n24 H2c36 H1c44 . . . 46.87 46.61 47.13 ?
  H1n24 H2c36 H2c46 . . . 94.09 93.62 94.56 ?
  H1n24 H2c36 O71/3b . . 1_4555 60.75 60.47 61.04 ?
  H1n26 H2c36 H1c31 . . . 89.78 89.34 90.22 ?
  H1n26 H2c36 H2c31 . . . 54.83 54.49 55.17 ?
  H1n26 H2c36 H1c32 . . 1_4555 134.13 133.14 135.12 ?
  H1n26 H2c36 H1c36 . . . 54.04 53.9 54.18 ?
  H1n26 H2c36 H1c44 . . . 94.89 94.51 95.27 ?
  H1n26 H2c36 H2c46 . . . 59.71 59.42 59.99 ?
  H1n26 H2c36 O71/3b . . 1_4555 156.17 155.94 156.41 ?
  H1c31 H2c36 H2c31 . . . 34.97 34.88 35.06 ?
  H1c31 H2c36 H1c32 . . 1_4555 67.97 66.48 69.46 ?
  H1c31 H2c36 H1c36 . . . 72.78 72.55 73.01 ?
  H1c31 H2c36 H1c44 . . . 149.42 149.25 149.6 ?
  H1c31 H2c36 H2c46 . . . 146.76 146.18 147.35 ?
  H1c31 H2c36 O71/3b . . 1_4555 100.31 99.49 101.12 ?
  H2c31 H2c36 H1c32 . . 1_4555 95.99 94.31 97.69 ?
  H2c31 H2c36 H1c36 . . . 55.71 55.63 55.79 ?
  H2c31 H2c36 H1c44 . . . 137.94 137.27 138.61 ?
  H2c31 H2c36 H2c46 . . . 113.49 112.99 114 ?
  H2c31 H2c36 O71/3b . . 1_4555 131.53 130.69 132.38 ?
  H1c32 H2c36 H1c36 1_4555 . . 80.66 79.84 81.47 ?
  H1c32 H2c36 H1c44 1_4555 . . 124.9 123.99 125.81 ?
  H1c32 H2c36 H2c46 1_4555 . . 122.82 122.2 123.46 ?
  H1c32 H2c36 O71/3b 1_4555 . 1_4555 69.59 68.89 70.28 ?
  H1c36 H2c36 H1c44 . . . 132.97 132.67 133.27 ?
  H1c36 H2c36 H2c46 . . . 78.13 77.89 78.38 ?
  H1c36 H2c36 O71/3b . . 1_4555 149.66 149.37 149.97 ?
  H1c44 H2c36 H2c46 . . . 54.91 54.59 55.22 ?
  H1c44 H2c36 O71/3b . . 1_4555 65.7 65.14 66.26 ?
  H2c46 H2c36 O71/3b . . 1_4555 112.92 111.94 113.91 ?
  N21 H1c41 C41 . . . 44.35 44.21 44.49 ?
  N21 H1c41 C43 . . . 84.64 84.37 84.9 ?
  N21 H1c41 N51 . . . 75.57 75.39 75.76 ?
  N21 H1c41 H1n21 . . . 24.18 23.71 24.64 ?
  N21 H1c41 H2c33 . . . 76.3 76.04 76.6 ?
  N21 H1c41 H2c41 . . . 68.12 68.01 68.24 ?
  N21 H1c41 H2c43 . . . 104.05 103.56 104.52 ?
  N21 H1c41 O71/1a . . 1_4555 87.95 86.6 89.32 ?
  N21 H1c41 C441 . . 2_5645 138.88 137.7 140.08 ?
  N21 H1c41 H1c441 . . 2_5645 150.95 149.63 152.31 ?
  N21 H1c41 H2c441 . . 2_5645 120.52 119.36 121.67 ?
  C41 H1c41 C43 . . . 71.66 71.54 71.76 ?
  C41 H1c41 N51 . . . 43.27 43.19 43.35 ?
  C41 H1c41 H1n21 . . . 68.34 67.81 68.88 ?
  C41 H1c41 H2c33 . . . 106.12 105.61 106.63 ?
  C41 H1c41 H2c41 . . . 37.22 37.21 37.23 ?
  C41 H1c41 H2c43 . . . 93.4 93.3 93.5 ?
  C41 H1c41 O71/1a . . 1_4555 132.12 130.71 133.57 ?
  C41 H1c41 C441 . . 2_5645 120.85 119.07 122.62 ?
  C41 H1c41 H1c441 . . 2_5645 122.36 120.51 124.22 ?
  C41 H1c41 H2c441 . . 2_5645 106.68 104.99 108.37 ?
  C43 H1c41 N51 . . . 34.14 34.09 34.18 ?
  C43 H1c41 H1n21 . . . 96.52 96.13 96.9 ?
  C43 H1c41 H2c33 . . . 61.59 60.7 62.49 ?
  C43 H1c41 H2c41 . . . 101.21 101.17 101.26 ?
  C43 H1c41 H2c43 . . . 22.35 22.26 22.44 ?
  C43 H1c41 O71/1a . . 1_4555 115.08 114.06 116.07 ?
  C43 H1c41 C441 . . 2_5645 131.89 130.86 132.91 ?
  C43 H1c41 H1c441 . . 2_5645 118.11 116.6 119.6 ?
  C43 H1c41 H2c441 . . 2_5645 143.47 142.21 144.72 ?
  N51 H1c41 H1n21 . . . 97.18 96.79 97.57 ?
  N51 H1c41 H2c33 . . . 91.78 91.04 92.52 ?
  N51 H1c41 H2c41 . . . 67.24 67.18 67.31 ?
  N51 H1c41 H2c43 . . . 52.55 52.39 52.73 ?
  N51 H1c41 O71/1a . . 1_4555 145.04 144.02 146.1 ?
  N51 H1c41 C441 . . 2_5645 121.94 120.77 123.12 ?
  N51 H1c41 H1c441 . . 2_5645 112.38 110.8 113.96 ?
  N51 H1c41 H2c441 . . 2_5645 121.55 120.2 122.9 ?
  H1n21 H1c41 H2c33 . . . 64.42 63.91 64.96 ?
  H1n21 H1c41 H2c41 . . . 86.3 85.75 86.86 ?
  H1n21 H1c41 H2c43 . . . 110.14 109.31 110.94 ?
  H1n21 H1c41 O71/1a . . 1_4555 63.83 62.95 64.73 ?
  H1n21 H1c41 C441 . . 2_5645 131.55 130.59 132.55 ?
  H1n21 H1c41 H1c441 . . 2_5645 145.27 143.85 146.69 ?
  H1n21 H1c41 H2c441 . . 2_5645 117.18 116.02 118.37 ?
  H2c33 H1c41 H2c41 . . . 142 141.63 142.38 ?
  H2c33 H1c41 H2c43 . . . 57.49 56.29 58.7 ?
  H2c33 H1c41 O71/1a . . 1_4555 54.04 53.55 54.55 ?
  H2c33 H1c41 C441 . . 2_5645 133.02 131.77 134.3 ?
  H2c33 H1c41 H1c441 . . 2_5645 129.16 127.78 130.57 ?
  H2c33 H1c41 H2c441 . . 2_5645 144.57 143.71 145.43 ?
  H2c41 H1c41 H2c43 . . . 118.59 118.32 118.83 ?
  H2c41 H1c41 O71/1a . . 1_4555 134.36 133.27 135.46 ?
  H2c41 H1c41 C441 . . 2_5645 84.33 82.59 86.06 ?
  H2c41 H1c41 H1c441 . . 2_5645 88.73 86.99 90.46 ?
  H2c41 H1c41 H2c441 . . 2_5645 69.46 67.79 71.14 ?
  H2c43 H1c41 O71/1a . . 1_4555 104.32 102.97 105.66 ?
  H2c43 H1c41 C441 . . 2_5645 116.01 115.08 116.94 ?
  H2c43 H1c41 H1c441 . . 2_5645 102.35 100.99 103.7 ?
  H2c43 H1c41 H2c441 . . 2_5645 132.51 131.58 133.46 ?
  O71/1a H1c41 C441 1_4555 . 2_5645 90.68 88.69 92.67 ?
  O71/1a H1c41 H1c441 1_4555 . 2_5645 97.02 94.46 99.59 ?
  O71/1a H1c41 H2c441 1_4555 . 2_5645 93.37 91.63 95.12 ?
  C441 H1c41 H1c441 2_5645 . 2_5645 13.89 13.42 14.37 ?
  C441 H1c41 H2c441 2_5645 . 2_5645 18.62 18.4 18.84 ?
  H1c441 H1c41 H2c441 2_5645 . 2_5645 30.91 30.38 31.45 ?
  N21 H2c41 C31 . . . 36.11 35.87 36.35 ?
  N21 H2c41 C41 . . . 44.35 44.21 44.49 ?
  N21 H2c41 C45 . . . 76.27 75.98 76.55 ?
  N21 H2c41 N51 . . . 75.57 75.39 75.75 ?
  N21 H2c41 H1n21 . . . 18.61 18.31 18.91 ?
  N21 H2c41 H1c31 . . . 49.53 49.36 49.72 ?
  N21 H2c41 H2c31 . . . 52.23 51.8 52.65 ?
  N21 H2c41 H1c41 . . . 68.12 68 68.24 ?
  N21 H2c41 H1c45 . . . 86.77 86.08 87.45 ?
  N21 H2c41 H1c441 . . 2_5645 122.38 121.08 123.68 ?
  N21 H2c41 H2c441 . . 2_5645 127.18 126.14 128.26 ?
  N21 H2c41 O91a1 . . 1_4555 130.21 127.3 133.09 ?
  C31 H2c41 C41 . . . 80.02 79.88 80.15 ?
  C31 H2c41 C45 . . . 84.83 84.05 85.61 ?
  C31 H2c41 N51 . . . 100.99 100.59 101.38 ?
  C31 H2c41 H1n21 . . . 44.99 44.71 45.27 ?
  C31 H2c41 H1c31 . . . 21.74 21.68 21.8 ?
  C31 H2c41 H2c31 . . . 22.52 22.4 22.64 ?
  C31 H2c41 H1c41 . . . 101.39 101.26 101.51 ?
  C31 H2c41 H1c45 . . . 82.39 81.25 83.53 ?
  C31 H2c41 H1c441 . . 2_5645 143.33 141.89 144.78 ?
  C31 H2c41 H2c441 . . 2_5645 124.07 122.95 125.23 ?
  C31 H2c41 O91a1 . . 1_4555 94.1 91.27 96.92 ?
  C41 H2c41 C45 . . . 65.47 65.3 65.64 ?
  C41 H2c41 N51 . . . 43.27 43.18 43.35 ?
  C41 H2c41 H1n21 . . . 45.12 44.79 45.44 ?
  C41 H2c41 H1c31 . . . 92.9 92.65 93.13 ?
  C41 H2c41 H2c31 . . . 91.18 90.52 91.81 ?
  C41 H2c41 H1c41 . . . 37.22 37.21 37.23 ?
  C41 H2c41 H1c45 . . . 85.98 85.62 86.32 ?
  C41 H2c41 H1c441 . . 2_5645 91.59 90.52 92.67 ?
  C41 H2c41 H2c441 . . 2_5645 116.92 115.66 118.18 ?
  C41 H2c41 O91a1 . . 1_4555 170.31 168.12 172.37 ?
  C45 H2c41 N51 . . . 32.13 32.01 32.24 ?
  C45 H2c41 H1n21 . . . 92.74 92.36 93.12 ?
  C45 H2c41 H1c31 . . . 106.14 105.27 106.98 ?
  C45 H2c41 H2c31 . . . 71.67 70.56 72.78 ?
  C45 H2c41 H1c41 . . . 97.49 97.41 97.56 ?
  C45 H2c41 H1c45 . . . 21.27 21.18 21.37 ?
  C45 H2c41 H1c441 . . 2_5645 124.04 123.1 124.97 ?
  C45 H2c41 H2c441 . . 2_5645 151.03 149.96 152.1 ?
  C45 H2c41 O91a1 . . 1_4555 106.68 105.85 107.53 ?
  N51 H2c41 H1n21 . . . 84.91 84.65 85.16 ?
  N51 H2c41 H1c31 . . . 121.72 121.49 121.91 ?
  N51 H2c41 H2c31 . . . 96.57 95.65 97.49 ?
  N51 H2c41 H1c41 . . . 67.24 67.17 67.3 ?
  N51 H2c41 H1c45 . . . 52.34 52.21 52.48 ?
  N51 H2c41 H1c441 . . 2_5645 96.58 95.48 97.7 ?
  N51 H2c41 H2c441 . . 2_5645 128.56 127.3 129.81 ?
  N51 H2c41 O91a1 . . 1_4555 132.05 131.56 132.57 ?
  H1n21 H2c41 H1c31 . . . 49.73 49.72 49.74 ?
  H1n21 H2c41 H2c31 . . . 65.5 64.99 66 ?
  H1n21 H2c41 H1c41 . . . 56.44 56.01 56.85 ?
  H1n21 H2c41 H1c45 . . . 105.11 104.3 105.91 ?
  H1n21 H2c41 H1c441 . . 2_5645 105.88 104.3 107.47 ?
  H1n21 H2c41 H2c441 . . 2_5645 108.77 107.48 110.1 ?
  H1n21 H2c41 O91a1 . . 1_4555 133.39 131.21 135.55 ?
  H1c31 H2c41 H2c31 . . . 37.25 37.13 37.37 ?
  H1c31 H2c41 H1c41 . . . 102.34 101.71 102.96 ?
  H1c31 H2c41 H1c45 . . . 100.72 99.4 102.03 ?
  H1c31 H2c41 H1c441 . . 2_5645 126.32 124.74 127.92 ?
  H1c31 H2c41 H2c441 . . 2_5645 102.59 101.52 103.67 ?
  H1c31 H2c41 O91a1 . . 1_4555 83.92 81.63 86.21 ?
  H2c31 H2c41 H1c41 . . . 120.33 120 120.65 ?
  H2c31 H2c41 H1c45 . . . 63.49 62.2 64.79 ?
  H2c31 H2c41 H1c441 . . 2_5645 163.49 161.81 165.2 ?
  H2c31 H2c41 H2c441 . . 2_5645 134.58 133.58 135.6 ?
  H2c31 H2c41 O91a1 . . 1_4555 80.81 77.75 83.84 ?
  H1c41 H2c41 H1c45 . . . 118.72 118.57 118.87 ?
  H1c41 H2c41 H1c441 . . 2_5645 56.87 55.73 58 ?
  H1c41 H2c41 H2c441 . . 2_5645 79.71 78.44 80.97 ?
  H1c41 H2c41 O91a1 . . 1_4555 152.31 150.33 154.24 ?
  H1c45 H2c41 H1c441 . . 2_5645 132.95 132.16 133.72 ?
  H1c45 H2c41 H2c441 . . 2_5645 146.03 145.44 146.62 ?
  H1c45 H2c41 O91a1 . . 1_4555 85.75 84.78 86.73 ?
  H1c441 H2c41 H2c441 2_5645 . 2_5645 32.24 31.59 32.91 ?
  H1c441 H2c41 O91a1 2_5645 . 1_4555 97.56 95.02 100.11 ?
  H2c441 H2c41 O91a1 2_5645 . 1_4555 72.63 70.17 75.09 ?
  N22 H1c42 C42 . . . 44.15 44.12 44.18 ?
  N22 H1c42 C44 . . . 82.54 82.28 82.8 ?
  N22 H1c42 N52 . . . 75.23 75.23 75.23 ?
  N22 H1c42 H1n22 . . . 24.61 24.44 24.77 ?
  N22 H1c42 H2c34 . . . 72.37 71.79 72.95 ?
  N22 H1c42 H2c42 . . . 67.96 67.94 67.99 ?
  N22 H1c42 H2c44 . . . 100.71 100.33 101.09 ?
  N22 H1c42 O71/1b . . . 81.02 80.81 81.22 ?
  N22 H1c42 C431 . . 2_6655 146.13 145.36 146.88 ?
  N22 H1c42 H1c431 . . 2_6655 161.59 160.68 162.4 ?
  N22 H1c42 H2c431 . . 2_6655 127.38 126.91 127.86 ?
  C42 H1c42 C44 . . . 70.52 70.45 70.6 ?
  C42 H1c42 N52 . . . 43.03 42.97 43.08 ?
  C42 H1c42 H1n22 . . . 68.74 68.54 68.93 ?
  C42 H1c42 H2c34 . . . 101.92 101.44 102.4 ?
  C42 H1c42 H2c42 . . . 37.24 37.21 37.26 ?
  C42 H1c42 H2c44 . . . 92.48 92.34 92.62 ?
  C42 H1c42 O71/1b . . . 125.16 124.96 125.37 ?
  C42 H1c42 C431 . . 2_6655 129.39 128.47 130.29 ?
  C42 H1c42 H1c431 . . 2_6655 131.88 130.31 133.43 ?
  C42 H1c42 H2c431 . . 2_6655 114.84 113.82 115.84 ?
  C44 H1c42 N52 . . . 34.22 34.14 34.3 ?
  C44 H1c42 H1n22 . . . 92.48 91.98 92.97 ?
  C44 H1c42 H2c34 . . . 59.26 59.02 59.5 ?
  C44 H1c42 H2c42 . . . 100.86 100.83 100.9 ?
  C44 H1c42 H2c44 . . . 22.19 22.1 22.28 ?
  C44 H1c42 O71/1b . . . 107.94 107.78 108.1 ?
  C44 H1c42 C431 . . 2_6655 129.97 128.73 131.19 ?
  C44 H1c42 H1c431 . . 2_6655 114.13 112.4 115.85 ?
  C44 H1c42 H2c431 . . 2_6655 144.03 142.52 145.52 ?
  N52 H1c42 H1n22 . . . 96.11 95.91 96.3 ?
  N52 H1c42 H2c34 . . . 89.41 89.18 89.64 ?
  N52 H1c42 H2c42 . . . 67.05 67.01 67.09 ?
  N52 H1c42 H2c44 . . . 53.01 52.96 53.07 ?
  N52 H1c42 O71/1b . . . 136.88 136.72 137.05 ?
  N52 H1c42 C431 . . 2_6655 124.55 122.97 126.11 ?
  N52 H1c42 H1c431 . . 2_6655 113.8 111.6 115.99 ?
  N52 H1c42 H2c431 . . 2_6655 125.69 123.95 127.4 ?
  H1n22 H1c42 H2c34 . . . 59.04 58.24 59.84 ?
  H1n22 H1c42 H2c42 . . . 87.89 87.67 88.12 ?
  H1n22 H1c42 H2c44 . . . 103.97 103.3 104.63 ?
  H1n22 H1c42 O71/1b . . . 56.46 56.35 56.57 ?
  H1n22 H1c42 C431 . . 2_6655 136.15 134.59 137.71 ?
  H1n22 H1c42 H1c431 . . 2_6655 149.86 147.55 152.18 ?
  H1n22 H1c42 H2c431 . . 2_6655 123.1 121.77 124.42 ?
  H2c34 H1c42 H2c42 . . . 137.7 137.16 138.24 ?
  H2c34 H1c42 H2c44 . . . 54.59 54.36 54.83 ?
  H2c34 H1c42 O71/1b . . . 48.84 48.52 49.16 ?
  H2c34 H1c42 C431 . . 2_6655 128.61 127.43 129.8 ?
  H2c34 H1c42 H1c431 . . 2_6655 121.97 120.72 123.22 ?
  H2c34 H1c42 H2c431 . . 2_6655 141.25 139.86 142.65 ?
  H2c42 H1c42 H2c44 . . . 119.59 119.54 119.64 ?
  H2c42 H1c42 O71/1b . . . 134.08 133.88 134.28 ?
  H2c42 H1c42 C431 . . 2_6655 93.26 92.57 93.94 ?
  H2c42 H1c42 H1c431 . . 2_6655 99.97 99.02 100.92 ?
  H2c42 H1c42 H2c431 . . 2_6655 77.61 76.63 78.58 ?
  H2c44 H1c42 O71/1b . . . 98.26 98.05 98.47 ?
  H2c44 H1c42 C431 . . 2_6655 113.13 112.28 113.98 ?
  H2c44 H1c42 H1c431 . . 2_6655 97.32 96.06 98.57 ?
  H2c44 H1c42 H2c431 . . 2_6655 131.13 130.11 132.14 ?
  O71/1b H1c42 C431 . . 2_6655 94.7 93.17 96.24 ?
  O71/1b H1c42 H1c431 . . 2_6655 99.86 97.78 101.95 ?
  O71/1b H1c42 H2c431 . . 2_6655 97.33 95.62 99.05 ?
  C431 H1c42 H1c431 2_6655 . 2_6655 15.98 15.51 16.46 ?
  C431 H1c42 H2c431 2_6655 . 2_6655 19.39 19.18 19.6 ?
  H1c431 H1c42 H2c431 2_6655 . 2_6655 34.26 33.78 34.72 ?
  N22 H2c42 C32 . . . 37.05 36.92 37.18 ?
  N22 H2c42 C42 . . . 44.15 44.12 44.18 ?
  N22 H2c42 C46 . . . 78 77.81 78.2 ?
  N22 H2c42 N52 . . . 75.23 75.23 75.23 ?
  N22 H2c42 H1n22 . . . 18.39 18.27 18.51 ?
  N22 H2c42 H1c32 . . . 49.91 49.85 49.97 ?
  N22 H2c42 H2c32 . . . 53.98 53.72 54.25 ?
  N22 H2c42 H1c42 . . . 67.96 67.94 67.99 ?
  N22 H2c42 H1c46 . . . 91.24 90.9 91.58 ?
  N22 H2c42 H1c431 . . 2_6655 115.6 114.81 116.38 ?
  N22 H2c42 H2c431 . . 2_6655 122.49 121.2 123.8 ?
  N22 H2c42 O91a1 . . 2_6655 126.17 122.64 129.75 ?
  C32 H2c42 C42 . . . 81.13 81 81.26 ?
  C32 H2c42 C46 . . . 90.2 89.68 90.71 ?
  C32 H2c42 N52 . . . 104.14 103.79 104.5 ?
  C32 H2c42 H1n22 . . . 45.5 45.35 45.65 ?
  C32 H2c42 H1c32 . . . 21.61 21.56 21.66 ?
  C32 H2c42 H2c32 . . . 22.75 22.73 22.77 ?
  C32 H2c42 H1c42 . . . 100.31 100.17 100.44 ?
  C32 H2c42 H1c46 . . . 90.57 89.78 91.36 ?
  C32 H2c42 H1c431 . . 2_6655 137.86 136.71 139.02 ?
  C32 H2c42 H2c431 . . 2_6655 122.53 121.52 123.55 ?
  C32 H2c42 O91a1 . . 2_6655 89.15 85.73 92.61 ?
  C42 H2c42 C46 . . . 66.89 66.74 67.03 ?
  C42 H2c42 N52 . . . 43.03 42.97 43.08 ?
  C42 H2c42 H1n22 . . . 43.08 42.86 43.3 ?
  C42 H2c42 H1c32 . . . 91.96 91.81 92.11 ?
  C42 H2c42 H2c32 . . . 94.86 94.39 95.34 ?
  C42 H2c42 H1c42 . . . 37.24 37.22 37.26 ?
  C42 H2c42 H1c46 . . . 88.42 88.21 88.64 ?
  C42 H2c42 H1c431 . . 2_6655 83.37 83.2 83.54 ?
  C42 H2c42 H2c431 . . 2_6655 107.59 107.19 108 ?
  C42 H2c42 O91a1 . . 2_6655 170.17 166.76 173.6 ?
  C46 H2c42 N52 . . . 32.72 32.62 32.81 ?
  C46 H2c42 H1n22 . . . 93.37 93.13 93.6 ?
  C46 H2c42 H1c32 . . . 111.69 111.19 112.19 ?
  C46 H2c42 H2c32 . . . 79 78.14 79.86 ?
  C46 H2c42 H1c42 . . . 98.46 98.36 98.55 ?
  C46 H2c42 H1c46 . . . 21.76 21.71 21.81 ?
  C46 H2c42 H1c431 . . 2_6655 118.83 117.45 120.2 ?
  C46 H2c42 H2c431 . . 2_6655 146.38 145.17 147.57 ?
  C46 H2c42 O91a1 . . 2_6655 112.25 111.51 112.96 ?
  N52 H2c42 H1n22 . . . 82.81 82.61 83.01 ?
  N52 H2c42 H1c32 . . . 123.58 123.39 123.77 ?
  N52 H2c42 H2c32 . . . 102.95 102.17 103.72 ?
  N52 H2c42 H1c42 . . . 67.05 67.01 67.09 ?
  N52 H2c42 H1c46 . . . 52.86 52.67 53.04 ?
  N52 H2c42 H1c431 . . 2_6655 90.12 89.04 91.18 ?
  N52 H2c42 H2c431 . . 2_6655 120.8 120.11 121.48 ?
  N52 H2c42 O91a1 . . 2_6655 140.27 138.43 141.96 ?
  H1n22 H2c42 H1c32 . . . 49.76 49.62 49.9 ?
  H1n22 H2c42 H2c32 . . . 66.57 66.36 66.78 ?
  H1n22 H2c42 H1c42 . . . 54.94 54.81 55.05 ?
  H1n22 H2c42 H1c46 . . . 108.83 108.55 109.12 ?
  H1n22 H2c42 H1c431 . . 2_6655 99.36 98.27 100.45 ?
  H1n22 H2c42 H2c431 . . 2_6655 104.16 102.77 105.56 ?
  H1n22 H2c42 O91a1 . . 2_6655 128.75 125.35 132.22 ?
  H1c32 H2c42 H2c32 . . . 37 36.87 37.12 ?
  H1c32 H2c42 H1c42 . . . 98.52 98.09 98.95 ?
  H1c32 H2c42 H1c46 . . . 109.63 108.75 110.51 ?
  H1c32 H2c42 H1c431 . . 2_6655 121.93 120.83 123.04 ?
  H1c32 H2c42 H2c431 . . 2_6655 101.45 100.53 102.38 ?
  H1c32 H2c42 O91a1 . . 2_6655 79.22 75.65 82.84 ?
  H2c32 H2c42 H1c42 . . . 121.27 121.14 121.39 ?
  H2c32 H2c42 H1c46 . . . 72.85 71.82 73.87 ?
  H2c32 H2c42 H1c431 . . 2_6655 158.91 157.77 160.06 ?
  H2c32 H2c42 H2c431 . . 2_6655 134.25 133.28 135.23 ?
  H2c32 H2c42 O91a1 . . 2_6655 75.55 72.63 78.52 ?
  H1c42 H2c42 H1c46 . . . 119.73 119.58 119.87 ?
  H1c42 H2c42 H1c431 . . 2_6655 49.06 48.63 49.5 ?
  H1c42 H2c42 H2c431 . . 2_6655 70.37 69.94 70.81 ?
  H1c42 H2c42 O91a1 . . 2_6655 147.77 147.06 148.41 ?
  H1c46 H2c42 H1c431 . . 2_6655 127.93 126.24 129.61 ?
  H1c46 H2c42 H2c431 . . 2_6655 144.5 143.02 145.97 ?
  H1c46 H2c42 O91a1 . . 2_6655 90.52 89.73 91.27 ?
  H1c431 H2c42 H2c431 2_6655 . 2_6655 30.8 30.39 31.21 ?
  H1c431 H2c42 O91a1 2_6655 . 2_6655 104.81 102.56 106.96 ?
  H2c431 H2c42 O91a1 2_6655 . 2_6655 78.59 76.79 80.32 ?
  N23 H1c43 C43 . . . 44.25 44.11 44.38 ?
  N23 H1c43 C45 . . . 83.52 83.27 83.77 ?
  N23 H1c43 N51 . . . 75.32 75.2 75.45 ?
  N23 H1c43 H1n23 . . . 24.08 23.82 24.33 ?
  N23 H1c43 H2c35 . . . 73.91 73.46 74.38 ?
  N23 H1c43 H2c43 . . . 68.04 67.94 68.16 ?
  N23 H1c43 H2c45 . . . 102.82 102.43 103.23 ?
  N23 H1c43 O71/3a . . . 84.64 84.05 85.23 ?
  N23 H1c43 C421 . . 2_6645 138.83 138.04 139.6 ?
  N23 H1c43 H1c421 . . 2_6645 151.16 150.46 151.83 ?
  N23 H1c43 H2c421 . . 2_6645 120.5 119.89 121.11 ?
  C43 H1c43 C45 . . . 71.1 70.81 71.39 ?
  C43 H1c43 N51 . . . 43.04 42.95 43.13 ?
  C43 H1c43 H1n23 . . . 68.19 68.06 68.33 ?
  C43 H1c43 H2c35 . . . 105.05 104.32 105.79 ?
  C43 H1c43 H2c43 . . . 37.24 37.22 37.26 ?
  C43 H1c43 H2c45 . . . 92.82 92.59 93.06 ?
  C43 H1c43 O71/3a . . . 128.72 128.06 129.39 ?
  C43 H1c43 C421 . . 2_6645 122.36 121.22 123.49 ?
  C43 H1c43 H1c421 . . 2_6645 123.96 122.35 125.57 ?
  C43 H1c43 H2c421 . . 2_6645 107.83 106.75 108.91 ?
  C45 H1c43 N51 . . . 34.33 34.05 34.61 ?
  C45 H1c43 H1n23 . . . 94.81 94.45 95.17 ?
  C45 H1c43 H2c35 . . . 62.92 62.57 63.26 ?
  C45 H1c43 H2c43 . . . 101.1 100.86 101.36 ?
  C45 H1c43 H2c45 . . . 22.31 22.29 22.32 ?
  C45 H1c43 O71/3a . . . 114.05 113.25 114.84 ?
  C45 H1c43 C421 . . 2_6645 134.05 132.25 135.83 ?
  C45 H1c43 H1c421 . . 2_6645 120.21 118.11 122.28 ?
  C45 H1c43 H2c421 . . 2_6645 145.75 143.66 147.84 ?
  N51 H1c43 H1n23 . . . 96.62 96.49 96.73 ?
  N51 H1c43 H2c35 . . . 93.02 92.39 93.65 ?
  N51 H1c43 H2c43 . . . 67.06 66.98 67.14 ?
  N51 H1c43 H2c45 . . . 52.53 52.3 52.76 ?
  N51 H1c43 O71/3a . . . 143.27 142.18 144.37 ?
  N51 H1c43 C421 . . 2_6645 123.78 121.74 125.82 ?
  N51 H1c43 H1c421 . . 2_6645 114.15 111.73 116.58 ?
  N51 H1c43 H2c421 . . 2_6645 123.08 121.04 125.12 ?
  H1n23 H1c43 H2c35 . . . 61.03 60.46 61.61 ?
  H1n23 H1c43 H2c43 . . . 86.49 86.26 86.73 ?
  H1n23 H1c43 H2c45 . . . 108.29 107.68 108.89 ?
  H1n23 H1c43 O71/3a . . . 60.59 59.75 61.42 ?
  H1n23 H1c43 C421 . . 2_6645 131.09 129.6 132.58 ?
  H1n23 H1c43 H1c421 . . 2_6645 144.76 142.85 146.65 ?
  H1n23 H1c43 H2c421 . . 2_6645 117.03 115.79 118.26 ?
  H2c35 H1c43 H2c43 . . . 140.29 139.63 140.96 ?
  H2c35 H1c43 H2c45 . . . 59.32 58.88 59.76 ?
  H2c35 H1c43 O71/3a . . . 51.45 50.98 51.92 ?
  H2c35 H1c43 C421 . . 2_6645 132.37 131.32 133.44 ?
  H2c35 H1c43 H1c421 . . 2_6645 129.66 128.67 130.65 ?
  H2c35 H1c43 H2c421 . . 2_6645 142.77 141.31 144.21 ?
  H2c43 H1c43 H2c45 . . . 118.65 118.51 118.8 ?
  H2c43 H1c43 O71/3a . . . 132.44 132.02 132.86 ?
  H2c43 H1c43 C421 . . 2_6645 85.68 84.77 86.59 ?
  H2c43 H1c43 H1c421 . . 2_6645 90.01 88.99 91.04 ?
  H2c43 H1c43 H2c421 . . 2_6645 70.62 69.51 71.74 ?
  H2c45 H1c43 O71/3a . . . 104.57 103.8 105.32 ?
  H2c45 H1c43 C421 . . 2_6645 117.71 116.26 119.15 ?
  H2c45 H1c43 H1c421 . . 2_6645 104.09 102.35 105.82 ?
  H2c45 H1c43 H2c421 . . 2_6645 134.38 132.75 135.99 ?
  O71/3a H1c43 C421 . . 2_6645 91.43 89.71 93.16 ?
  O71/3a H1c43 H1c421 . . 2_6645 98.24 96.04 100.45 ?
  O71/3a H1c43 H2c421 . . 2_6645 93.58 91.77 95.4 ?
  C421 H1c43 H1c421 2_6645 . 2_6645 13.91 13.38 14.45 ?
  C421 H1c43 H2c421 2_6645 . 2_6645 18.71 18.49 18.94 ?
  H1c421 H1c43 H2c421 2_6645 . 2_6645 30.97 30.41 31.53 ?
  N23 H2c43 C33 . . . 36.38 36.14 36.62 ?
  N23 H2c43 C41 . . . 77.14 76.85 77.43 ?
  N23 H2c43 C43 . . . 44.25 44.11 44.38 ?
  N23 H2c43 N51 . . . 75.32 75.2 75.44 ?
  N23 H2c43 H1n23 . . . 18.37 18.28 18.46 ?
  N23 H2c43 H1c33 . . . 49.79 49.7 49.87 ?
  N23 H2c43 H2c33 . . . 52.96 52.47 53.46 ?
  N23 H2c43 H1c41 . . . 88.42 87.75 89.1 ?
  N23 H2c43 H1c43 . . . 68.04 67.93 68.15 ?
  N23 H2c43 O91/3a . . . 124.57 122.45 126.69 ?
  N23 H2c43 H1c421 . . 2_6645 120.89 119.56 122.2 ?
  N23 H2c43 H2c421 . . 2_6645 125.63 123.64 127.63 ?
  C33 H2c43 C41 . . . 86.13 85.26 87 ?
  C33 H2c43 C43 . . . 80.29 80.15 80.42 ?
  C33 H2c43 N51 . . . 101.58 101.09 102.07 ?
  C33 H2c43 H1n23 . . . 45.06 44.81 45.29 ?
  C33 H2c43 H1c33 . . . 21.79 21.76 21.83 ?
  C33 H2c43 H2c33 . . . 22.67 22.53 22.82 ?
  C33 H2c43 H1c41 . . . 84.39 83.11 85.68 ?
  C33 H2c43 H1c43 . . . 101.24 101.05 101.42 ?
  C33 H2c43 O91/3a . . . 88.22 86.1 90.35 ?
  C33 H2c43 H1c421 . . 2_6645 141.19 139.04 143.33 ?
  C33 H2c43 H2c421 . . 2_6645 122.32 120.24 124.4 ?
  C41 H2c43 C43 . . . 66.38 66.19 66.58 ?
  C41 H2c43 N51 . . . 32.77 32.74 32.8 ?
  C41 H2c43 H1n23 . . . 93.28 92.99 93.57 ?
  C41 H2c43 H1c33 . . . 107.51 106.53 108.49 ?
  C41 H2c43 H2c33 . . . 73.38 72.14 74.63 ?
  C41 H2c43 H1c41 . . . 21.48 21.41 21.56 ?
  C41 H2c43 H1c43 . . . 98.25 98.14 98.36 ?
  C41 H2c43 O91/3a . . . 108.29 106.4 110.2 ?
  C41 H2c43 H1c421 . . 2_6645 124.67 123.22 126.12 ?
  C41 H2c43 H2c421 . . 2_6645 151.53 149.95 153.08 ?
  C43 H2c43 N51 . . . 43.04 42.95 43.13 ?
  C43 H2c43 H1n23 . . . 44.63 44.35 44.9 ?
  C43 H2c43 H1c33 . . . 92.86 92.63 93.09 ?
  C43 H2c43 H2c33 . . . 92.33 91.62 93.05 ?
  C43 H2c43 H1c41 . . . 87.26 86.98 87.56 ?
  C43 H2c43 H1c43 . . . 37.24 37.22 37.26 ?
  C43 H2c43 O91/3a . . . 167.43 165.95 168.97 ?
  C43 H2c43 H1c421 . . 2_6645 90.76 90.43 91.1 ?
  C43 H2c43 H2c421 . . 2_6645 115.79 114.9 116.66 ?
  N51 H2c43 H1n23 . . . 84.2 83.96 84.44 ?
  N51 H2c43 H1c33 . . . 122.16 121.82 122.49 ?
  N51 H2c43 H2c33 . . . 98.19 97.11 99.27 ?
  N51 H2c43 H1c41 . . . 53.13 53 53.27 ?
  N51 H2c43 H1c43 . . . 67.06 66.98 67.14 ?
  N51 H2c43 O91/3a . . . 136.75 134.51 139.01 ?
  N51 H2c43 H1c421 . . 2_6645 96.8 95.64 97.96 ?
  N51 H2c43 H2c421 . . 2_6645 128.62 127.78 129.41 ?
  H1n23 H2c43 H1c33 . . . 49.88 49.69 50.07 ?
  H1n23 H2c43 H2c33 . . . 65.87 65.42 66.31 ?
  H1n23 H2c43 H1c41 . . . 106.47 105.75 107.19 ?
  H1n23 H2c43 H1c43 . . . 56.19 55.91 56.47 ?
  H1n23 H2c43 O91/3a . . . 127.45 125.1 129.84 ?
  H1n23 H2c43 H1c421 . . 2_6645 104.39 102.76 106.01 ?
  H1n23 H2c43 H2c421 . . 2_6645 107.5 105.52 109.48 ?
  H1c33 H2c43 H2c33 . . . 37.12 37.06 37.18 ?
  H1c33 H2c43 H1c41 . . . 102.75 101.24 104.26 ?
  H1c33 H2c43 H1c43 . . . 101.69 100.98 102.39 ?
  H1c33 H2c43 O91/3a . . . 77.77 75.26 80.29 ?
  H1c33 H2c43 H1c421 . . 2_6645 124.07 121.71 126.44 ?
  H1c33 H2c43 H2c421 . . 2_6645 100.79 98.73 102.87 ?
  H2c33 H2c43 H1c41 . . . 65.66 64.19 67.15 ?
  H2c33 H2c43 H1c43 . . . 120.92 120.57 121.25 ?
  H2c33 H2c43 O91/3a . . . 75.24 73.81 76.7 ?
  H2c33 H2c43 H1c421 . . 2_6645 161.07 158.71 163.43 ?
  H2c33 H2c43 H2c421 . . 2_6645 132.63 130.8 134.47 ?
  H1c41 H2c43 H1c43 . . . 119.63 119.53 119.73 ?
  H1c41 H2c43 O91/3a . . . 86.83 85.04 88.64 ?
  H1c41 H2c43 H1c421 . . 2_6645 133.17 131.38 134.97 ?
  H1c41 H2c43 H2c421 . . 2_6645 145.94 144.42 147.46 ?
  H1c43 H2c43 O91/3a . . . 152.35 150.77 153.96 ?
  H1c43 H2c43 H1c421 . . 2_6645 55.73 55.09 56.37 ?
  H1c43 H2c43 H2c421 . . 2_6645 78.58 77.73 79.43 ?
  O91/3a H2c43 H1c421 . . 2_6645 101.22 100.11 102.4 ?
  O91/3a H2c43 H2c421 . . 2_6645 74.48 73.66 75.34 ?
  H1c421 H2c43 H2c421 2_6645 . 2_6645 32.02 31.52 32.53 ?
  N24 H1c44 C44 . . . 44.09 44.02 44.16 ?
  N24 H1c44 C46 . . . 82.71 82.43 82.98 ?
  N24 H1c44 N52 . . . 75.35 75.21 75.49 ?
  N24 H1c44 H1n24 . . . 24.73 24.52 24.92 ?
  N24 H1c44 H2c36 . . . 72.44 71.95 72.93 ?
  N24 H1c44 H2c44 . . . 67.91 67.85 67.97 ?
  N24 H1c44 H2c46 . . . 100.96 100.53 101.38 ?
  N24 H1c44 O71/3b . . 1_4555 82.04 81.66 82.41 ?
  N24 H1c44 C411 . . 2_5655 145.32 144.31 146.35 ?
  N24 H1c44 H1c411 . . 2_5655 161.02 160.34 161.73 ?
  N24 H1c44 H2c411 . . 2_5655 126.65 125.53 127.78 ?
  C44 H1c44 C46 . . . 70.36 70.21 70.51 ?
  C44 H1c44 N52 . . . 43.26 43.15 43.36 ?
  C44 H1c44 H1n24 . . . 68.76 68.56 68.95 ?
  C44 H1c44 H2c36 . . . 101.85 101.33 102.38 ?
  C44 H1c44 H2c44 . . . 37.22 37.2 37.25 ?
  C44 H1c44 H2c46 . . . 92.31 92.21 92.42 ?
  C44 H1c44 O71/3b . . 1_4555 126.09 125.71 126.46 ?
  C44 H1c44 C411 . . 2_5655 129.06 127.87 130.24 ?
  C44 H1c44 H1c411 . . 2_5655 131.59 130.22 132.95 ?
  C44 H1c44 H2c411 . . 2_5655 114.3 112.95 115.63 ?
  C46 H1c44 N52 . . . 33.67 33.52 33.82 ?
  C46 H1c44 H1n24 . . . 93.54 92.99 94.08 ?
  C46 H1c44 H2c36 . . . 59.55 59.32 59.79 ?
  C46 H1c44 H2c44 . . . 100.52 100.41 100.63 ?
  C46 H1c44 H2c46 . . . 22.19 22.16 22.23 ?
  C46 H1c44 O71/3b . . 1_4555 107.12 106.91 107.34 ?
  C46 H1c44 C411 . . 2_5655 130.48 129.17 131.76 ?
  C46 H1c44 H1c411 . . 2_5655 114.36 112.92 115.79 ?
  C46 H1c44 H2c411 . . 2_5655 144.14 142.53 145.75 ?
  N52 H1c44 H1n24 . . . 96.68 96.41 96.95 ?
  N52 H1c44 H2c36 . . . 89.15 88.8 89.5 ?
  N52 H1c44 H2c44 . . . 67.23 67.15 67.32 ?
  N52 H1c44 H2c46 . . . 52.46 52.26 52.65 ?
  N52 H1c44 O71/3b . . 1_4555 136.08 135.91 136.25 ?
  N52 H1c44 C411 . . 2_5655 124.89 123.39 126.38 ?
  N52 H1c44 H1c411 . . 2_5655 113.86 112.15 115.56 ?
  N52 H1c44 H2c411 . . 2_5655 125.74 124.1 127.38 ?
  H1n24 H1c44 H2c36 . . . 59.8 59.15 60.45 ?
  H1n24 H1c44 H2c44 . . . 87.49 87.29 87.7 ?
  H1n24 H1c44 H2c46 . . . 105.19 104.38 105.99 ?
  H1n24 H1c44 O71/3b . . 1_4555 57.51 56.94 58.08 ?
  H1n24 H1c44 C411 . . 2_5655 134.82 133.57 136.08 ?
  H1n24 H1c44 H1c411 . . 2_5655 149.07 147.51 150.65 ?
  H1n24 H1c44 H2c411 . . 2_5655 121.76 120.48 123.06 ?
  H2c36 H1c44 H2c44 . . . 137.66 137.09 138.22 ?
  H2c36 H1c44 H2c46 . . . 54.99 54.64 55.35 ?
  H2c36 H1c44 O71/3b . . 1_4555 47.86 47.64 48.07 ?
  H2c36 H1c44 C411 . . 2_5655 129.05 128.42 129.7 ?
  H2c36 H1c44 H1c411 . . 2_5655 122.48 122.06 122.91 ?
  H2c36 H1c44 H2c411 . . 2_5655 141.71 140.46 142.94 ?
  H2c44 H1c44 H2c46 . . . 119.16 119.02 119.3 ?
  H2c44 H1c44 O71/3b . . 1_4555 135.83 135.46 136.2 ?
  H2c44 H1c44 C411 . . 2_5655 92.81 91.67 93.95 ?
  H2c44 H1c44 H1c411 . . 2_5655 99.52 98.42 100.61 ?
  H2c44 H1c44 H2c411 . . 2_5655 77.08 75.71 78.43 ?
  H2c46 H1c44 O71/3b . . 1_4555 97.18 96.71 97.66 ?
  H2c46 H1c44 C411 . . 2_5655 113.67 112.65 114.68 ?
  H2c46 H1c44 H1c411 . . 2_5655 97.58 96.4 98.74 ?
  H2c46 H1c44 H2c411 . . 2_5655 131.47 130.34 132.58 ?
  O71/3b H1c44 C411 1_4555 . 2_5655 94.59 93.52 95.67 ?
  O71/3b H1c44 H1c411 1_4555 . 2_5655 99.54 98.13 100.96 ?
  O71/3b H1c44 H2c411 1_4555 . 2_5655 97.97 96.57 99.38 ?
  C411 H1c44 H1c411 2_5655 . 2_5655 16.26 15.77 16.76 ?
  C411 H1c44 H2c411 2_5655 . 2_5655 19.36 19.14 19.58 ?
  H1c411 H1c44 H2c411 2_5655 . 2_5655 34.41 33.8 35.01 ?
  N24 H2c44 C34 . . . 36.85 36.55 37.14 ?
  N24 H2c44 C42 . . . 77.91 77.81 78.02 ?
  N24 H2c44 C44 . . . 44.09 44.02 44.15 ?
  N24 H2c44 N52 . . . 75.35 75.21 75.49 ?
  N24 H2c44 H1n24 . . . 18.53 18.36 18.7 ?
  N24 H2c44 H1c34 . . . 50.38 50.13 50.63 ?
  N24 H2c44 H2c34 . . . 53.9 53.61 54.21 ?
  N24 H2c44 H1c42 . . . 91 90.82 91.18 ?
  N24 H2c44 H1c44 . . . 67.91 67.85 67.97 ?
  N24 H2c44 O91/1a . . 2_5555 131.26 130.27 132.24 ?
  N24 H2c44 H1c411 . . 2_5655 115.98 115.17 116.8 ?
  N24 H2c44 H2c411 . . 2_5655 122.34 120.94 123.77 ?
  C34 H2c44 C42 . . . 88.08 87.62 88.54 ?
  C34 H2c44 C44 . . . 80.71 80.45 80.96 ?
  C34 H2c44 N52 . . . 102.63 102.28 102.97 ?
  C34 H2c44 H1n24 . . . 45.73 45.44 46.02 ?
  C34 H2c44 H1c34 . . . 21.91 21.88 21.94 ?
  C34 H2c44 H2c34 . . . 22.82 22.8 22.84 ?
  C34 H2c44 H1c42 . . . 88.37 88.05 88.69 ?
  C34 H2c44 H1c44 . . . 101.06 100.96 101.15 ?
  C34 H2c44 O91/1a . . 2_5555 94.7 93.55 95.85 ?
  C34 H2c44 H1c411 . . 2_5655 139.77 138.51 141.02 ?
  C34 H2c44 H2c411 . . 2_5655 124.18 122.43 125.95 ?
  C42 H2c44 C44 . . . 66.79 66.61 66.97 ?
  C42 H2c44 N52 . . . 32.48 32.33 32.62 ?
  C42 H2c44 H1n24 . . . 93.75 93.58 93.93 ?
  C42 H2c44 H1c34 . . . 109.63 109.16 110.1 ?
  C42 H2c44 H2c34 . . . 76.13 75.6 76.66 ?
  C42 H2c44 H1c42 . . . 21.58 21.5 21.65 ?
  C42 H2c44 H1c44 . . . 98.34 98.2 98.49 ?
  C42 H2c44 O91/1a . . 2_5555 114.13 112.09 116.19 ?
  C42 H2c44 H1c411 . . 2_5655 119.19 118.11 120.26 ?
  C42 H2c44 H2c411 . . 2_5655 146.92 145.74 148.06 ?
  C44 H2c44 N52 . . . 43.26 43.15 43.36 ?
  C44 H2c44 H1n24 . . . 43.73 43.43 44.03 ?
  C44 H2c44 H1c34 . . . 93.03 92.88 93.18 ?
  C44 H2c44 H2c34 . . . 93.8 93.44 94.15 ?
  C44 H2c44 H1c42 . . . 88.13 87.92 88.34 ?
  C44 H2c44 H1c44 . . . 37.22 37.2 37.24 ?
  C44 H2c44 O91/1a . . 2_5555 175.06 173.89 176.23 ?
  C44 H2c44 H1c411 . . 2_5655 83.93 83.46 84.41 ?
  C44 H2c44 H2c411 . . 2_5655 107.89 107.23 108.57 ?
  N52 H2c44 H1n24 . . . 83.66 83.33 83.99 ?
  N52 H2c44 H1c34 . . . 123.16 122.93 123.38 ?
  N52 H2c44 H2c34 . . . 100.34 99.82 100.85 ?
  N52 H2c44 H1c42 . . . 52.42 52.14 52.7 ?
  N52 H2c44 H1c44 . . . 67.23 67.15 67.32 ?
  N52 H2c44 O91/1a . . 2_5555 139.62 137.43 141.8 ?
  N52 H2c44 H1c411 . . 2_5655 90.67 89.8 91.54 ?
  N52 H2c44 H2c411 . . 2_5655 121.41 120.64 122.17 ?
  H1n24 H2c44 H1c34 . . . 50.7 50.32 51.08 ?
  H1n24 H2c44 H2c34 . . . 66.88 66.61 67.16 ?
  H1n24 H2c44 H1c42 . . . 108.91 108.75 109.06 ?
  H1n24 H2c44 H1c44 . . . 55.33 55.1 55.56 ?
  H1n24 H2c44 O91/1a . . 2_5555 131.88 130.39 133.38 ?
  H1n24 H2c44 H1c411 . . 2_5655 99.88 98.97 100.8 ?
  H1n24 H2c44 H2c411 . . 2_5655 103.84 102.39 105.32 ?
  H1c34 H2c44 H2c34 . . . 36.87 36.81 36.93 ?
  H1c34 H2c44 H1c42 . . . 106.9 106.52 107.27 ?
  H1c34 H2c44 H1c44 . . . 101.01 100.82 101.22 ?
  H1c34 H2c44 O91/1a . . 2_5555 82.35 80.85 83.85 ?
  H1c34 H2c44 H1c411 . . 2_5655 124.64 123.05 126.22 ?
  H1c34 H2c44 H2c411 . . 2_5655 103.16 101.44 104.9 ?
  H2c34 H2c44 H1c42 . . . 70.08 69.72 70.45 ?
  H2c34 H2c44 H1c44 . . . 121.55 121.35 121.75 ?
  H2c34 H2c44 O91/1a . . 2_5555 82.14 81.08 83.22 ?
  H2c34 H2c44 H1c411 . . 2_5655 161.38 159.87 162.88 ?
  H2c34 H2c44 H2c411 . . 2_5655 136.54 135.02 138.07 ?
  H1c42 H2c44 H1c44 . . . 119.45 119.25 119.66 ?
  H1c42 H2c44 O91/1a . . 2_5555 92.6 90.57 94.64 ?
  H1c42 H2c44 H1c411 . . 2_5655 128.12 126.86 129.37 ?
  H1c42 H2c44 H2c411 . . 2_5655 145 143.56 146.44 ?
  H1c44 H2c44 O91/1a . . 2_5555 144.28 142.26 146.3 ?
  H1c44 H2c44 H1c411 . . 2_5655 49.57 48.99 50.16 ?
  H1c44 H2c44 H2c411 . . 2_5655 70.68 70.03 71.33 ?
  O91/1a H2c44 H1c411 2_5555 . 2_5655 99.16 98.02 100.28 ?
  O91/1a H2c44 H2c411 2_5555 . 2_5655 73.93 72.67 75.18 ?
  H1c411 H2c44 H2c411 2_5655 . 2_5655 30.83 30.31 31.35 ?
  N25 H1c45 C41 . . . 84.63 84.35 84.91 ?
  N25 H1c45 C45 . . . 44.14 43.98 44.3 ?
  N25 H1c45 C46 . . 2_5645 138.73 137.53 139.97 ?
  N25 H1c45 N51 . . . 75.31 75.09 75.53 ?
  N25 H1c45 H1n25 . . . 24.22 23.98 24.46 ?
  N25 H1c45 H2c31 . . . 77.06 76.7 77.43 ?
  N25 H1c45 H2c41 . . . 104.35 103.99 104.71 ?
  N25 H1c45 H2c45 . . . 67.95 67.82 68.08 ?
  N25 H1c45 H1c46 . . 2_5645 150.66 149.22 152.07 ?
  N25 H1c45 H2c46 . . 2_5645 120.28 119.15 121.43 ?
  N25 H1c45 O71a1 . . 1_4555 88.04 86.28 89.82 ?
  N25 H1c45 O71/1a1 . . 1_4555 73.92 72.85 75 ?
  C41 H1c45 C45 . . . 71.95 71.8 72.1 ?
  C41 H1c45 C46 . . 2_5645 131.55 130.87 132.25 ?
  C41 H1c45 N51 . . . 34.57 34.41 34.74 ?
  C41 H1c45 H1n25 . . . 96.75 96.47 97.04 ?
  C41 H1c45 H2c31 . . . 62.52 61.97 63.06 ?
  C41 H1c45 H2c41 . . . 22.3 22.23 22.36 ?
  C41 H1c45 H2c45 . . . 101.56 101.41 101.69 ?
  C41 H1c45 H1c46 . . 2_5645 117.59 117.07 118.12 ?
  C41 H1c45 H2c46 . . 2_5645 143.32 142.61 144.04 ?
  C41 H1c45 O71a1 . . 1_4555 115.21 114.67 115.78 ?
  C41 H1c45 O71/1a1 . . 1_4555 149.52 149.16 149.87 ?
  C45 H1c45 C46 . . 2_5645 120.01 118.43 121.61 ?
  C45 H1c45 N51 . . . 43.16 43.05 43.27 ?
  C45 H1c45 H1n25 . . . 68.13 68.05 68.2 ?
  C45 H1c45 H2c31 . . . 107.33 106.87 107.79 ?
  C45 H1c45 H2c41 . . . 93.48 93.39 93.57 ?
  C45 H1c45 H2c45 . . . 37.21 37.2 37.22 ?
  C45 H1c45 H1c46 . . 2_5645 121.34 119.5 123.19 ?
  C45 H1c45 H2c46 . . 2_5645 106.08 104.6 107.58 ?
  C45 H1c45 O71a1 . . 1_4555 131.97 130.37 133.59 ?
  C45 H1c45 O71/1a1 . . 1_4555 104.61 103.7 105.53 ?
  C46 H1c45 N51 2_5645 . . 121.11 120.11 122.11 ?
  C46 H1c45 H1n25 2_5645 . . 131.66 130.82 132.52 ?
  C46 H1c45 H2c31 2_5645 . . 132.64 131.43 133.85 ?
  C46 H1c45 H2c41 2_5645 . . 115.52 114.81 116.23 ?
  C46 H1c45 H2c45 2_5645 . . 83.57 81.97 85.16 ?
  C46 H1c45 H1c46 2_5645 . 2_5645 14.07 13.91 14.22 ?
  C46 H1c45 H2c46 2_5645 . 2_5645 18.62 18.52 18.73 ?
  C46 H1c45 O71a1 2_5645 . 1_4555 91.36 90.73 91.98 ?
  C46 H1c45 O71/1a1 2_5645 . 1_4555 77.19 76.63 77.74 ?
  N51 H1c45 H1n25 . . . 97.14 97 97.28 ?
  N51 H1c45 H2c31 . . . 93.21 92.71 93.7 ?
  N51 H1c45 H2c41 . . . 52.61 52.32 52.91 ?
  N51 H1c45 H2c45 . . . 67.15 67.06 67.24 ?
  N51 H1c45 H1c46 . . 2_5645 111.38 110.32 112.45 ?
  N51 H1c45 H2c46 . . 2_5645 120.94 119.79 122.09 ?
  N51 H1c45 O71a1 . . 1_4555 145.44 144.69 146.16 ?
  N51 H1c45 O71/1a1 . . 1_4555 147.03 146.18 147.9 ?
  H1n25 H1c45 H2c31 . . . 64.97 64.6 65.34 ?
  H1n25 H1c45 H2c41 . . . 110.94 110.48 111.4 ?
  H1n25 H1c45 H2c45 . . . 85.9 85.82 85.96 ?
  H1n25 H1c45 H1c46 . . 2_5645 145.61 144.96 146.3 ?
  H1n25 H1c45 H2c46 . . 2_5645 116.89 116.08 117.72 ?
  H1n25 H1c45 O71a1 . . 1_4555 63.89 62.37 65.44 ?
  H1n25 H1c45 O71/1a1 . . 1_4555 55.82 54.99 56.65 ?
  H2c31 H1c45 H2c41 . . . 58.72 57.94 59.52 ?
  H2c31 H1c45 H2c45 . . . 143.02 142.62 143.42 ?
  H2c31 H1c45 H1c46 . . 2_5645 129.02 127.56 130.48 ?
  H2c31 H1c45 H2c46 . . 2_5645 143.83 142.73 144.92 ?
  H2c31 H1c45 O71a1 . . 1_4555 53.15 52.51 53.8 ?
  H2c31 H1c45 O71/1a1 . . 1_4555 91.24 90.78 91.68 ?
  H2c41 H1c45 H2c45 . . . 118.45 118.18 118.72 ?
  H2c41 H1c45 H1c46 . . 2_5645 101.7 101.08 102.31 ?
  H2c41 H1c45 H2c46 . . 2_5645 132.07 131.63 132.5 ?
  H2c41 H1c45 O71a1 . . 1_4555 105.08 104.16 105.99 ?
  H2c41 H1c45 O71/1a1 . . 1_4555 148.74 148.14 149.33 ?
  H2c45 H1c45 H1c46 . . 2_5645 87.9 86.04 89.77 ?
  H2c45 H1c45 H2c46 . . 2_5645 68.88 67.37 70.38 ?
  H2c45 H1c45 O71a1 . . 1_4555 133.88 132.92 134.84 ?
  H2c45 H1c45 O71/1a1 . . 1_4555 90.35 89.8 90.9 ?
  H1c46 H1c45 H2c46 2_5645 . 2_5645 31.09 30.82 31.36 ?
  H1c46 H1c45 O71a1 2_5645 . 1_4555 98.01 96.94 99.08 ?
  H1c46 H1c45 O71/1a1 2_5645 . 1_4555 90.5 89.91 91.09 ?
  H2c46 H1c45 O71a1 2_5645 . 1_4555 93.6 93.07 94.13 ?
  H2c46 H1c45 O71/1a1 2_5645 . 1_4555 67.14 66.45 67.82 ?
  O71a1 H1c45 O71/1a1 1_4555 . 1_4555 44.21 43.96 44.45 ?
  N25 H2c45 C35 . . . 36.74 36.48 37 ?
  N25 H2c45 C43 . . . 76.1 75.96 76.23 ?
  N25 H2c45 C45 . . . 44.14 43.98 44.3 ?
  N25 H2c45 N51 . . . 75.31 75.09 75.52 ?
  N25 H2c45 H1n25 . . . 18.72 18.55 18.89 ?
  N25 H2c45 H1c35 . . . 51.01 50.71 51.3 ?
  N25 H2c45 H2c35 . . . 52.52 52.06 52.98 ?
  N25 H2c45 H1c43 . . . 87.4 86.89 87.9 ?
  N25 H2c45 H1c45 . . . 67.95 67.82 68.08 ?
  N25 H2c45 H1c46 . . 2_5645 123.14 121.64 124.64 ?
  N25 H2c45 H2c46 . . 2_5645 127.67 126.58 128.75 ?
  N25 H2c45 O91/1a1 . . . 123.78 122.03 125.56 ?
  C35 H2c45 C43 . . . 84.35 84.16 84.54 ?
  C35 H2c45 C45 . . . 80.36 80.26 80.47 ?
  C35 H2c45 N51 . . . 100.8 100.65 100.95 ?
  C35 H2c45 H1n25 . . . 45.61 45.31 45.92 ?
  C35 H2c45 H1c35 . . . 22.05 21.96 22.15 ?
  C35 H2c45 H2c35 . . . 22.46 22.33 22.6 ?
  C35 H2c45 H1c43 . . . 82.49 82.09 82.89 ?
  C35 H2c45 H1c45 . . . 102.01 101.91 102.11 ?
  C35 H2c45 H1c46 . . 2_5645 144.94 144.12 145.73 ?
  C35 H2c45 H2c46 . . 2_5645 124.73 124 125.47 ?
  C35 H2c45 O91/1a1 . . . 87.05 85.53 88.59 ?
  C43 H2c45 C45 . . . 65.35 65.1 65.59 ?
  C43 H2c45 N51 . . . 32.09 31.86 32.33 ?
  C43 H2c45 H1n25 . . . 92.81 92.54 93.09 ?
  C43 H2c45 H1c35 . . . 105.68 105.4 105.96 ?
  C43 H2c45 H2c35 . . . 70.71 70.48 70.94 ?
  C43 H2c45 H1c43 . . . 21.4 21.34 21.46 ?
  C43 H2c45 H1c45 . . . 97.37 97.14 97.59 ?
  C43 H2c45 H1c46 . . 2_5645 123.56 122.95 124.17 ?
  C43 H2c45 H2c46 . . 2_5645 150.8 150.01 151.61 ?
  C43 H2c45 O91/1a1 . . . 106.08 104.67 107.52 ?
  C45 H2c45 N51 . . . 43.16 43.05 43.27 ?
  C45 H2c45 H1n25 . . . 45.28 45.16 45.41 ?
  C45 H2c45 H1c35 . . . 94.38 94.25 94.52 ?
  C45 H2c45 H2c35 . . . 90.9 90.58 91.22 ?
  C45 H2c45 H1c43 . . . 86.17 85.78 86.55 ?
  C45 H2c45 H1c45 . . . 37.21 37.2 37.23 ?
  C45 H2c45 H1c46 . . 2_5645 92.12 90.69 93.55 ?
  C45 H2c45 H2c46 . . 2_5645 117.36 115.76 118.96 ?
  C45 H2c45 O91/1a1 . . . 165.27 163.74 166.85 ?
  N51 H2c45 H1n25 . . . 84.99 84.8 85.17 ?
  N51 H2c45 H1c35 . . . 122.21 122.03 122.38 ?
  N51 H2c45 H2c35 . . . 95.71 95.49 95.92 ?
  N51 H2c45 H1c43 . . . 52.23 51.96 52.5 ?
  N51 H2c45 H1c45 . . . 67.15 67.06 67.24 ?
  N51 H2c45 H1c46 . . 2_5645 96.41 95.49 97.33 ?
  N51 H2c45 H2c46 . . 2_5645 128.63 127.48 129.78 ?
  N51 H2c45 O91/1a1 . . . 133.88 132.36 135.4 ?
  H1n25 H2c45 H1c35 . . . 51.35 51.04 51.66 ?
  H1n25 H2c45 H2c35 . . . 65.88 65.37 66.39 ?
  H1n25 H2c45 H1c43 . . . 105.89 105.26 106.5 ?
  H1n25 H2c45 H1c45 . . . 56.47 56.27 56.68 ?
  H1n25 H2c45 H1c46 . . 2_5645 106.76 105.38 108.15 ?
  H1n25 H2c45 H2c46 . . 2_5645 109.12 108.04 110.19 ?
  H1n25 H2c45 O91/1a1 . . . 127.23 125.65 128.85 ?
  H1c35 H2c45 H2c35 . . . 37.13 37.03 37.23 ?
  H1c35 H2c45 H1c43 . . . 100.36 99.89 100.82 ?
  H1c35 H2c45 H1c45 . . . 104.22 104.1 104.35 ?
  H1c35 H2c45 H1c46 . . 2_5645 128.09 127.58 128.61 ?
  H1c35 H2c45 H2c46 . . 2_5645 103.08 102.36 103.81 ?
  H1c35 H2c45 O91/1a1 . . . 76.03 74.69 77.38 ?
  H2c35 H2c45 H1c43 . . . 63.23 62.87 63.59 ?
  H2c35 H2c45 H1c45 . . . 120.47 120.14 120.8 ?
  H2c35 H2c45 H1c46 . . 2_5645 165.14 164.6 165.72 ?
  H2c35 H2c45 H2c46 . . 2_5645 135.46 134.52 136.42 ?
  H2c35 H2c45 O91/1a1 . . . 74.71 73.39 76.05 ?
  H1c43 H2c45 H1c45 . . . 118.67 118.42 118.91 ?
  H1c43 H2c45 H1c46 . . 2_5645 131.46 130.45 132.48 ?
  H1c43 H2c45 H2c46 . . 2_5645 144.9 143.73 146.1 ?
  H1c43 H2c45 O91/1a1 . . . 84.69 83.29 86.09 ?
  H1c45 H2c45 H1c46 . . 2_5645 57.57 56.07 59.09 ?
  H1c45 H2c45 H2c46 . . 2_5645 80.15 78.57 81.74 ?
  H1c45 H2c45 O91/1a1 . . . 155.6 153.88 157.34 ?
  H1c46 H2c45 H2c46 2_5645 . 2_5645 32.44 32.14 32.74 ?
  H1c46 H2c45 O91/1a1 2_5645 . . 102.54 102.3 102.79 ?
  H2c46 H2c45 O91/1a1 2_5645 . . 76.15 75.84 76.47 ?
  N26 H1c46 C42 . . . 82.56 82.25 82.88 ?
  N26 H1c46 C45 . . 2_5655 144.76 143.86 145.66 ?
  N26 H1c46 C46 . . . 44.26 44.14 44.38 ?
  N26 H1c46 N52 . . . 75.29 75.2 75.38 ?
  N26 H1c46 H1n26 . . . 24.45 24.2 24.7 ?
  N26 H1c46 H2c32 . . . 73.24 72.92 73.55 ?
  N26 H1c46 H2c42 . . . 100.79 100.3 101.27 ?
  N26 H1c46 H1c45 . . 2_5655 160.51 159.53 161.51 ?
  N26 H1c46 H2c45 . . 2_5655 126.05 125.25 126.84 ?
  N26 H1c46 H2c46 . . . 68.06 67.96 68.15 ?
  N26 H1c46 O71b1 . . 1_4555 83.5 81.52 85.51 ?
  C42 H1c46 C45 . . 2_5655 131.07 129.49 132.66 ?
  C42 H1c46 C46 . . . 70.33 70.2 70.47 ?
  C42 H1c46 N52 . . . 34 33.9 34.09 ?
  C42 H1c46 H1n26 . . . 93.05 92.56 93.55 ?
  C42 H1c46 H2c32 . . . 58.86 58.45 59.28 ?
  C42 H1c46 H2c42 . . . 22.34 22.3 22.37 ?
  C42 H1c46 H1c45 . . 2_5655 114.75 113.04 116.46 ?
  C42 H1c46 H2c45 . . 2_5655 144.73 143.06 146.4 ?
  C42 H1c46 H2c46 . . . 100.61 100.58 100.64 ?
  C42 H1c46 O71b1 . . 1_4555 108.86 108.3 109.4 ?
  C45 H1c46 C46 2_5655 . . 128.42 127.79 129.03 ?
  C45 H1c46 N52 2_5655 . . 124.83 123.35 126.3 ?
  C45 H1c46 H1n26 2_5655 . . 134.87 133.64 136.09 ?
  C45 H1c46 H2c32 2_5655 . . 129.15 128.73 129.58 ?
  C45 H1c46 H2c42 2_5655 . . 114.4 112.94 115.85 ?
  C45 H1c46 H1c45 2_5655 . 2_5655 16.45 16.09 16.8 ?
  C45 H1c46 H2c45 2_5655 . 2_5655 19.35 19.31 19.4 ?
  C45 H1c46 H2c46 2_5655 . . 92.12 91.62 92.63 ?
  C45 H1c46 O71b1 2_5655 . 1_4555 92.65 91.78 93.54 ?
  C46 H1c46 N52 . . . 42.98 42.92 43.03 ?
  C46 H1c46 H1n26 . . . 68.67 68.46 68.88 ?
  C46 H1c46 H2c32 . . . 102.37 102.01 102.72 ?
  C46 H1c46 H2c42 . . . 92.44 92.29 92.6 ?
  C46 H1c46 H1c45 . . 2_5655 130.73 130.02 131.43 ?
  C46 H1c46 H2c45 . . 2_5655 113.72 113.34 114.11 ?
  C46 H1c46 H2c46 . . . 37.24 37.23 37.25 ?
  C46 H1c46 O71b1 . . 1_4555 127.76 125.9 129.64 ?
  N52 H1c46 H1n26 . . . 96.33 96.06 96.59 ?
  N52 H1c46 H2c32 . . . 89.07 88.81 89.33 ?
  N52 H1c46 H2c42 . . . 52.97 52.81 53.12 ?
  N52 H1c46 H1c45 . . 2_5655 113.59 112.1 115.08 ?
  N52 H1c46 H2c45 . . 2_5655 125.56 124.34 126.77 ?
  N52 H1c46 H2c46 . . . 67.01 66.96 67.06 ?
  N52 H1c46 O71b1 . . 1_4555 138.42 137.43 139.39 ?
  H1n26 H1c46 H2c32 . . . 60.67 60.5 60.83 ?
  H1n26 H1c46 H2c42 . . . 104.64 103.94 105.33 ?
  H1n26 H1c46 H1c45 . . 2_5655 149.54 148.25 150.84 ?
  H1n26 H1c46 H2c45 . . 2_5655 121.58 120.47 122.69 ?
  H1n26 H1c46 H2c46 . . . 87.53 87.4 87.67 ?
  H1n26 H1c46 O71b1 . . 1_4555 59.14 57.34 60.97 ?
  H2c32 H1c46 H2c42 . . . 53.75 53.13 54.37 ?
  H2c32 H1c46 H1c45 . . 2_5655 122.56 121.95 123.16 ?
  H2c32 H1c46 H2c45 . . 2_5655 141.93 141.51 142.35 ?
  H2c32 H1c46 H2c46 . . . 138.35 137.99 138.7 ?
  H2c32 H1c46 O71b1 . . 1_4555 50.3 49.84 50.77 ?
  H2c42 H1c46 H1c45 . . 2_5655 98.17 96.48 99.87 ?
  H2c42 H1c46 H2c45 . . 2_5655 132.28 130.7 133.86 ?
  H2c42 H1c46 H2c46 . . . 119.49 119.28 119.67 ?
  H2c42 H1c46 O71b1 . . 1_4555 98.14 97.72 98.6 ?
  H1c45 H1c46 H2c45 2_5655 . 2_5655 34.53 34.16 34.87 ?
  H1c45 H1c46 H2c46 2_5655 . . 98.63 98.17 99.1 ?
  H1c45 H1c46 O71b1 2_5655 . 1_4555 98.17 96.99 99.34 ?
  H2c45 H1c46 H2c46 2_5655 . . 76.49 76.09 76.88 ?
  H2c45 H1c46 O71b1 2_5655 . 1_4555 95.84 95.09 96.61 ?
  H2c46 H1c46 O71b1 . . 1_4555 135.66 134.45 136.87 ?
  N26 H2c46 C36 . . . 36.66 36.38 36.94 ?
  N26 H2c46 C44 . . . 78 77.82 78.18 ?
  N26 H2c46 C46 . . . 44.26 44.15 44.38 ?
  N26 H2c46 N52 . . . 75.29 75.2 75.38 ?
  N26 H2c46 H1n26 . . . 18.3 18.08 18.51 ?
  N26 H2c46 H1c36 . . . 50.3 50.08 50.52 ?
  N26 H2c46 H2c36 . . . 53.54 53.24 53.85 ?
  N26 H2c46 H1c44 . . . 91.01 90.52 91.51 ?
  N26 H2c46 H1c45 . . 2_5655 116.8 116.23 117.36 ?
  N26 H2c46 H2c45 . . 2_5655 122.43 121.41 123.44 ?
  N26 H2c46 H1c46 . . . 68.06 67.96 68.15 ?
  N26 H2c46 O91/3a1 . . 2_5655 130.4 128.8 131.99 ?
  C36 H2c46 C44 . . . 88.15 87.78 88.52 ?
  C36 H2c46 C46 . . . 80.73 80.56 80.9 ?
  C36 H2c46 N52 . . . 102.72 102.51 102.93 ?
  C36 H2c46 H1n26 . . . 45.39 45.11 45.68 ?
  C36 H2c46 H1c36 . . . 21.86 21.83 21.89 ?
  C36 H2c46 H2c36 . . . 22.68 22.62 22.74 ?
  C36 H2c46 H1c44 . . . 88.36 87.71 89.01 ?
  C36 H2c46 H1c45 . . 2_5655 139.98 138.79 141.16 ?
  C36 H2c46 H2c45 . . 2_5655 123.57 122.2 124.95 ?
  C36 H2c46 H1c46 . . . 100.91 100.81 101.01 ?
  C36 H2c46 O91/3a1 . . 2_5655 93.93 92.46 95.38 ?
  C44 H2c46 C46 . . . 67.1 66.88 67.32 ?
  C44 H2c46 N52 . . . 33.08 32.86 33.31 ?
  C44 H2c46 H1n26 . . . 93.65 93.52 93.77 ?
  C44 H2c46 H1c36 . . . 109.61 109.2 110.02 ?
  C44 H2c46 H2c36 . . . 76.16 75.71 76.62 ?
  C44 H2c46 H1c44 . . . 21.66 21.6 21.72 ?
  C44 H2c46 H1c45 . . 2_5655 119.68 118.52 120.84 ?
  C44 H2c46 H2c45 . . 2_5655 147.61 146.34 148.88 ?
  C44 H2c46 H1c46 . . . 98.75 98.55 98.97 ?
  C44 H2c46 O91/3a1 . . 2_5655 112.85 111.4 114.32 ?
  C46 H2c46 N52 . . . 42.98 42.93 43.04 ?
  C46 H2c46 H1n26 . . . 43.74 43.65 43.84 ?
  C46 H2c46 H1c36 . . . 93.07 93 93.14 ?
  C46 H2c46 H2c36 . . . 93.74 93.41 94.07 ?
  C46 H2c46 H1c44 . . . 88.51 88.23 88.79 ?
  C46 H2c46 H1c45 . . 2_5655 84.6 84.35 84.85 ?
  C46 H2c46 H2c45 . . 2_5655 108.3 107.83 108.78 ?
  C46 H2c46 H1c46 . . . 37.24 37.23 37.25 ?
  C46 H2c46 O91/3a1 . . 2_5655 174.52 173.07 175.88 ?
  N52 H2c46 H1n26 . . . 83.33 83.2 83.46 ?
  N52 H2c46 H1c36 . . . 123.17 122.99 123.36 ?
  N52 H2c46 H2c36 . . . 100.58 100.18 100.99 ?
  N52 H2c46 H1c44 . . . 53.16 52.94 53.38 ?
  N52 H2c46 H1c45 . . 2_5655 90.92 90.09 91.75 ?
  N52 H2c46 H2c45 . . 2_5655 121.85 121 122.7 ?
  N52 H2c46 H1c46 . . . 67.01 66.97 67.06 ?
  N52 H2c46 O91/3a1 . . 2_5655 139.38 137.56 141.19 ?
  H1n26 H2c46 H1c36 . . . 50.6 50.43 50.76 ?
  H1n26 H2c46 H2c36 . . . 66.35 66.04 66.67 ?
  H1n26 H2c46 H1c44 . . . 108.72 108.32 109.11 ?
  H1n26 H2c46 H1c45 . . 2_5655 100.81 100.27 101.35 ?
  H1n26 H2c46 H2c45 . . 2_5655 104.17 103.4 104.95 ?
  H1n26 H2c46 H1c46 . . . 55.54 55.36 55.72 ?
  H1n26 H2c46 O91/3a1 . . 2_5655 131.65 129.74 133.56 ?
  H1c36 H2c46 H2c36 . . . 36.68 36.52 36.84 ?
  H1c36 H2c46 H1c44 . . . 106.73 106.05 107.42 ?
  H1c36 H2c46 H1c45 . . 2_5655 124.66 123.39 125.93 ?
  H1c36 H2c46 H2c45 . . 2_5655 102.57 101.23 103.92 ?
  H1c36 H2c46 H1c46 . . . 100.89 100.79 100.99 ?
  H1c36 H2c46 O91/3a1 . . 2_5655 81.89 80.09 83.68 ?
  H2c36 H2c46 H1c44 . . . 70.1 69.43 70.77 ?
  H2c36 H2c46 H1c45 . . 2_5655 161.26 159.88 162.65 ?
  H2c36 H2c46 H2c45 . . 2_5655 135.75 134.37 137.14 ?
  H2c36 H2c46 H1c46 . . . 121.3 121.11 121.49 ?
  H2c36 H2c46 O91/3a1 . . 2_5655 81.16 79.68 82.67 ?
  H1c44 H2c46 H1c45 . . 2_5655 128.38 127.28 129.47 ?
  H1c44 H2c46 H2c45 . . 2_5655 145.25 144.29 146.2 ?
  H1c44 H2c46 H1c46 . . . 119.97 119.77 120.17 ?
  H1c44 H2c46 O91/3a1 . . 2_5655 91.24 89.74 92.73 ?
  H1c45 H2c46 H2c45 2_5655 . 2_5655 30.98 30.89 31.07 ?
  H1c45 H2c46 H1c46 2_5655 . . 50.28 49.97 50.58 ?
  H1c45 H2c46 O91/3a1 2_5655 . 2_5655 99.69 98.92 100.46 ?
  H2c45 H2c46 H1c46 2_5655 . . 71.07 70.6 71.54 ?
  H2c45 H2c46 O91/3a1 2_5655 . 2_5655 74.7 74.05 75.35 ?
  H1c46 H2c46 O91/3a1 . . 2_5655 145.43 144.21 146.66 ?
  O91a N8a O91/1a . . . 120.0(7) 120.0(7) 120.0(7) ?
  O91a N8a O91/3a . . . 120.1(7) 120.0(7) 120.2(7) ?
  O91/1a N8a O91/3a . . . 119.9(7) 119.7(7) 120.0(7) ?
  N8a O91a O91/1a . . . 30.0(4) 29.9(4) 30.0(4) ?
  N8a O91a O91/3a . . . 29.9(4) 29.8(4) 30.0(4) ?
  N8a O91a H2c321 . . 2_6645 120(30) 110(30) 130(30) ?
  N8a O91a H2c411 . . 1_5455 110(30) 110(30) 110(30) ?
  N8a O91a H2c421 . . 2_6645 120(40) 120(40) 130(40) ?
  O91/1a O91a O91/3a . . . 59.9(3) 59.7(3) 60.0(3) ?
  O91/1a O91a H2c321 . . 2_6645 120(30) 110(30) 130(30) ?
  O91/1a O91a H2c411 . . 1_5455 90(30) 90(30) 90(30) ?
  O91/1a O91a H2c421 . . 2_6645 150(40) 150(40) 150(40) ?
  O91/3a O91a H2c321 . . 2_6645 110(30) 110(30) 120(30) ?
  O91/3a O91a H2c411 . . 1_5455 140(40) 130(40) 140(40) ?
  O91/3a O91a H2c421 . . 2_6645 100(40) 90(40) 100(40) ?
  H2c321 O91a H2c411 2_6645 . 1_5455 110(60) 110(60) 110(60) ?
  H2c321 O91a H2c421 2_6645 . 2_6645 50(70) 50(70) 60(70) ?
  H2c411 O91a H2c421 1_5455 . 2_6645 120(50) 120(50) 120(50) ?
  H2c44 O91/1a N8a 2_5545 . . 120.25 116.7 123.81 ?
  H2c44 O91/1a O91a 2_5545 . . 91.94 87.65 96.23 ?
  H2c44 O91/1a O91/3a 2_5545 . . 146.96 145.03 148.91 ?
  H2c44 O91/1a H2c351 2_5545 . 1_4455 104.7 102.89 106.48 ?
  H2c44 O91/1a H2c451 2_5545 . 1_4455 119.41 115.88 122.93 ?
  N8a O91/1a O91a . . . 30.0(4) 30.0(4) 30.1(4) ?
  N8a O91/1a O91/3a . . . 30.1(4) 30.0(4) 30.2(4) ?
  N8a O91/1a H2c351 . . 1_4455 120(40) 120(40) 120(40) ?
  N8a O91/1a H2c451 . . 1_4455 120(50) 120(50) 120(50) ?
  O91a O91/1a O91/3a . . . 60.1(4) 60.0(4) 60.2(4) ?
  O91a O91/1a H2c351 . . 1_4455 120(30) 120(30) 130(30) ?
  O91a O91/1a H2c451 . . 1_4455 150(50) 150(50) 150(50) ?
  O91/3a O91/1a H2c351 . . 1_4455 100(40) 100(40) 110(40) ?
  O91/3a O91/1a H2c451 . . 1_4455 90(50) 90(50) 90(50) ?
  H2c351 O91/1a H2c451 1_4455 . 1_4455 50(60) 50(60) 50(60) ?
  H2c33 O91/3a H2c43 . . . 53.02 52.1 53.97 ?
  H2c33 O91/3a N8a . . . 117.95 112.46 123.46 ?
  H2c33 O91/3a O91a . . . 112.8 105.9 119.71 ?
  H2c33 O91/3a O91/1a . . . 115.08 112.83 117.32 ?
  H2c33 O91/3a H2c461 . . 2_5645 105.98 104.25 107.74 ?
  H2c43 O91/3a N8a . . . 122.97 118.83 126.93 ?
  H2c43 O91/3a O91a . . . 95.31 91.21 99.21 ?
  H2c43 O91/3a O91/1a . . . 148.28 144.66 151.91 ?
  H2c43 O91/3a H2c461 . . 2_5645 118.12 115.1 121.21 ?
  N8a O91/3a O91a . . . 30.0(4) 29.9(4) 30.0(4) ?
  N8a O91/3a O91/1a . . . 30.0(4) 30.0(4) 30.1(4) ?
  N8a O91/3a H2c461 . . 2_5645 120(50) 120(50) 120(50) ?
  O91a O91/3a O91/1a . . . 60.0(4) 60.0(4) 60.0(4) ?
  O91a O91/3a H2c461 . . 2_5645 140(50) 130(50) 140(50) ?
  O91/1a O91/3a H2c461 . . 2_5645 90(50) 90(50) 90(50) ?
  H1n21 N6a H1n23 1_6555 . . 112.0(3) 111.2(3) 112.7(3) ?
  H1n21 N6a O71a 1_6555 . . 164.2(4) 162.5(4) 166.0(4) ?
  H1n21 N6a O71/1a 1_6555 . . 61.4(3) 59.9(3) 62.9(3) ?
  H1n21 N6a O71/3a 1_6555 . . 61.1(3) 60.2(3) 62.1(3) ?
  H1n21 N6a H1n251 1_6555 . 1_5455 113.4(3) 113.1(3) 113.8(3) ?
  H1n23 N6a O71a . . . 63.0(3) 62.0(3) 64.1(3) ?
  H1n23 N6a O71/1a . . . 166.9(5) 164.9(5) 168.9(5) ?
  H1n23 N6a O71/3a . . . 58.6(3) 58.0(3) 59.2(3) ?
  H1n23 N6a H1n251 . . 1_5455 115.1(3) 114.3(3) 115.9(3) ?
  O71a N6a O71/1a . . . 120.0(4) 120.0(4) 120.0(4) ?
  O71a N6a O71/3a . . . 120.0(5) 120.0(5) 120.0(5) ?
  O71a N6a H1n251 . . 1_5455 60.5(3) 60.1(3) 61.0(3) ?
  O71/1a N6a O71/3a . . . 120.0(5) 120.0(5) 120.0(4) ?
  O71/1a N6a H1n251 . . 1_5455 62.1(3) 61.6(3) 62.7(3) ?
  O71/3a N6a H1n251 . . 1_5455 163.6(5) 162.3(5) 164.8(5) ?
  H1n23 O71a H1c33 . . . 48.51 48.01 49.02 ?
  H1n23 O71a N6a . . . 91.2(4) 89.9(4) 92.5(4) ?
  H1n23 O71a O71/1a . . . 120.1(3) 118.6(3) 121.7(3) ?
  H1n23 O71a O71/3a . . . 62.3(3) 61.3(3) 63.2(3) ?
  H1n23 O71a H1n251 . . 1_5455 146.2(4) 145.6(4) 146.7(4) ?
  H1n23 O71a H2c311 . . 1_5455 110(40) 110(40) 110(40) ?
  H1n23 O71a H1c451 . . 1_5455 160(30) 160(30) 160(30) ?
  H1c33 O71a N6a . . . 139.68 138.48 140.87 ?
  H1c33 O71a O71/1a . . . 165.89 163.94 167.81 ?
  H1c33 O71a O71/3a . . . 110.53 109.6 111.47 ?
  H1c33 O71a H1n251 . . 1_5455 118.16 117.75 118.56 ?
  H1c33 O71a H2c311 . . 1_5455 58.59 58.08 59.09 ?
  H1c33 O71a H1c451 . . 1_5455 113.75 113.39 114.12 ?
  N6a O71a O71/1a . . . 30.0(3) 30.0(3) 30.0(3) ?
  N6a O71a O71/3a . . . 30.0(3) 30.0(3) 30.0(3) ?
  N6a O71a H1n251 . . 1_5455 93.9(4) 93.6(4) 94.1(4) ?
  N6a O71a H2c311 . . 1_5455 160(40) 160(40) 160(40) ?
  N6a O71a H1c451 . . 1_5455 110(30) 100(30) 110(30) ?
  O71/1a O71a O71/3a . . . 60.0(2) 60.0(2) 60.0(2) ?
  O71/1a O71a H1n251 . . 1_5455 65.6(3) 65.2(3) 65.9(3) ?
  O71/1a O71a H2c311 . . 1_5455 130(40) 130(40) 130(40) ?
  O71/1a O71a H1c451 . . 1_5455 80(30) 80(30) 80(30) ?
  O71/3a O71a H1n251 . . 1_5455 122.0(3) 121.7(3) 122.4(3) ?
  O71/3a O71a H2c311 . . 1_5455 170(50) 160(50) 170(50) ?
  O71/3a O71a H1c451 . . 1_5455 130(40) 130(40) 130(40) ?
  H1n251 O71a H2c311 1_5455 . 1_5455 60(40) 60(40) 60(40) ?
  H1n251 O71a H1c451 1_5455 . 1_5455 50(50) 50(40) 50(50) ?
  H2c311 O71a H1c451 1_5455 . 1_5455 60(60) 60(60) 60(60) ?
  H1n21 O71/1a H2c33 1_6555 . 1_6555 62.69 61.79 63.59 ?
  H1n21 O71/1a H1c41 1_6555 . 1_6555 48.7 48.28 49.14 ?
  H1n21 O71/1a N6a 1_6555 . . 93.1(4) 91.4(4) 94.7(4) ?
  H1n21 O71/1a O71a 1_6555 . . 121.4(3) 119.5(3) 123.3(3) ?
  H1n21 O71/1a O71/3a 1_6555 . . 64.6(3) 63.3(3) 65.9(3) ?
  H1n21 O71/1a H1n251 1_6555 . 1_5455 142.9(5) 140.6(5) 145.2(5) ?
  H1n21 O71/1a H1c351 1_6555 . 1_5455 120(40) 120(40) 120(40) ?
  H1n21 O71/1a H1c451 1_6555 . 1_5455 170(40) 170(40) 170(40) ?
  H2c33 O71/1a H1c41 1_6555 . 1_6555 62.98 62.27 63.72 ?
  H2c33 O71/1a N6a 1_6555 . . 155.09 152.03 157.94 ?
  H2c33 O71/1a O71a 1_6555 . . 165.19 162.24 167.82 ?
  H2c33 O71/1a O71/3a 1_6555 . . 127.15 125.28 128.9 ?
  H2c33 O71/1a H1n251 1_6555 . 1_5455 103.91 103.27 104.59 ?
  H2c33 O71/1a H1c351 1_6555 . 1_5455 58.23 57.71 58.79 ?
  H2c33 O71/1a H1c451 1_6555 . 1_5455 121 119.41 122.62 ?
  H1c41 O71/1a N6a 1_6555 . . 106.05 105.39 106.79 ?
  H1c41 O71/1a O71a 1_6555 . . 131.03 129.78 132.19 ?
  H1c41 O71/1a O71/3a 1_6555 . . 79.77 79.22 80.33 ?
  H1c41 O71/1a H1n251 1_6555 . 1_5455 158.61 156.67 160.5 ?
  H1c41 O71/1a H1c351 1_6555 . 1_5455 113.17 111.74 114.58 ?
  H1c41 O71/1a H1c451 1_6555 . 1_5455 126.92 124.76 129.08 ?
  N6a O71/1a O71a . . . 30.0(3) 30.0(3) 30.0(3) ?
  N6a O71/1a O71/3a . . . 30.0(3) 30.0(3) 30.0(3) ?
  N6a O71/1a H1n251 . . 1_5455 92.2(4) 91.5(4) 92.9(4) ?
  N6a O71/1a H1c351 . . 1_5455 140(30) 140(30) 140(30) ?
  N6a O71/1a H1c451 . . 1_5455 80(30) 80(30) 90(30) ?
  O71a O71/1a O71/3a . . . 60.0(2) 60.0(2) 60.0(2) ?
  O71a O71/1a H1n251 . . 1_5455 63.9(3) 63.4(3) 64.5(3) ?
  O71a O71/1a H1c351 . . 1_5455 110(30) 110(30) 110(30) ?
  O71a O71/1a H1c451 . . 1_5455 60(30) 60(30) 60(30) ?
  O71/3a O71/1a H1n251 . . 1_5455 120.4(3) 119.6(3) 121.3(3) ?
  O71/3a O71/1a H1c351 . . 1_5455 160(40) 160(40) 170(40) ?
  O71/3a O71/1a H1c451 . . 1_5455 110(30) 110(30) 110(30) ?
  H1n251 O71/1a H1c351 1_5455 . 1_5455 50(30) 50(30) 50(30) ?
  H1n251 O71/1a H1c451 1_5455 . 1_5455 40(40) 40(40) 40(40) ?
  H1c351 O71/1a H1c451 1_5455 . 1_5455 70(50) 70(50) 70(50) ?
  H1n21 O71/3a H1n23 1_6555 . . 145.6(5) 144.0(5) 147.1(5) ?
  H1n21 O71/3a H1c31 1_6555 . 1_6555 47.93 47.33 48.54 ?
  H1n21 O71/3a H2c35 1_6555 . . 105.02 103.5 106.55 ?
  H1n21 O71/3a H1c43 1_6555 . . 156 155.46 156.61 ?
  H1n21 O71/3a N6a 1_6555 . . 93.3(4) 92.4(4) 94.2(4) ?
  H1n21 O71/3a O71a 1_6555 . . 121.6(3) 121.2(3) 122.1(3) ?
  H1n21 O71/3a O71/1a 1_6555 . . 64.9(3) 63.7(3) 66.1(3) ?
  H1n23 O71/3a H1c31 . . 1_6555 115.96 115.5 116.43 ?
  H1n23 O71/3a H2c35 . . . 60.85 60.68 61 ?
  H1n23 O71/3a H1c43 . . . 48.33 48.13 48.54 ?
  H1n23 O71/3a N6a . . . 95.8(4) 95.2(4) 96.4(4) ?
  H1n23 O71/3a O71a . . . 66.9(3) 65.9(3) 67.8(3) ?
  H1n23 O71/3a O71/1a . . . 124.5(3) 124.3(3) 124.7(3) ?
  H1c31 O71/3a H2c35 1_6555 . . 58.57 58.04 59.1 ?
  H1c31 O71/3a H1c43 1_6555 . . 112.16 111.58 112.75 ?
  H1c31 O71/3a N6a 1_6555 . . 141.21 139.83 142.58 ?
  H1c31 O71/3a O71a 1_6555 . . 166.22 165.77 166.63 ?
  H1c31 O71/3a O71/1a 1_6555 . . 112.25 110.75 113.75 ?
  H2c35 O71/3a H1c43 . . . 61.72 61.44 62 ?
  H2c35 O71/3a N6a . . . 156.46 155.84 156.98 ?
  H2c35 O71/3a O71a . . . 127.41 126.23 128.55 ?
  H2c35 O71/3a O71/1a . . . 168.84 166.12 171.56 ?
  H1c43 O71/3a N6a . . . 105.48 103.67 107.28 ?
  H1c43 O71/3a O71a . . . 80.08 78.91 81.25 ?
  H1c43 O71/3a O71/1a . . . 129.4 126.99 131.8 ?
  N6a O71/3a O71a . . . 30.0(3) 30.0(3) 30.0(3) ?
  N6a O71/3a O71/1a . . . 30.0(3) 30.0(3) 30.0(3) ?
  O71a O71/3a O71/1a . . . 60.0(2) 60.0(2) 60.0(2) ?
  H1n22 N6b H1n24 . . 1_6555 118.2(3) 118.1(3) 118.4(3) ?
  H1n22 N6b O71b . . . 170.0(4) 168.1(4) 171.8(4) ?
  H1n22 N6b O71/1b . . . 55.3(3) 54.9(3) 55.7(3) ?
  H1n22 N6b O71/3b . . . 65.5(3) 65.1(3) 65.9(3) ?
  H1n22 N6b H1n261 . . 1_5455 114.8(3) 114.4(3) 115.2(3) ?
  H1n24 N6b O71b 1_6555 . . 63.9(3) 63.3(3) 64.6(3) ?
  H1n24 N6b O71/1b 1_6555 . . 165.4(4) 164.0(4) 166.7(4) ?
  H1n24 N6b O71/3b 1_6555 . . 58.1(3) 57.8(3) 58.5(3) ?
  H1n24 N6b H1n261 1_6555 . 1_5455 115.4(3) 115.0(3) 115.8(3) ?
  O71b N6b O71/1b . . . 120.0(4) 120.0(4) 120.0(4) ?
  O71b N6b O71/3b . . . 120.0(3) 120.0(3) 120.0(3) ?
  O71b N6b H1n261 . . 1_5455 57.9(3) 57.0(3) 58.9(3) ?
  O71/1b N6b O71/3b . . . 120.0(4) 120.0(4) 120.0(4) ?
  O71/1b N6b H1n261 . . 1_5455 63.4(3) 62.8(3) 64.0(3) ?
  O71/3b N6b H1n261 . . 1_5455 168.1(4) 166.7(4) 169.5(4) ?
  H1n24 O71b H1c34 1_6555 . 1_6555 48.18 47.9 48.46 ?
  H1n24 O71b N6b 1_6555 . . 89.7(3) 88.9(3) 90.4(3) ?
  H1n24 O71b O71/1b 1_6555 . . 118.4(3) 117.5(3) 119.3(3) ?
  H1n24 O71b O71/3b 1_6555 . . 61.0(3) 60.4(3) 61.5(3) ?
  H1n24 O71b H1n251 1_6555 . 1_5455 109.0(3) 108.0(3) 109.9(3) ?
  H1n24 O71b H1n261 1_6555 . 1_5455 149.8(4) 147.7(4) 151.8(4) ?
  H1n24 O71b H2c321 1_6555 . 1_5455 100(40) 100(40) 100(40) ?
  H1n24 O71b H1c461 1_6555 . 1_5455 160(30) 150(30) 160(30) ?
  H1c34 O71b N6b 1_6555 . . 137.59 136.92 138.19 ?
  H1c34 O71b O71/1b 1_6555 . . 162.4 160.5 164.22 ?
  H1c34 O71b O71/3b 1_6555 . . 109.03 108.82 109.2 ?
  H1c34 O71b H1n251 1_6555 . 1_5455 86.14 85.22 87.06 ?
  H1c34 O71b H1n261 1_6555 . 1_5455 117.53 116.75 118.29 ?
  H1c34 O71b H2c321 1_6555 . 1_5455 55.71 55.22 56.19 ?
  H1c34 O71b H1c461 1_6555 . 1_5455 114.07 113.47 114.63 ?
  N6b O71b O71/1b . . . 30.0(2) 30.0(2) 30.0(2) ?
  N6b O71b O71/3b . . . 30.0(2) 30.0(2) 30.0(2) ?
  N6b O71b H1n251 . . 1_5455 107.9(4) 105.9(4) 109.9(4) ?
  N6b O71b H1n261 . . 1_5455 96.6(3) 95.8(3) 97.4(3) ?
  N6b O71b H2c321 . . 1_5455 160(40) 160(40) 160(40) ?
  N6b O71b H1c461 . . 1_5455 110(30) 110(30) 110(30) ?
  O71/1b O71b O71/3b . . . 59.99(18) 59.97(18) 60.00(18) ?
  O71/1b O71b H1n251 . . 1_5455 89.3(3) 87.6(3) 90.9(3) ?
  O71/1b O71b H1n261 . . 1_5455 67.5(3) 66.8(3) 68.2(3) ?
  O71/1b O71b H2c321 . . 1_5455 130(40) 130(40) 130(40) ?
  O71/1b O71b H1c461 . . 1_5455 80(30) 80(30) 80(30) ?
  O71/3b O71b H1n251 . . 1_5455 123.0(4) 121.1(4) 124.9(4) ?
  O71/3b O71b H1n261 . . 1_5455 125.6(3) 124.6(3) 126.6(3) ?
  O71/3b O71b H2c321 . . 1_5455 160(40) 160(50) 160(40) ?
  O71/3b O71b H1c461 . . 1_5455 130(40) 130(40) 130(40) ?
  H1n251 O71b H1n261 1_5455 . 1_5455 41.1(3) 40.0(3) 42.2(3) ?
  H1n251 O71b H2c321 1_5455 . 1_5455 50(50) 50(50) 50(50) ?
  H1n251 O71b H1c461 1_5455 . 1_5455 80(50) 80(50) 80(50) ?
  H1n261 O71b H2c321 1_5455 . 1_5455 60(40) 60(40) 60(40) ?
  H1n261 O71b H1c461 1_5455 . 1_5455 50(40) 50(40) 50(40) ?
  H2c321 O71b H1c461 1_5455 . 1_5455 70(60) 70(60) 70(60) ?
  H1n22 O71/1b H1n23 . . . 42.9(3) 42.2(3) 43.6(3) ?
  H1n22 O71/1b H2c34 . . . 63.92 63.02 64.82 ?
  H1n22 O71/1b H1c42 . . . 47.57 47.39 47.75 ?
  H1n22 O71/1b N6b . . . 99.0(3) 98.4(3) 99.5(3) ?
  H1n22 O71/1b O71b . . . 128.4(3) 127.7(3) 129.0(3) ?
  H1n22 O71/1b O71/3b . . . 69.5(3) 69.0(3) 69.9(3) ?
  H1n22 O71/1b H1n261 . . 1_5455 154.7(4) 153.6(4) 155.8(4) ?
  H1n22 O71/1b H1c361 . . 1_5455 120(30) 120(30) 120(30) ?
  H1n23 O71/1b H2c34 . . . 55.13 54.94 55.31 ?
  H1n23 O71/1b H1c42 . . . 85.54 85.4 85.66 ?
  H1n23 O71/1b N6b . . . 113.0(4) 111.7(4) 114.3(4) ?
  H1n23 O71/1b O71b . . . 128.0(4) 125.8(4) 130.3(4) ?
  H1n23 O71/1b O71/3b . . . 93.4(3) 92.9(3) 94.0(3) ?
  H1n23 O71/1b H1n261 . . 1_5455 111.8(3) 110.4(3) 113.3(3) ?
  H1n23 O71/1b H1c361 . . 1_5455 90(40) 90(40) 90(40) ?
  H2c34 O71/1b H1c42 . . . 65.66 65.62 65.71 ?
  H2c34 O71/1b N6b . . . 162.85 162.24 163.5 ?
  H2c34 O71/1b O71b . . . 166.43 165.92 167.04 ?
  H2c34 O71/1b O71/3b . . . 133.07 132.59 133.55 ?
  H2c34 O71/1b H1n261 . . 1_5455 104.73 103.93 105.54 ?
  H2c34 O71/1b H1c361 . . 1_5455 57.79 56.94 58.66 ?
  H1c42 O71/1b N6b . . . 103.34 102.41 104.25 ?
  H1c42 O71/1b O71b . . . 125.68 123.91 127.44 ?
  H1c42 O71/1b O71/3b . . . 79.41 79.29 79.54 ?
  H1c42 O71/1b H1n261 . . 1_5455 151.31 150 152.6 ?
  H1c42 O71/1b H1c361 . . 1_5455 113.23 112.54 113.89 ?
  N6b O71/1b O71b . . . 30.0(2) 30.0(2) 30.0(2) ?
  N6b O71/1b O71/3b . . . 30.0(2) 30.0(2) 30.0(2) ?
  N6b O71/1b H1n261 . . 1_5455 91.0(3) 90.2(3) 91.8(3) ?
  N6b O71/1b H1c361 . . 1_5455 140(30) 140(30) 140(30) ?
  O71b O71/1b O71/3b . . . 60.01(18) 60.00(18) 60.01(18) ?
  O71b O71/1b H1n261 . . 1_5455 61.8(2) 60.9(2) 62.8(2) ?
  O71b O71/1b H1c361 . . 1_5455 110(30) 110(30) 110(30) ?
  O71/3b O71/1b H1n261 . . 1_5455 120.2(3) 119.6(3) 120.7(3) ?
  O71/3b O71/1b H1c361 . . 1_5455 170(30) 170(30) 170(30) ?
  H1n261 O71/1b H1c361 1_5455 . 1_5455 50(30) 50(30) 50(30) ?
  H1n21 O71/3b H1n22 1_6555 . . 110.6(3) 109.6(3) 111.5(3) ?
  H1n21 O71/3b H1n24 1_6555 . 1_6555 43.5(3) 43.2(3) 43.7(3) ?
  H1n21 O71/3b H1c32 1_6555 . . 87.16 86.22 88.11 ?
  H1n21 O71/3b H2c36 1_6555 . 1_6555 54.52 53.62 55.41 ?
  H1n21 O71/3b H1c44 1_6555 . 1_6555 85.62 85.27 85.98 ?
  H1n21 O71/3b N6b 1_6555 . . 109.3(4) 108.7(4) 109.8(4) ?
  H1n21 O71/3b O71b 1_6555 . . 92.6(3) 91.5(3) 93.6(3) ?
  H1n21 O71/3b O71/1b 1_6555 . . 121.8(4) 121.4(4) 122.1(4) ?
  H1n22 O71/3b H1n24 . . 1_6555 153.4(4) 152.1(4) 154.7(4) ?
  H1n22 O71/3b H1c32 . . . 49 48.82 49.19 ?
  H1n22 O71/3b H2c36 . . 1_6555 107.33 107.15 107.5 ?
  H1n22 O71/3b H1c44 . . 1_6555 155.54 154.14 156.94 ?
  H1n22 O71/3b N6b . . . 88.4(3) 88.0(3) 88.8(3) ?
  H1n22 O71/3b O71b . . . 118.0(3) 117.5(3) 118.5(3) ?
  H1n22 O71/3b O71/1b . . . 58.9(3) 58.6(3) 59.2(3) ?
  H1n24 O71/3b H1c32 1_6555 . . 120.8 120.24 121.35 ?
  H1n24 O71/3b H2c36 1_6555 . 1_6555 64.94 64.37 65.5 ?
  H1n24 O71/3b H1c44 1_6555 . 1_6555 47.69 47.44 47.93 ?
  H1n24 O71/3b N6b 1_6555 . . 95.6(3) 95.3(3) 95.9(3) ?
  H1n24 O71/3b O71b 1_6555 . . 67.0(2) 66.4(2) 67.5(2) ?
  H1n24 O71/3b O71/1b 1_6555 . . 124.1(3) 124.0(3) 124.2(3) ?
  H1c32 O71/3b H2c36 . . 1_6555 58.9 58.74 59.06 ?
  H1c32 O71/3b H1c44 . . 1_6555 116.83 115.9 117.76 ?
  H1c32 O71/3b N6b . . . 137.33 136.9 137.74 ?
  H1c32 O71/3b O71b . . . 165.17 163.76 166.5 ?
  H1c32 O71/3b O71/1b . . . 107.87 107.67 108.06 ?
  H2c36 O71/3b H1c44 1_6555 . 1_6555 66.44 66.1 66.78 ?
  H2c36 O71/3b N6b 1_6555 . . 160.21 159.6 160.79 ?
  H2c36 O71/3b O71b 1_6555 . . 131.61 131.24 131.97 ?
  H2c36 O71/3b O71/1b 1_6555 . . 164.93 164.3 165.52 ?
  H1c44 O71/3b N6b 1_6555 . . 103.8 103.62 103.99 ?
  H1c44 O71/3b O71b 1_6555 . . 77.85 77.25 78.46 ?
  H1c44 O71/3b O71/1b 1_6555 . . 128.58 128.23 128.95 ?
  N6b O71/3b O71b . . . 30.0(2) 30.0(2) 30.0(2) ?
  N6b O71/3b O71/1b . . . 30.0(2) 30.0(2) 30.0(2) ?
  O71b O71/3b O71/1b . . . 60.01(18) 60.00(18) 60.02(18) ?
  N211 Co11 N221 . . . 176.86(16) 176.75(16) 176.97(16) ?
  N211 Co11 N231 . . . 92.63(16) 92.34(16) 92.92(16) ?
  N211 Co11 N241 . . . 90.62(14) 90.41(15) 90.82(14) ?
  N211 Co11 N251 . . . 92.30(15) 91.83(15) 92.78(15) ?
  N211 Co11 N261 . . . 86.71(14) 86.38(14) 87.03(14) ?
  N211 Co11 C311 . . . 29.79(15) 29.66(15) 29.93(15) ?
  N211 Co11 C321 . . . 147.84(15) 147.69(15) 147.99(15) ?
  N211 Co11 C331 . . . 84.82(15) 84.25(15) 85.39(15) ?
  N211 Co11 C341 . . . 98.74(16) 98.31(16) 99.17(16) ?
  N211 Co11 C351 . . . 121.73(15) 121.62(15) 121.84(15) ?
  N211 Co11 C361 . . . 56.58(14) 56.55(14) 56.61(14) ?
  N211 Co11 C411 . . . 28.46(12) 28.34(12) 28.58(12) ?
  N211 Co11 C421 . . . 151.63(13) 151.45(13) 151.82(13) ?
  N211 Co11 C431 . . . 75.37(14) 75.21(14) 75.54(14) ?
  N211 Co11 C441 . . . 106.89(13) 106.86(13) 106.92(13) ?
  N211 Co11 C451 . . . 70.56(13) 70.50(13) 70.62(13) ?
  N211 Co11 C461 . . . 107.66(13) 107.63(13) 107.70(13) ?
  N211 Co11 N511 . . . 56.44(13) 56.32(13) 56.56(13) ?
  N211 Co11 N521 . . . 123.82(12) 123.73(12) 123.92(12) ?
  N211 Co11 H1n211 . . . 20.4(2) 20.1(2) 20.7(2) ?
  N211 Co11 H1n221 . . . 162.3(2) 162.2(2) 162.4(2) ?
  N211 Co11 H1n231 . . . 112.6(2) 112.3(2) 113.0(2) ?
  N211 Co11 H1n241 . . . 70.2(2) 69.9(2) 70.4(2) ?
  N211 Co11 H1n251 . . . 88.6(2) 88.1(2) 89.1(2) ?
  N211 Co11 H1n261 . . . 90.8(2) 90.5(2) 91.1(2) ?
  N221 Co11 N231 . . . 90.19(15) 90.06(15) 90.32(15) ?
  N221 Co11 N241 . . . 90.84(16) 90.41(15) 91.27(15) ?
  N221 Co11 N251 . . . 86.32(14) 85.66(14) 86.97(14) ?
  N221 Co11 N261 . . . 90.49(15) 90.15(15) 90.85(15) ?
  N221 Co11 C311 . . . 147.12(16) 147.00(16) 147.23(16) ?
  N221 Co11 C321 . . . 30.15(15) 29.90(15) 30.39(15) ?
  N221 Co11 C331 . . . 98.30(16) 97.82(16) 98.77(16) ?
  N221 Co11 C341 . . . 83.91(16) 83.43(16) 84.39(16) ?
  N221 Co11 C351 . . . 57.38(14) 57.02(14) 57.74(14) ?
  N221 Co11 C361 . . . 120.85(15) 120.52(15) 121.16(15) ?
  N221 Co11 C411 . . . 152.80(13) 152.30(13) 153.30(13) ?
  N221 Co11 C421 . . . 27.49(12) 27.22(12) 27.75(12) ?
  N221 Co11 C431 . . . 106.72(13) 106.35(13) 107.09(13) ?
  N221 Co11 C441 . . . 73.43(13) 73.07(13) 73.79(13) ?
  N221 Co11 C451 . . . 108.96(13) 108.63(13) 109.30(13) ?
  N221 Co11 C461 . . . 70.14(13) 69.82(13) 70.45(13) ?
  N221 Co11 N511 . . . 124.54(13) 124.09(13) 125.01(13) ?
  N221 Co11 N521 . . . 55.17(12) 54.85(12) 55.49(12) ?
  N221 Co11 H1n211 . . . 161.3(2) 160.9(2) 161.6(2) ?
  N221 Co11 H1n221 . . . 20.7(2) 20.6(2) 20.9(2) ?
  N221 Co11 H1n231 . . . 70.1(2) 69.9(2) 70.2(2) ?
  N221 Co11 H1n241 . . . 111.1(2) 110.5(2) 111.7(2) ?
  N221 Co11 H1n251 . . . 89.1(2) 88.5(2) 89.7(2) ?
  N221 Co11 H1n261 . . . 86.1(2) 85.9(2) 86.4(2) ?
  N231 Co11 N241 . . . 87.57(14) 87.17(14) 87.97(14) ?
  N231 Co11 N251 . . . 90.71(15) 90.64(15) 90.77(15) ?
  N231 Co11 N261 . . . 178.56(14) 178.31(14) 178.81(14) ?
  N231 Co11 C311 . . . 121.28(15) 121.07(15) 121.50(15) ?
  N231 Co11 C321 . . . 96.47(14) 96.14(14) 96.81(14) ?
  N231 Co11 C331 . . . 30.38(14) 30.25(14) 30.51(14) ?
  N231 Co11 C341 . . . 57.43(14) 57.02(14) 57.84(14) ?
  N231 Co11 C351 . . . 81.91(15) 81.73(15) 82.10(15) ?
  N231 Co11 C361 . . . 147.92(15) 147.63(15) 148.21(15) ?
  N231 Co11 C411 . . . 70.49(14) 70.15(14) 70.82(14) ?
  N231 Co11 C421 . . . 107.01(13) 106.85(13) 107.19(13) ?
  N231 Co11 C431 . . . 28.12(13) 27.98(13) 28.25(13) ?
  N231 Co11 C441 . . . 108.28(13) 108.01(13) 108.56(13) ?
  N231 Co11 C451 . . . 74.70(14) 74.59(14) 74.82(14) ?
  N231 Co11 C461 . . . 151.94(14) 151.91(14) 151.97(14) ?
  N231 Co11 N511 . . . 55.89(13) 55.75(13) 56.02(14) ?
  N231 Co11 N521 . . . 124.23(13) 124.03(13) 124.45(13) ?
  N231 Co11 H1n211 . . . 88.9(2) 88.8(2) 89.0(2) ?
  N231 Co11 H1n221 . . . 69.9(2) 69.7(2) 70.1(2) ?
  N231 Co11 H1n231 . . . 20.3(2) 20.2(2) 20.5(2) ?
  N231 Co11 H1n241 . . . 91.7(2) 91.3(2) 92.0(2) ?
  N231 Co11 H1n251 . . . 111.1(2) 110.9(2) 111.2(2) ?
  N231 Co11 H1n261 . . . 160.8(2) 160.6(2) 161.0(2) ?
  N241 Co11 N251 . . . 176.67(14) 176.34(14) 177.00(14) ?
  N241 Co11 N261 . . . 91.16(15) 90.84(15) 91.49(15) ?
  N241 Co11 C311 . . . 99.11(14) 98.85(14) 99.37(14) ?
  N241 Co11 C321 . . . 120.46(15) 120.30(15) 120.61(15) ?
  N241 Co11 C331 . . . 58.42(14) 58.23(14) 58.61(14) ?
  N241 Co11 C341 . . . 31.11(14) 30.91(14) 31.30(14) ?
  N241 Co11 C351 . . . 146.22(15) 146.16(15) 146.27(15) ?
  N241 Co11 C361 . . . 84.32(15) 84.16(15) 84.47(15) ?
  N241 Co11 C411 . . . 106.73(13) 106.42(13) 107.03(13) ?
  N241 Co11 C421 . . . 70.51(13) 70.40(13) 70.62(14) ?
  N241 Co11 C431 . . . 109.49(13) 109.34(13) 109.63(13) ?
  N241 Co11 C441 . . . 27.42(12) 27.23(12) 27.60(12) ?
  N241 Co11 C451 . . . 153.08(14) 152.80(14) 153.37(14) ?
  N241 Co11 C461 . . . 73.40(13) 73.03(13) 73.77(13) ?
  N241 Co11 N511 . . . 124.92(13) 124.66(13) 125.18(13) ?
  N241 Co11 N521 . . . 55.47(13) 55.29(13) 55.66(13) ?
  N241 Co11 H1n211 . . . 70.4(2) 70.2(2) 70.6(2) ?
  N241 Co11 H1n221 . . . 85.9(2) 85.3(2) 86.4(2) ?
  N241 Co11 H1n231 . . . 90.9(2) 90.4(2) 91.5(2) ?
  N241 Co11 H1n241 . . . 20.7(2) 20.5(2) 20.9(2) ?
  N241 Co11 H1n251 . . . 161.4(2) 161.1(2) 161.6(2) ?
  N241 Co11 H1n261 . . . 111.3(2) 110.9(2) 111.8(2) ?
  N251 Co11 N261 . . . 90.59(14) 90.42(13) 90.77(13) ?
  N251 Co11 C311 . . . 84.22(14) 84.04(14) 84.40(14) ?
  N251 Co11 C321 . . . 56.92(13) 56.53(13) 57.30(13) ?
  N251 Co11 C331 . . . 120.28(15) 120.15(15) 120.40(15) ?
  N251 Co11 C341 . . . 146.48(15) 146.14(15) 146.83(15) ?
  N251 Co11 C351 . . . 30.55(13) 30.21(13) 30.89(13) ?
  N251 Co11 C361 . . . 98.62(15) 98.36(15) 98.87(15) ?
  N251 Co11 C411 . . . 75.32(13) 74.81(13) 75.83(13) ?
  N251 Co11 C421 . . . 107.34(13) 107.00(13) 107.68(13) ?
  N251 Co11 C431 . . . 69.78(13) 69.62(13) 69.94(13) ?
  N251 Co11 C441 . . . 151.89(14) 151.79(14) 151.98(14) ?
  N251 Co11 C451 . . . 28.05(13) 27.82(13) 28.28(13) ?
  N251 Co11 C461 . . . 107.17(13) 107.05(13) 107.29(13) ?
  N251 Co11 N511 . . . 55.90(13) 55.56(13) 56.25(13) ?
  N251 Co11 N521 . . . 123.70(13) 123.64(13) 123.76(13) ?
  N251 Co11 H1n211 . . . 112.4(2) 112.0(2) 112.8(2) ?
  N251 Co11 H1n221 . . . 90.9(2) 90.1(2) 91.7(2) ?
  N251 Co11 H1n231 . . . 86.5(2) 86.3(2) 86.7(2) ?
  N251 Co11 H1n241 . . . 162.4(2) 162.1(2) 162.7(2) ?
  N251 Co11 H1n251 . . . 20.5(2) 20.4(2) 20.6(2) ?
  N251 Co11 H1n261 . . . 70.2(2) 70.1(2) 70.4(2) ?
  N261 Co11 C311 . . . 58.27(13) 58.04(13) 58.50(13) ?
  N261 Co11 C321 . . . 84.75(13) 84.71(13) 84.78(13) ?
  N261 Co11 C331 . . . 148.22(14) 148.09(14) 148.35(14) ?
  N261 Co11 C341 . . . 121.41(15) 121.12(15) 121.71(15) ?
  N261 Co11 C351 . . . 99.52(14) 99.44(14) 99.59(14) ?
  N261 Co11 C361 . . . 31.13(14) 30.88(14) 31.37(14) ?
  N261 Co11 C411 . . . 109.28(13) 108.92(13) 109.64(13) ?
  N261 Co11 C421 . . . 73.15(13) 72.80(13) 73.51(13) ?
  N261 Co11 C431 . . . 152.44(14) 152.24(14) 152.65(14) ?
  N261 Co11 C441 . . . 70.73(13) 70.51(13) 70.95(13) ?
  N261 Co11 C451 . . . 106.25(13) 106.17(13) 106.33(13) ?
  N261 Co11 C461 . . . 27.70(12) 27.53(12) 27.87(12) ?
  N261 Co11 N511 . . . 124.55(13) 124.31(13) 124.80(13) ?
  N261 Co11 N521 . . . 55.34(13) 55.06(12) 55.62(13) ?
  N261 Co11 H1n211 . . . 90.0(2) 89.8(2) 90.3(2) ?
  N261 Co11 H1n221 . . . 110.7(2) 110.3(2) 111.0(2) ?
  N261 Co11 H1n231 . . . 160.5(2) 160.1(2) 160.9(2) ?
  N261 Co11 H1n241 . . . 86.9(2) 86.6(2) 87.2(2) ?
  N261 Co11 H1n251 . . . 70.2(2) 70.1(2) 70.3(2) ?
  N261 Co11 H1n261 . . . 20.6(2) 20.5(2) 20.7(2) ?
  C311 Co11 C321 . . . 126.59(15) 126.36(15) 126.81(15) ?
  C311 Co11 C331 . . . 113.65(15) 113.24(15) 114.05(15) ?
  C311 Co11 C341 . . . 119.64(16) 119.61(16) 119.68(16) ?
  C311 Co11 C351 . . . 113.81(15) 113.60(15) 114.01(15) ?
  C311 Co11 C361 . . . 31.25(13) 31.13(13) 31.38(13) ?
  C311 Co11 C411 . . . 51.61(12) 51.53(12) 51.69(12) ?
  C311 Co11 C421 . . . 130.34(13) 129.95(13) 130.72(13) ?
  C311 Co11 C431 . . . 99.35(13) 99.13(13) 99.58(13) ?
  C311 Co11 C441 . . . 102.18(12) 101.83(12) 102.53(12) ?
  C311 Co11 C451 . . . 74.28(13) 74.02(13) 74.55(13) ?
  C311 Co11 C461 . . . 82.76(12) 82.63(12) 82.89(12) ?
  C311 Co11 N511 . . . 74.07(12) 73.95(12) 74.20(12) ?
[truncated: 321,776 more chars]
