# Supplementary material for: The Z′ = 12 superstructure of Λ-cobalt(III) sepulchrate trinitrate governed by C—H⋯O hydrogen bonds
Source: Acta Crystallogr B Struct Sci Cryst Eng Mater. 2016 May 26;72(Pt 3):372–80. doi: 10.1107/S2052520616005503 (PMC4886617; doi:10.1107/S2052520616005503)
Supplement: Supplementary file 2 [file b-72-00372-Isup2.hkl]

#
# h,k,l, Fc-squared, Fo-squared, sigma(Fo-squared) and status flag
#
data_I
_shelx_title                             't0_0_rb_reflns_mon_modulated'
_shelx_refln_list_code                   4
_shelx_F_calc_maximum                    253.10
_exptl_crystal_F_000                     1112
_reflns_d_resolution_high                0.5968

loop_
 _space_group_symop_ssg_id
 'x1, x2, x3, x4'
 '-x1, -x2, x3+1/2, -x4+1/2'
 'x1+1/2, x2+1/2, x3, x4'
 '-x1+1/2, -x2+1/2, x3+1/2, -x4+1/2'

_cell_length_a                           8.42830(10)
_cell_length_b                           14.59840(10)
_cell_length_c                           15.70570(10)
_cell_angle_alpha                        90
_cell_angle_beta                         90
_cell_angle_gamma                        89.9943(3)

_shelx_F_squared_multiplier              1.000

loop_
 _twin_refln_datum_id
 _twin_refln_individual_id
 _twin_refln_index_h
 _twin_refln_index_k
 _twin_refln_index_l
 _twin_refln_index_m_1
 _twin_refln_F_squared_calc
 _twin_refln_F_squared_meas
 _twin_refln_F_squared_sigma
 _twin_refln_include_status
         1    4   2   0   0  -1     1.70     4.30     0.47 o
         1    1   2   0   0  -1     1.70     4.30     0.47 o
         2    6  -1  -3   0   0 61192.20 60089.60  1514.15 o
         2    5  -1   3   0   0 61192.20 60089.60  1514.15 o
         2    4   2   0   0   0 61192.20 60089.60  1514.15 o
         2    3  -1   3   0   0 61192.20 60089.60  1514.15 o
         2    2  -1  -3   0   0 61192.20 60089.60  1514.15 o
         2    1   2   0   0   0 61192.20 60089.60  1514.15 o
         3    4   2   0   0   1     2.70     2.99     0.48 o
         3    1   2   0   0   1     2.70     2.99     0.48 o
         4    4   4   0   0  -1     0.11     0.56     0.50 <
         4    1   4   0   0  -1     0.11     0.56     0.50 <
         5    6  -2  -6   0   0  6176.98  6415.46    65.84 o
         5    5  -2   6   0   0  6176.98  6415.46    65.84 o
         5    4   4   0   0   0  6176.98  6415.46    65.84 o
         5    3  -2   6   0   0  6176.98  6415.46    65.84 o
         5    2  -2  -6   0   0  6176.98  6415.46    65.84 o
         5    1   4   0   0   0  6176.98  6415.46    65.84 o
         6    4   4   0   0   1     0.42     0.15     0.49 <
         6    1   4   0   0   1     0.42     0.15     0.49 <
         7    4   6   0   0  -1     0.03    -0.08     0.60 <
         7    1   6   0   0  -1     0.03    -0.08     0.60 <
         8    6  -3  -9   0   0  3608.06  3149.06    78.61 o
         8    5  -3   9   0   0  3608.06  3149.06    78.61 o
         8    4   6   0   0   0  3608.06  3149.06    78.61 o
         8    3  -3   9   0   0  3608.06  3149.06    78.61 o
         8    2  -3  -9   0   0  3608.06  3149.06    78.61 o
         8    1   6   0   0   0  3608.06  3149.06    78.61 o
         9    4   6   0   0   1     1.46     0.67     1.15 <
         9    1   6   0   0   1     1.46     0.67     1.15 <
        10    4   8   0   0  -1     1.34    -0.03     1.29 <
        10    1   8   0   0  -1     1.34    -0.03     1.29 <
        11    6  -4 -12   0   0  5221.58  4957.78    93.23 o
        11    5  -4  12   0   0  5221.58  4957.78    93.23 o
        11    4   8   0   0   0  5221.58  4957.78    93.23 o
        11    3  -4  12   0   0  5221.58  4957.78    93.23 o
        11    2  -4 -12   0   0  5221.58  4957.78    93.23 o
        11    1   8   0   0   0  5221.58  4957.78    93.23 o
        12    4   8   0   0   1     3.25    -0.84     1.09 <
        12    1   8   0   0   1     3.25    -0.84     1.09 <
        13    4  10   0   0  -1     4.03     2.36     1.81 <
        13    1  10   0   0  -1     4.03     2.36     1.81 <
        14    6  -5 -15   0   0  4394.94  4466.44    85.59 o
        14    5  -5  15   0   0  4394.94  4466.44    85.59 o
        14    4  10   0   0   0  4394.94  4466.44    85.59 o
        14    3  -5  15   0   0  4394.94  4466.44    85.59 o
        14    2  -5 -15   0   0  4394.94  4466.44    85.59 o
        14    1  10   0   0   0  4394.94  4466.44    85.59 o
        15    4  10   0   0   1     6.17     1.59     1.91 <
        15    1  10   0   0   1     6.17     1.59     1.91 <
        16    4  12   0   0  -1     3.14    -0.76     1.64 <
        16    1  12   0   0  -1     3.14    -0.76     1.64 <
        17    6  -6 -18   0   0   993.19   870.57    22.29 o
        17    5  -6  18   0   0   993.19   870.57    22.29 o
        17    4  12   0   0   0   993.19   870.57    22.29 o
        17    3  -6  18   0   0   993.19   870.57    22.29 o
        17    2  -6 -18   0   0   993.19   870.57    22.29 o
        17    1  12   0   0   0   993.19   870.57    22.29 o
        18    4  12   0   0   1     2.54     5.10     2.70 <
        18    1  12   0   0   1     2.54     5.10     2.70 <
        19    4  14   0   0  -1     1.68     0.63     5.61 <
        19    1  14   0   0  -1     1.68     0.63     5.61 <
        20    6  -7 -21   0   0   504.76   339.88    19.45 o
        20    5  -7  21   0   0   504.76   339.88    19.45 o
        20    4  14   0   0   0   504.76   339.88    19.45 o
        20    3  -7  21   0   0   504.76   339.88    19.45 o
        20    2  -7 -21   0   0   504.76   339.88    19.45 o
        20    1  14   0   0   0   504.76   339.88    19.45 o
        21    4 -13  -1   0  -1     1.52    -0.75     5.90 <
        21    1 -13   1   0  -1     1.52    -0.75     5.90 <
        22    6   6  20   0   0     3.90    -0.32     2.00 <
        22    5   7 -19   0   0     3.90    -0.32     2.00 <
        22    4 -13  -1   0   0     3.90    -0.32     2.00 <
        22    3   6 -20   0   0     3.90    -0.32     2.00 <
        22    2   7  19   0   0     3.90    -0.32     2.00 <
        22    1 -13   1   0   0     3.90    -0.32     2.00 <
        23    4 -13  -1   0   1     3.79    -1.56     2.16 <
        23    1 -13   1   0   1     3.79    -1.56     2.16 <
        24    4 -11  -1   0  -1     2.37    -2.79     2.00 <
        24    1 -11   1   0  -1     2.37    -2.79     2.00 <
        25    6   5  17   0   0   933.27  1049.88    25.52 o
        25    5   6 -16   0   0   933.27  1049.88    25.52 o
        25    4 -11  -1   0   0   933.27  1049.88    25.52 o
        25    3   5 -17   0   0   933.27  1049.88    25.52 o
        25    2   6  16   0   0   933.27  1049.88    25.52 o
        25    1 -11   1   0   0   933.27  1049.88    25.52 o
        26    4 -11  -1   0   1     5.23     1.77     1.69 <
        26    1 -11   1   0   1     5.23     1.77     1.69 <
        27    4  -9  -1   0  -1     1.11    -1.07     1.22 <
        27    1  -9   1   0  -1     1.11    -1.07     1.22 <
        28    6   4  14   0   0   143.79   139.32     4.72 o
        28    5   5 -13   0   0   143.79   139.32     4.72 o
        28    4  -9  -1   0   0   143.79   139.32     4.72 o
        28    3   4 -14   0   0   143.79   139.32     4.72 o
        28    2   5  13   0   0   143.79   139.32     4.72 o
        28    1  -9   1   0   0   143.79   139.32     4.72 o
        29    4  -9  -1   0   1     1.79    -0.56     1.26 <
        29    1  -9   1   0   1     1.79    -0.56     1.26 <
        30    4  -7  -1   0  -1     0.47    -1.00     1.06 <
        30    1  -7   1   0  -1     0.47    -1.00     1.06 <
        31    6   3  11   0   0  1726.09  1613.58    31.07 o
        31    5   4 -10   0   0  1726.09  1613.58    31.07 o
        31    4  -7  -1   0   0  1726.09  1613.58    31.07 o
        31    3   3 -11   0   0  1726.09  1613.58    31.07 o
        31    2   4  10   0   0  1726.09  1613.58    31.07 o
        31    1  -7   1   0   0  1726.09  1613.58    31.07 o
        32    4  -7  -1   0   1     1.58     0.03     1.03 <
        32    1  -7   1   0   1     1.58     0.03     1.03 <
        33    4  -5  -1   0  -1     0.43     0.17     0.54 <
        33    1  -5   1   0  -1     0.43     0.17     0.54 <
        34    6   2   8   0   0   132.15   167.97     3.04 o
        34    5   3  -7   0   0   132.15   167.97     3.04 o
        34    4  -5  -1   0   0   132.15   167.97     3.04 o
        34    3   2  -8   0   0   132.15   167.97     3.04 o
        34    2   3   7   0   0   132.15   167.97     3.04 o
        34    1  -5   1   0   0   132.15   167.97     3.04 o
        35    4  -5  -1   0   1     1.53     1.96     0.61 o
        35    1  -5   1   0   1     1.53     1.96     0.61 o
        36    4  -3  -1   0  -1     0.92     1.18     0.41 <
        36    1  -3   1   0  -1     0.92     1.18     0.41 <
        37    6   1   5   0   0   127.99   102.95     1.86 o
        37    5   2  -4   0   0   127.99   102.95     1.86 o
        37    4  -3  -1   0   0   127.99   102.95     1.86 o
        37    3   1  -5   0   0   127.99   102.95     1.86 o
        37    2   2   4   0   0   127.99   102.95     1.86 o
        37    1  -3   1   0   0   127.99   102.95     1.86 o
        38    4  -3  -1   0   1     1.65     0.86     0.35 <
        38    1  -3   1   0   1     1.65     0.86     0.35 <
        39    4  -1  -1   0  -1     0.16     0.02     0.15 <
        39    1  -1   1   0  -1     0.16     0.02     0.15 <
        40    6   0   2   0   0 14389.80 13363.00   305.93 o
        40    5   1  -1   0   0 14389.80 13363.00   305.93 o
        40    4  -1  -1   0   0 14389.80 13363.00   305.93 o
        40    3   0  -2   0   0 14389.80 13363.00   305.93 o
        40    2   1   1   0   0 14389.80 13363.00   305.93 o
        40    1  -1   1   0   0 14389.80 13363.00   305.93 o
        41    4  -1  -1   0   1     0.19    -0.15     0.12 <
        41    1  -1   1   0   1     0.19    -0.15     0.12 <
        42    4   1  -1   0  -1     0.22    -0.19     0.21 <
        42    1   1   1   0  -1     0.22    -0.19     0.21 <
        43    6  -1  -1   0   0 14363.00 13386.60   255.03 o
        43    5   0   2   0   0 14363.00 13386.60   255.03 o
        43    4   1  -1   0   0 14363.00 13386.60   255.03 o
        43    3  -1   1   0   0 14363.00 13386.60   255.03 o
        43    2   0  -2   0   0 14363.00 13386.60   255.03 o
        43    1   1   1   0   0 14363.00 13386.60   255.03 o
        44    4   1  -1   0   1     0.15    -0.05     0.28 <
        44    1   1   1   0   1     0.15    -0.05     0.28 <
        45    4   3  -1   0  -1     1.74     0.88     0.54 <
        45    1   3   1   0  -1     1.74     0.88     0.54 <
        46    6  -2  -4   0   0   126.77   111.71     2.44 o
        46    5  -1   5   0   0   126.77   111.71     2.44 o
        46    4   3  -1   0   0   126.77   111.71     2.44 o
        46    3  -2   4   0   0   126.77   111.71     2.44 o
        46    2  -1  -5   0   0   126.77   111.71     2.44 o
        46    1   3   1   0   0   126.77   111.71     2.44 o
        47    4   3  -1   0   1     1.00     0.95     0.58 <
        47    1   3   1   0   1     1.00     0.95     0.58 <
        48    4   5  -1   0  -1     1.75     1.41     0.73 <
        48    1   5   1   0  -1     1.75     1.41     0.73 <
        49    6  -3  -7   0   0   145.13   164.66     3.19 o
        49    5  -2   8   0   0   145.13   164.66     3.19 o
        49    4   5  -1   0   0   145.13   164.66     3.19 o
        49    3  -3   7   0   0   145.13   164.66     3.19 o
        49    2  -2  -8   0   0   145.13   164.66     3.19 o
        49    1   5   1   0   0   145.13   164.66     3.19 o
        50    4   5  -1   0   1     0.50     0.14     0.66 <
        50    1   5   1   0   1     0.50     0.14     0.66 <
        51    4   7  -1   0  -1     1.52    -0.56     1.16 <
        51    1   7   1   0  -1     1.52    -0.56     1.16 <
        52    6  -4 -10   0   0  1699.09  1636.43    33.30 o
        52    5  -3  11   0   0  1699.09  1636.43    33.30 o
        52    4   7  -1   0   0  1699.09  1636.43    33.30 o
        52    3  -4  10   0   0  1699.09  1636.43    33.30 o
        52    2  -3 -11   0   0  1699.09  1636.43    33.30 o
        52    1   7   1   0   0  1699.09  1636.43    33.30 o
        53    4   7  -1   0   1     0.42    -1.33     1.16 <
        53    1   7   1   0   1     0.42    -1.33     1.16 <
        54    4   9  -1   0  -1     1.60    -1.51     1.23 <
        54    1   9   1   0  -1     1.60    -1.51     1.23 <
        55    6  -5 -13   0   0   139.22   140.09     5.40 o
        55    5  -4  14   0   0   139.22   140.09     5.40 o
        55    4   9  -1   0   0   139.22   140.09     5.40 o
        55    3  -5  13   0   0   139.22   140.09     5.40 o
        55    2  -4 -14   0   0   139.22   140.09     5.40 o
        55    1   9   1   0   0   139.22   140.09     5.40 o
        56    4   9  -1   0   1     0.94     0.25     1.48 <
        56    1   9   1   0   1     0.94     0.25     1.48 <
        57    4  11  -1   0  -1     4.49     2.96     2.01 <
        57    1  11   1   0  -1     4.49     2.96     2.01 <
        58    6  -6 -16   0   0   952.48  1009.47    24.78 o
        58    5  -5  17   0   0   952.48  1009.47    24.78 o
        58    4  11  -1   0   0   952.48  1009.47    24.78 o
        58    3  -6  16   0   0   952.48  1009.47    24.78 o
        58    2  -5 -17   0   0   952.48  1009.47    24.78 o
        58    1  11   1   0   0   952.48  1009.47    24.78 o
        59    4  11  -1   0   1     2.02     0.42     1.81 <
        59    1  11   1   0   1     2.02     0.42     1.81 <
        60    4  13  -1   0  -1     3.31    -5.01     2.22 <
        60    1  13   1   0  -1     3.31    -5.01     2.22 <
        61    6  -7 -19   0   0     4.00    22.26    18.25 <
        61    5  -6  20   0   0     4.00    22.26    18.25 <
        61    4  13  -1   0   0     4.00    22.26    18.25 <
        61    3  -7  19   0   0     4.00    22.26    18.25 <
        61    2  -6 -20   0   0     4.00    22.26    18.25 <
        61    1  13   1   0   0     4.00    22.26    18.25 <
        62    4  13  -1   0   1     1.37    -1.38     4.54 <
        62    1  13   1   0   1     1.37    -1.38     4.54 <
        63    4 -14  -2   0   1     2.72     3.60     4.95 <
        63    1 -14   2   0   1     2.72     3.60     4.95 <
        64    4 -12  -2   0  -1     2.16    -0.07     1.78 <
        64    1 -12   2   0  -1     2.16    -0.07     1.78 <
        65    6   5  19   0   0   341.84   321.05    10.50 o
        65    5   7 -17   0   0   341.84   321.05    10.50 o
        65    4 -12  -2   0   0   341.84   321.05    10.50 o
        65    3   5 -19   0   0   341.84   321.05    10.50 o
        65    2   7  17   0   0   341.84   321.05    10.50 o
        65    1 -12   2   0   0   341.84   321.05    10.50 o
        66    4 -12  -2   0   1     1.26    -1.27     1.99 <
        66    1 -12   2   0   1     1.26    -1.27     1.99 <
        67    4 -10  -2   0  -1     1.98    -4.47     1.18 <
        67    1 -10   2   0  -1     1.98    -4.47     1.18 <
        68    6   4  16   0   0   567.67   558.74    12.67 o
        68    5   6 -14   0   0   567.67   558.74    12.67 o
        68    4 -10  -2   0   0   567.67   558.74    12.67 o
        68    3   4 -16   0   0   567.67   558.74    12.67 o
        68    2   6  14   0   0   567.67   558.74    12.67 o
        68    1 -10   2   0   0   567.67   558.74    12.67 o
        69    4 -10  -2   0   1     1.10    -0.74     1.45 <
        69    1 -10   2   0   1     1.10    -0.74     1.45 <
        70    4  -8  -2   0  -1     0.29     0.41     1.16 <
        70    1  -8   2   0  -1     0.29     0.41     1.16 <
        71    6   3  13   0   0   274.05   296.16     7.42 o
        71    5   5 -11   0   0   274.05   296.16     7.42 o
        71    4  -8  -2   0   0   274.05   296.16     7.42 o
        71    3   3 -13   0   0   274.05   296.16     7.42 o
        71    2   5  11   0   0   274.05   296.16     7.42 o
        71    1  -8   2   0   0   274.05   296.16     7.42 o
        72    4  -8  -2   0   1     0.32    -0.11     1.22 <
        72    1  -8   2   0   1     0.32    -0.11     1.22 <
        73    4  -6  -2   0  -1     0.99     0.37     0.90 <
        73    1  -6   2   0  -1     0.99     0.37     0.90 <
        74    6   2  10   0   0  3571.85  3636.84    58.75 o
        74    5   4  -8   0   0  3571.85  3636.84    58.75 o
        74    4  -6  -2   0   0  3571.85  3636.84    58.75 o
        74    3   2 -10   0   0  3571.85  3636.84    58.75 o
        74    2   4   8   0   0  3571.85  3636.84    58.75 o
        74    1  -6   2   0   0  3571.85  3636.84    58.75 o
        75    4  -6  -2   0   1     0.45     0.14     0.53 <
        75    1  -6   2   0   1     0.45     0.14     0.53 <
        76    4  -4  -2   0  -1     1.38    -0.62     0.41 <
        76    1  -4   2   0  -1     1.38    -0.62     0.41 <
        77    6   1   7   0   0  3258.37  3148.67    32.06 o
        77    5   3  -5   0   0  3258.37  3148.67    32.06 o
        77    4  -4  -2   0   0  3258.37  3148.67    32.06 o
        77    3   1  -7   0   0  3258.37  3148.67    32.06 o
        77    2   3   5   0   0  3258.37  3148.67    32.06 o
        77    1  -4   2   0   0  3258.37  3148.67    32.06 o
        78    4  -4  -2   0   1     0.49    -0.38     0.36 <
        78    1  -4   2   0   1     0.49    -0.38     0.36 <
        79    4  -2  -2   0  -1     0.17     0.03     0.29 <
        79    1  -2   2   0  -1     0.17     0.03     0.29 <
        80    6   0   4   0   0 14032.60 15026.60   207.11 o
        80    5   2  -2   0   0 14032.60 15026.60   207.11 o
        80    4  -2  -2   0   0 14032.60 15026.60   207.11 o
        80    3   0  -4   0   0 14032.60 15026.60   207.11 o
        80    2   2   2   0   0 14032.60 15026.60   207.11 o
        80    1  -2   2   0   0 14032.60 15026.60   207.11 o
        81    4  -2  -2   0   1     0.52     0.19     0.29 <
        81    1  -2   2   0   1     0.52     0.19     0.29 <
        82    4   0  -2   0  -1     0.51     0.03     0.25 <
        82    1   0   2   0  -1     0.51     0.03     0.25 <
        83    6  -1   1   0   0 14336.10 12816.50   193.58 o
        83    5   1   1   0   0 14336.10 12816.50   193.58 o
        83    4   0  -2   0   0 14336.10 12816.50   193.58 o
        83    3  -1  -1   0   0 14336.10 12816.50   193.58 o
        83    2   1  -1   0   0 14336.10 12816.50   193.58 o
        83    1   0   2   0   0 14336.10 12816.50   193.58 o
        84    4   0  -2   0   1     0.44    -0.18     0.26 <
        84    1   0   2   0   1     0.44    -0.18     0.26 <
        85    4   2  -2   0  -1     0.51     0.15     0.55 <
        85    1   2   2   0  -1     0.51     0.15     0.55 <
        86    6  -2  -2   0   0 14052.90 13981.60   169.17 o
        86    5   0   4   0   0 14052.90 13981.60   169.17 o
        86    4   2  -2   0   0 14052.90 13981.60   169.17 o
        86    3  -2   2   0   0 14052.90 13981.60   169.17 o
        86    2   0  -4   0   0 14052.90 13981.60   169.17 o
        86    1   2   2   0   0 14052.90 13981.60   169.17 o
        87    4   2  -2   0   1     0.20     1.35     0.69 <
        87    1   2   2   0   1     0.20     1.35     0.69 <
        88    4   4  -2   0  -1     0.50    -0.44     0.71 <
        88    1   4   2   0  -1     0.50    -0.44     0.71 <
        89    6  -3  -5   0   0  3171.23  3185.83    39.08 o
        89    5  -1   7   0   0  3171.23  3185.83    39.08 o
        89    4   4  -2   0   0  3171.23  3185.83    39.08 o
        89    3  -3   5   0   0  3171.23  3185.83    39.08 o
        89    2  -1  -7   0   0  3171.23  3185.83    39.08 o
        89    1   4   2   0   0  3171.23  3185.83    39.08 o
        90    4   4  -2   0   1     1.52    -1.02     0.77 <
        90    1   4   2   0   1     1.52    -1.02     0.77 <
        91    4   6  -2   0  -1     0.50     2.27     1.74 <
        91    1   6   2   0  -1     0.50     2.27     1.74 <
        92    6  -4  -8   0   0  3643.00  3522.28    92.38 o
        92    5  -2  10   0   0  3643.00  3522.28    92.38 o
        92    4   6  -2   0   0  3643.00  3522.28    92.38 o
        92    3  -4   8   0   0  3643.00  3522.28    92.38 o
        92    2  -2 -10   0   0  3643.00  3522.28    92.38 o
        92    1   6   2   0   0  3643.00  3522.28    92.38 o
        93    4   6  -2   0   1     1.15     1.39     1.96 <
        93    1   6   2   0   1     1.15     1.39     1.96 <
        94    4   8  -2   0  -1     0.31    -0.10     1.12 <
        94    1   8   2   0  -1     0.31    -0.10     1.12 <
        95    6  -5 -11   0   0   292.39   283.04     8.14 o
        95    5  -3  13   0   0   292.39   283.04     8.14 o
        95    4   8  -2   0   0   292.39   283.04     8.14 o
        95    3  -5  11   0   0   292.39   283.04     8.14 o
        95    2  -3 -13   0   0   292.39   283.04     8.14 o
        95    1   8   2   0   0   292.39   283.04     8.14 o
        96    4   8  -2   0   1     0.34     1.06     1.37 <
        96    1   8   2   0   1     0.34     1.06     1.37 <
        97    4  10  -2   0  -1     1.22     2.39     1.57 <
        97    1  10   2   0  -1     1.22     2.39     1.57 <
        98    6  -6 -14   0   0   585.23   534.95    14.61 o
        98    5  -4  16   0   0   585.23   534.95    14.61 o
        98    4  10  -2   0   0   585.23   534.95    14.61 o
        98    3  -6  14   0   0   585.23   534.95    14.61 o
        98    2  -4 -16   0   0   585.23   534.95    14.61 o
        98    1  10   2   0   0   585.23   534.95    14.61 o
        99    4  10  -2   0   1     2.26    -5.65     1.49 <
        99    1  10   2   0   1     2.26    -5.65     1.49 <
       100    4  12  -2   0  -1     1.47     1.44     1.99 <
       100    1  12   2   0  -1     1.47     1.44     1.99 <
       101    6  -7 -17   0   0   344.38   323.86    13.33 o
       101    5  -5  19   0   0   344.38   323.86    13.33 o
       101    4  12  -2   0   0   344.38   323.86    13.33 o
       101    3  -7  17   0   0   344.38   323.86    13.33 o
       101    2  -5 -19   0   0   344.38   323.86    13.33 o
       101    1  12   2   0   0   344.38   323.86    13.33 o
       102    4  12  -2   0   1     2.52     0.70     2.37 <
       102    1  12   2   0   1     2.52     0.70     2.37 <
       103    4  14  -2   0  -1     3.11    -4.35     4.32 <
       103    1  14   2   0  -1     3.11    -4.35     4.32 <
       104    6  -8 -20   0   0    68.13    50.46     7.91 o
       104    5  -6  22   0   0    68.13    50.46     7.91 o
       104    4  14  -2   0   0    68.13    50.46     7.91 o
       104    3  -8  20   0   0    68.13    50.46     7.91 o
       104    2  -6 -22   0   0    68.13    50.46     7.91 o
       104    1  14   2   0   0    68.13    50.46     7.91 o
       105    4 -13  -3   0  -1     1.19     2.41     1.93 <
       105    1 -13   3   0  -1     1.19     2.41     1.93 <
       106    6   5  21   0   0   398.00   326.75    13.78 o
       106    5   8 -18   0   0   398.00   326.75    13.78 o
       106    4 -13  -3   0   0   398.00   326.75    13.78 o
       106    3   5 -21   0   0   398.00   326.75    13.78 o
       106    2   8  18   0   0   398.00   326.75    13.78 o
       106    1 -13   3   0   0   398.00   326.75    13.78 o
       107    4 -13  -3   0   1     4.38     1.14     2.24 <
       107    1 -13   3   0   1     4.38     1.14     2.24 <
       108    4 -11  -3   0  -1     0.82    -1.63     1.56 <
       108    1 -11   3   0  -1     0.82    -1.63     1.56 <
       109    6   4  18   0   0   700.53   752.75    18.60 o
       109    5   7 -15   0   0   700.53   752.75    18.60 o
       109    4 -11  -3   0   0   700.53   752.75    18.60 o
       109    3   4 -18   0   0   700.53   752.75    18.60 o
       109    2   7  15   0   0   700.53   752.75    18.60 o
       109    1 -11   3   0   0   700.53   752.75    18.60 o
       110    4 -11  -3   0   1     3.19     0.47     1.58 <
       110    1 -11   3   0   1     3.19     0.47     1.58 <
       111    4  -9  -3   0  -1     2.45     0.96     1.44 <
       111    1  -9   3   0  -1     2.45     0.96     1.44 <
       112    6   3  15   0   0  1668.89  1843.27    37.80 o
       112    5   6 -12   0   0  1668.89  1843.27    37.80 o
       112    4  -9  -3   0   0  1668.89  1843.27    37.80 o
       112    3   3 -15   0   0  1668.89  1843.27    37.80 o
       112    2   6  12   0   0  1668.89  1843.27    37.80 o
       112    1  -9   3   0   0  1668.89  1843.27    37.80 o
       113    4  -9  -3   0   1     1.40    -0.14     1.30 <
       113    1  -9   3   0   1     1.40    -0.14     1.30 <
       114    4  -7  -3   0  -1     3.44     0.69     1.10 <
       114    1  -7   3   0  -1     3.44     0.69     1.10 <
       115    6   2  12   0   0  5622.51  5870.92    93.72 o
       115    5   5  -9   0   0  5622.51  5870.92    93.72 o
       115    4  -7  -3   0   0  5622.51  5870.92    93.72 o
       115    3   2 -12   0   0  5622.51  5870.92    93.72 o
       115    2   5   9   0   0  5622.51  5870.92    93.72 o
       115    1  -7   3   0   0  5622.51  5870.92    93.72 o
       116    4  -7  -3   0   1     2.16     1.14     1.10 <
       116    1  -7   3   0   1     2.16     1.14     1.10 <
       117    4  -5  -3   0  -1     3.22     1.71     0.66 <
       117    1  -5   3   0  -1     3.22     1.71     0.66 <
       118    6   1   9   0   0 11792.40 12710.80   126.21 o
       118    5   4  -6   0   0 11792.40 12710.80   126.21 o
       118    4  -5  -3   0   0 11792.40 12710.80   126.21 o
       118    3   1  -9   0   0 11792.40 12710.80   126.21 o
       118    2   4   6   0   0 11792.40 12710.80   126.21 o
       118    1  -5   3   0   0 11792.40 12710.80   126.21 o
       119    4  -5  -3   0   1     0.95    -1.43     0.46 <
       119    1  -5   3   0   1     0.95    -1.43     0.46 <
       120    4  -3  -3   0  -1     0.19     0.24     0.37 <
       120    1  -3   3   0  -1     0.19     0.24     0.37 <
       121    6   0   6   0   0   421.66   343.14     4.63 o
       121    5   3  -3   0   0   421.66   343.14     4.63 o
       121    4  -3  -3   0   0   421.66   343.14     4.63 o
       121    3   0  -6   0   0   421.66   343.14     4.63 o
       121    2   3   3   0   0   421.66   343.14     4.63 o
       121    1  -3   3   0   0   421.66   343.14     4.63 o
       122    4  -3  -3   0   1     0.37     0.09     0.32 <
       122    1  -3   3   0   1     0.37     0.09     0.32 <
       123    4  -1  -3   0  -1     9.14     6.59     0.47 o
       123    1  -1   3   0  -1     9.14     6.59     0.47 o
       124    6  -1   3   0   0 61207.80 64057.60  1299.32 o
       124    5   2   0   0   0 61207.80 64057.60  1299.32 o
       124    4  -1  -3   0   0 61207.80 64057.60  1299.32 o
       124    3  -1  -3   0   0 61207.80 64057.60  1299.32 o
       124    2   2   0   0   0 61207.80 64057.60  1299.32 o
       124    1  -1   3   0   0 61207.80 64057.60  1299.32 o
       125    4  -1  -3   0   1     6.00     3.54     0.42 o
       125    1  -1   3   0   1     6.00     3.54     0.42 o
       126    4   1  -3   0  -1     5.96     3.90     0.60 o
       126    1   1   3   0  -1     5.96     3.90     0.60 o
       127    6  -2   0   0   0 61291.00 60630.30   963.17 o
       127    5   1   3   0   0 61291.00 60630.30   963.17 o
       127    4   1  -3   0   0 61291.00 60630.30   963.17 o
       127    3  -2   0   0   0 61291.00 60630.30   963.17 o
       127    2   1  -3   0   0 61291.00 60630.30   963.17 o
       127    1   1   3   0   0 61291.00 60630.30   963.17 o
       128    4   1  -3   0   1     9.59     7.85     0.72 o
       128    1   1   3   0   1     9.59     7.85     0.72 o
       129    4   3  -3   0  -1     0.34     0.76     0.51 <
       129    1   3   3   0  -1     0.34     0.76     0.51 <
       130    6  -3  -3   0   0   407.84   352.49     5.83 o
       130    5   0   6   0   0   407.84   352.49     5.83 o
       130    4   3  -3   0   0   407.84   352.49     5.83 o
       130    3  -3   3   0   0   407.84   352.49     5.83 o
       130    2   0  -6   0   0   407.84   352.49     5.83 o
       130    1   3   3   0   0   407.84   352.49     5.83 o
       131    4   3  -3   0   1     0.16     0.84     0.64 <
       131    1   3   3   0   1     0.16     0.84     0.64 <
       132    4   5  -3   0  -1     0.84    -0.26     0.72 <
       132    1   5   3   0  -1     0.84    -0.26     0.72 <
       133    6  -4  -6   0   0 11832.40 11960.00   121.97 o
       133    5  -1   9   0   0 11832.40 11960.00   121.97 o
       133    4   5  -3   0   0 11832.40 11960.00   121.97 o
       133    3  -4   6   0   0 11832.40 11960.00   121.97 o
       133    2  -1  -9   0   0 11832.40 11960.00   121.97 o
       133    1   5   3   0   0 11832.40 11960.00   121.97 o
       134    4   5  -3   0   1     3.77     3.77     0.83 o
       134    1   5   3   0   1     3.77     3.77     0.83 o
       135    4   7  -3   0  -1     1.87     3.74     2.48 <
       135    1   7   3   0  -1     1.87     3.74     2.48 <
       136    6  -5  -9   0   0  5643.19  5759.41   179.19 o
       136    5  -2  12   0   0  5643.19  5759.41   179.19 o
       136    4   7  -3   0   0  5643.19  5759.41   179.19 o
       136    3  -5   9   0   0  5643.19  5759.41   179.19 o
       136    2  -2 -12   0   0  5643.19  5759.41   179.19 o
       136    1   7   3   0   0  5643.19  5759.41   179.19 o
       137    4   7  -3   0   1     3.71     0.84     2.50 <
       137    1   7   3   0   1     3.71     0.84     2.50 <
       138    4   9  -3   0  -1     1.19     0.52     1.59 <
       138    1   9   3   0  -1     1.19     0.52     1.59 <
       139    6  -6 -12   0   0  1702.14  1703.07    37.95 o
       139    5  -3  15   0   0  1702.14  1703.07    37.95 o
       139    4   9  -3   0   0  1702.14  1703.07    37.95 o
       139    3  -6  12   0   0  1702.14  1703.07    37.95 o
       139    2  -3 -15   0   0  1702.14  1703.07    37.95 o
       139    1   9   3   0   0  1702.14  1703.07    37.95 o
       140    4   9  -3   0   1     2.29     0.98     1.71 <
       140    1   9   3   0   1     2.29     0.98     1.71 <
       141    4  11  -3   0  -1     2.95     3.53     2.29 <
       141    1  11   3   0  -1     2.95     3.53     2.29 <
       142    6  -7 -15   0   0   691.31   732.78    24.21 o
       142    5  -4  18   0   0   691.31   732.78    24.21 o
       142    4  11  -3   0   0   691.31   732.78    24.21 o
       142    3  -7  15   0   0   691.31   732.78    24.21 o
       142    2  -4 -18   0   0   691.31   732.78    24.21 o
       142    1  11   3   0   0   691.31   732.78    24.21 o
       143    4  11  -3   0   1     0.87    -1.81     2.09 <
       143    1  11   3   0   1     0.87    -1.81     2.09 <
       144    4  13  -3   0  -1     4.50     6.20     6.41 <
       144    1  13   3   0  -1     4.50     6.20     6.41 <
       145    6  -8 -18   0   0   416.52   338.28    18.18 o
       145    5  -5  21   0   0   416.52   338.28    18.18 o
       145    4  13  -3   0   0   416.52   338.28    18.18 o
       145    3  -8  18   0   0   416.52   338.28    18.18 o
       145    2  -5 -21   0   0   416.52   338.28    18.18 o
       145    1  13   3   0   0   416.52   338.28    18.18 o
       146    4  13  -3   0   1     1.30    -3.51     4.98 <
       146    1  13   3   0   1     1.30    -3.51     4.98 <
       147    4 -12  -4   0  -1     2.17     2.54     2.04 <
       147    1 -12   4   0  -1     2.17     2.54     2.04 <
       148    6   4  20   0   0    85.81    87.79     5.05 o
       148    5   8 -16   0   0    85.81    87.79     5.05 o
       148    4 -12  -4   0   0    85.81    87.79     5.05 o
       148    3   4 -20   0   0    85.81    87.79     5.05 o
       148    2   8  16   0   0    85.81    87.79     5.05 o
       148    1 -12   4   0   0    85.81    87.79     5.05 o
       149    4 -12  -4   0   1     2.46     4.64     2.10 <
       149    1 -12   4   0   1     2.46     4.64     2.10 <
       150    4 -10  -4   0  -1     1.18    -3.62     1.27 <
       150    1 -10   4   0  -1     1.18    -3.62     1.27 <
       151    6   3  17   0   0   511.61   565.11    12.91 o
       151    5   7 -13   0   0   511.61   565.11    12.91 o
       151    4 -10  -4   0   0   511.61   565.11    12.91 o
       151    3   3 -17   0   0   511.61   565.11    12.91 o
       151    2   7  13   0   0   511.61   565.11    12.91 o
       151    1 -10   4   0   0   511.61   565.11    12.91 o
       152    4 -10  -4   0   1     2.23     0.03     1.48 <
       152    1 -10   4   0   1     2.23     0.03     1.48 <
       153    4  -8  -4   0  -1     2.86    -1.12     1.15 <
       153    1  -8   4   0  -1     2.86    -1.12     1.15 <
       154    6   2  14   0   0  1410.16  1444.28    25.55 o
       154    5   6 -10   0   0  1410.16  1444.28    25.55 o
       154    4  -8  -4   0   0  1410.16  1444.28    25.55 o
       154    3   2 -14   0   0  1410.16  1444.28    25.55 o
       154    2   6  10   0   0  1410.16  1444.28    25.55 o
       154    1  -8   4   0   0  1410.16  1444.28    25.55 o
       155    4  -8  -4   0   1     4.28     0.74     1.19 <
       155    1  -8   4   0   1     4.28     0.74     1.19 <
       156    4  -6  -4   0  -1     0.97    -0.33     0.97 <
       156    1  -6   4   0  -1     0.97    -0.33     0.97 <
       157    6   1  11   0   0  2999.66  3095.82    47.54 o
       157    5   5  -7   0   0  2999.66  3095.82    47.54 o
       157    4  -6  -4   0   0  2999.66  3095.82    47.54 o
       157    3   1 -11   0   0  2999.66  3095.82    47.54 o
       157    2   5   7   0   0  2999.66  3095.82    47.54 o
       157    1  -6   4   0   0  2999.66  3095.82    47.54 o
       158    4  -6  -4   0   1     2.23     0.56     0.93 <
       158    1  -6   4   0   1     2.23     0.56     0.93 <
       159    4  -4  -4   0  -1     0.09     0.32     0.46 <
       159    1  -4   4   0  -1     0.09     0.32     0.46 <
       160    6   0   8   0   0   703.52   563.17     7.28 o
       160    5   4  -4   0   0   703.52   563.17     7.28 o
       160    4  -4  -4   0   0   703.52   563.17     7.28 o
       160    3   0  -8   0   0   703.52   563.17     7.28 o
       160    2   4   4   0   0   703.52   563.17     7.28 o
       160    1  -4   4   0   0   703.52   563.17     7.28 o
       161    4  -4  -4   0   1     0.63    -0.38     0.64 <
       161    1  -4   4   0   1     0.63    -0.38     0.64 <
       162    4  -2  -4   0  -1     0.63     0.42     0.33 <
       162    1  -2   4   0  -1     0.63     0.42     0.33 <
       163    6  -1   5   0   0   129.35   106.98     2.04 o
       163    5   3  -1   0   0   129.35   106.98     2.04 o
       163    4  -2  -4   0   0   129.35   106.98     2.04 o
       163    3  -1  -5   0   0   129.35   106.98     2.04 o
       163    2   3   1   0   0   129.35   106.98     2.04 o
       163    1  -2   4   0   0   129.35   106.98     2.04 o
       164    4  -2  -4   0   1     2.22     1.06     0.39 <
       164    1  -2   4   0   1     2.22     1.06     0.39 <
       165    4   0  -4   0  -1     0.17     0.90     0.60 <
       165    1   0   4   0  -1     0.17     0.90     0.60 <
       166    6  -2   2   0   0 14028.90 14291.20   200.07 o
       166    5   2   2   0   0 14028.90 14291.20   200.07 o
       166    4   0  -4   0   0 14028.90 14291.20   200.07 o
       166    3  -2  -2   0   0 14028.90 14291.20   200.07 o
       166    2   2  -2   0   0 14028.90 14291.20   200.07 o
       166    1   0   4   0   0 14028.90 14291.20   200.07 o
       167    4   0  -4   0   1     0.20     0.62     0.54 <
       167    1   0   4   0   1     0.20     0.62     0.54 <
       168    4   2  -4   0  -1     2.32     2.32     0.68 o
       168    1   2   4   0  -1     2.32     2.32     0.68 o
       169    6  -3  -1   0   0   131.46   105.46     2.16 o
       169    5   1   5   0   0   131.46   105.46     2.16 o
       169    4   2  -4   0   0   131.46   105.46     2.16 o
       169    3  -3   1   0   0   131.46   105.46     2.16 o
       169    2   1  -5   0   0   131.46   105.46     2.16 o
       169    1   2   4   0   0   131.46   105.46     2.16 o
       170    4   2  -4   0   1     0.54     0.24     0.52 <
       170    1   2   4   0   1     0.54     0.24     0.52 <
       171    4   4  -4   0  -1     0.64     0.64     0.66 <
       171    1   4   4   0  -1     0.64     0.64     0.66 <
       172    6  -4  -4   0   0   680.55   556.26     7.67 o
       172    5   0   8   0   0   680.55   556.26     7.67 o
       172    4   4  -4   0   0   680.55   556.26     7.67 o
       172    3  -4   4   0   0   680.55   556.26     7.67 o
       172    2   0  -8   0   0   680.55   556.26     7.67 o
       172    1   4   4   0   0   680.55   556.26     7.67 o
       173    4   4  -4   0   1     0.09    -0.70     0.65 <
       173    1   4   4   0   1     0.09    -0.70     0.65 <
       174    4   6  -4   0  -1     2.06    -0.41     1.37 <
       174    1   6   4   0  -1     2.06    -0.41     1.37 <
       175    6  -5  -7   0   0  3062.71  2949.68    62.99 o
       175    5  -1  11   0   0  3062.71  2949.68    62.99 o
       175    4   6  -4   0   0  3062.71  2949.68    62.99 o
       175    3  -5   7   0   0  3062.71  2949.68    62.99 o
       175    2  -1 -11   0   0  3062.71  2949.68    62.99 o
       175    1   6   4   0   0  3062.71  2949.68    62.99 o
       176    4   6  -4   0   1     0.93     0.61     1.22 <
       176    1   6   4   0   1     0.93     0.61     1.22 <
       177    4  10  -4   0  -1     1.96    -0.52     2.01 <
       177    1  10   4   0  -1     1.96    -0.52     2.01 <
       178    6  -7 -13   0   0   523.89   548.26    19.00 o
       178    5  -3  17   0   0   523.89   548.26    19.00 o
       178    4  10  -4   0   0   523.89   548.26    19.00 o
       178    3  -7  13   0   0   523.89   548.26    19.00 o
       178    2  -3 -17   0   0   523.89   548.26    19.00 o
       178    1  10   4   0   0   523.89   548.26    19.00 o
       179    4  10  -4   0   1     1.04     0.82     1.85 <
       179    1  10   4   0   1     1.04     0.82     1.85 <
       180    4  12  -4   0  -1     2.09     0.40     1.97 <
       180    1  12   4   0  -1     2.09     0.40     1.97 <
       181    6  -8 -16   0   0    84.14    84.84     5.88 o
       181    5  -4  20   0   0    84.14    84.84     5.88 o
       181    4  12  -4   0   0    84.14    84.84     5.88 o
       181    3  -8  16   0   0    84.14    84.84     5.88 o
       181    2  -4 -20   0   0    84.14    84.84     5.88 o
       181    1  12   4   0   0    84.14    84.84     5.88 o
       182    4  12  -4   0   1     1.96    -0.23     2.06 <
       182    1  12   4   0   1     1.96    -0.23     2.06 <
       183    4  14  -4   0  -1     3.76     1.57     5.44 <
       183    1  14   4   0  -1     3.76     1.57     5.44 <
       184    4 -13  -5   0  -1     2.65    -0.62     3.63 <
       184    1 -13   5   0  -1     2.65    -0.62     3.63 <
       185    6   4  22   0   0   247.36   203.81     8.22 o
       185    5   9 -17   0   0   247.36   203.81     8.22 o
       185    4 -13  -5   0   0   247.36   203.81     8.22 o
       185    3   4 -22   0   0   247.36   203.81     8.22 o
       185    2   9  17   0   0   247.36   203.81     8.22 o
       185    1 -13   5   0   0   247.36   203.81     8.22 o
       186    4 -13  -5   0   1     0.86     0.23     2.03 <
       186    1 -13   5   0   1     0.86     0.23     2.03 <
       187    4 -11  -5   0  -1     1.26     0.05     1.67 <
       187    1 -11   5   0  -1     1.26     0.05     1.67 <
       188    6   3  19   0   0    22.82    11.23     2.16 o
       188    5   8 -14   0   0    22.82    11.23     2.16 o
       188    4 -11  -5   0   0    22.82    11.23     2.16 o
       188    3   3 -19   0   0    22.82    11.23     2.16 o
       188    2   8  14   0   0    22.82    11.23     2.16 o
       188    1 -11   5   0   0    22.82    11.23     2.16 o
       189    4 -11  -5   0   1     0.49     0.92     1.69 <
       189    1 -11   5   0   1     0.49     0.92     1.69 <
       190    4  -9  -5   0  -1     0.17     0.15     1.29 <
       190    1  -9   5   0  -1     0.17     0.15     1.29 <
       191    6   2  16   0   0   305.74   333.60     7.68 o
       191    5   7 -11   0   0   305.74   333.60     7.68 o
       191    4  -9  -5   0   0   305.74   333.60     7.68 o
       191    3   2 -16   0   0   305.74   333.60     7.68 o
       191    2   7  11   0   0   305.74   333.60     7.68 o
       191    1  -9   5   0   0   305.74   333.60     7.68 o
       192    4  -9  -5   0   1     0.07     0.72     1.31 <
       192    1  -9   5   0   1     0.07     0.72     1.31 <
       193    4  -7  -5   0  -1     0.22     0.48     1.14 <
       193    1  -7   5   0  -1     0.22     0.48     1.14 <
       194    6   1  13   0   0   306.11   313.20     6.86 o
       194    5   6  -8   0   0   306.11   313.20     6.86 o
       194    4  -7  -5   0   0   306.11   313.20     6.86 o
       194    3   1 -13   0   0   306.11   313.20     6.86 o
       194    2   6   8   0   0   306.11   313.20     6.86 o
       194    1  -7   5   0   0   306.11   313.20     6.86 o
       195    4  -7  -5   0   1     0.21     0.52     0.95 <
       195    1  -7   5   0   1     0.21     0.52     0.95 <
       196    4  -5  -5   0  -1     5.68    -1.12     1.04 <
       196    1  -5   5   0  -1     5.68    -1.12     1.04 <
       197    6   0  10   0   0 11890.90 12584.80   273.03 o
       197    5   5  -5   0   0 11890.90 12584.80   273.03 o
       197    4  -5  -5   0   0 11890.90 12584.80   273.03 o
       197    3   0 -10   0   0 11890.90 12584.80   273.03 o
       197    2   5   5   0   0 11890.90 12584.80   273.03 o
       197    1  -5   5   0   0 11890.90 12584.80   273.03 o
       198    4  -5  -5   0   1     2.49    -2.10     0.95 <
       198    1  -5   5   0   1     2.49    -2.10     0.95 <
       199    4  -3  -5   0  -1     5.27     3.30     0.78 o
       199    1  -3   5   0  -1     5.27     3.30     0.78 o
       200    6  -1   7   0   0  3262.10  3126.38    39.71 o
       200    5   4  -2   0   0  3262.10  3126.38    39.71 o
       200    4  -3  -5   0   0  3262.10  3126.38    39.71 o
       200    3  -1  -7   0   0  3262.10  3126.38    39.71 o
       200    2   4   2   0   0  3262.10  3126.38    39.71 o
       200    1  -3   5   0   0  3262.10  3126.38    39.71 o
       201    4  -3  -5   0   1     1.23     0.78     0.71 <
       201    1  -3   5   0   1     1.23     0.78     0.71 <
       202    4  -1  -5   0  -1     1.74     0.86     0.51 <
       202    1  -1   5   0  -1     1.74     0.86     0.51 <
       203    6  -2   4   0   0   126.99   108.81     2.44 o
       203    5   3   1   0   0   126.99   108.81     2.44 o
       203    4  -1  -5   0   0   126.99   108.81     2.44 o
       203    3  -2  -4   0   0   126.99   108.81     2.44 o
       203    2   3  -1   0   0   126.99   108.81     2.44 o
       203    1  -1   5   0   0   126.99   108.81     2.44 o
       204    4  -1  -5   0   1     0.57     0.41     0.50 <
       204    1  -1   5   0   1     0.57     0.41     0.50 <
       205    4   1  -5   0  -1     0.56     0.16     0.62 <
       205    1   1   5   0  -1     0.56     0.16     0.62 <
       206    6  -3   1   0   0   133.43   104.78     2.20 o
       206    5   2   4   0   0   133.43   104.78     2.20 o
       206    4   1  -5   0   0   133.43   104.78     2.20 o
       206    3  -3  -1   0   0   133.43   104.78     2.20 o
       206    2   2  -4   0   0   133.43   104.78     2.20 o
       206    1   1   5   0   0   133.43   104.78     2.20 o
       207    4   1  -5   0   1     1.59     0.85     0.56 <
       207    1   1   5   0   1     1.59     0.85     0.56 <
       208    4   3  -5   0  -1     1.25    -0.11     0.62 <
       208    1   3   5   0  -1     1.25    -0.11     0.62 <
       209    6  -4  -2   0   0  3220.15  3077.17    33.27 o
       209    5   1   7   0   0  3220.15  3077.17    33.27 o
       209    4   3  -5   0   0  3220.15  3077.17    33.27 o
       209    3  -4   2   0   0  3220.15  3077.17    33.27 o
       209    2   1  -7   0   0  3220.15  3077.17    33.27 o
       209    1   3   5   0   0  3220.15  3077.17    33.27 o
       210    4   3  -5   0   1     5.44     5.36     0.82 o
       210    1   3   5   0   1     5.44     5.36     0.82 o
       211    4   5  -5   0  -1     2.21     2.29     0.94 <
       211    1   5   5   0  -1     2.21     2.29     0.94 <
       212    6  -5  -5   0   0 11903.30 11734.80   125.64 o
       212    5   0  10   0   0 11903.30 11734.80   125.64 o
       212    4   5  -5   0   0 11903.30 11734.80   125.64 o
       212    3  -5   5   0   0 11903.30 11734.80   125.64 o
       212    2   0 -10   0   0 11903.30 11734.80   125.64 o
       212    1   5   5   0   0 11903.30 11734.80   125.64 o
       213    4   5  -5   0   1     6.55     7.44     1.23 o
       213    1   5   5   0   1     6.55     7.44     1.23 o
       214    4   7  -5   0  -1     0.21    -1.45     1.35 <
       214    1   7   5   0  -1     0.21    -1.45     1.35 <
       215    6  -6  -8   0   0   330.88   291.88     8.96 o
       215    5  -1  13   0   0   330.88   291.88     8.96 o
       215    4   7  -5   0   0   330.88   291.88     8.96 o
       215    3  -6   8   0   0   330.88   291.88     8.96 o
       215    2  -1 -13   0   0   330.88   291.88     8.96 o
       215    1   7   5   0   0   330.88   291.88     8.96 o
       216    4   7  -5   0   1     0.22    -0.82     1.63 <
       216    1   7   5   0   1     0.22    -0.82     1.63 <
       217    4   9  -5   0   1     0.17   -11.27    10.36 <
       217    1   9   5   0   1     0.17   -11.27    10.36 <
       218    4  11  -5   0  -1     0.42    -2.64     1.61 <
       218    1  11   5   0  -1     0.42    -2.64     1.61 <
       219    6  -8 -14   0   0    24.28    13.65     4.87 <
       219    5  -3  19   0   0    24.28    13.65     4.87 <
       219    4  11  -5   0   0    24.28    13.65     4.87 <
       219    3  -8  14   0   0    24.28    13.65     4.87 <
       219    2  -3 -19   0   0    24.28    13.65     4.87 <
       219    1  11   5   0   0    24.28    13.65     4.87 <
       220    4  11  -5   0   1     1.33    -1.08     1.79 <
       220    1  11   5   0   1     1.33    -1.08     1.79 <
       221    4  13  -5   0  -1     1.01     0.19     5.28 <
       221    1  13   5   0  -1     1.01     0.19     5.28 <
       222    6  -9 -17   0   0   247.31   240.90    15.61 o
       222    5  -4  22   0   0   247.31   240.90    15.61 o
       222    4  13  -5   0   0   247.31   240.90    15.61 o
       222    3  -9  17   0   0   247.31   240.90    15.61 o
       222    2  -4 -22   0   0   247.31   240.90    15.61 o
       222    1  13   5   0   0   247.31   240.90    15.61 o
       223    4  13  -5   0   1     2.89     2.18     5.41 <
       223    1  13   5   0   1     2.89     2.18     5.41 <
       224    4 -12  -6   0  -1     2.78    -3.51     2.01 <
       224    1 -12   6   0  -1     2.78    -3.51     2.01 <
       225    6   3  21   0   0   734.81   702.56    19.05 o
       225    5   9 -15   0   0   734.81   702.56    19.05 o
       225    4 -12  -6   0   0   734.81   702.56    19.05 o
       225    3   3 -21   0   0   734.81   702.56    19.05 o
       225    2   9  15   0   0   734.81   702.56    19.05 o
       225    1 -12   6   0   0   734.81   702.56    19.05 o
       226    4 -12  -6   0   1     3.48     1.44     1.93 <
       226    1 -12   6   0   1     3.48     1.44     1.93 <
       227    4 -10  -6   0  -1     1.10    -1.78     1.72 <
       227    1 -10   6   0  -1     1.10    -1.78     1.72 <
       228    6   2  18   0   0   751.16   758.14    16.34 o
       228    5   8 -12   0   0   751.16   758.14    16.34 o
       228    4 -10  -6   0   0   751.16   758.14    16.34 o
       228    3   2 -18   0   0   751.16   758.14    16.34 o
       228    2   8  12   0   0   751.16   758.14    16.34 o
       228    1 -10   6   0   0   751.16   758.14    16.34 o
       229    4 -10  -6   0   1     1.35     1.04     1.66 <
       229    1 -10   6   0   1     1.35     1.04     1.66 <
       230    4  -8  -6   0  -1     2.39    -0.35     1.23 <
       230    1  -8   6   0  -1     2.39    -0.35     1.23 <
       231    6   1  15   0   0  2514.94  2755.96    46.11 o
       231    5   7  -9   0   0  2514.94  2755.96    46.11 o
       231    4  -8  -6   0   0  2514.94  2755.96    46.11 o
       231    3   1 -15   0   0  2514.94  2755.96    46.11 o
       231    2   7   9   0   0  2514.94  2755.96    46.11 o
       231    1  -8   6   0   0  2514.94  2755.96    46.11 o
       232    4  -8  -6   0   1     4.76     3.77     1.39 <
       232    1  -8   6   0   1     4.76     3.77     1.39 <
       233    4  -6  -6   0  -1    11.48    11.73     1.69 o
       233    1  -6   6   0  -1    11.48    11.73     1.69 o
       234    6   0  12   0   0 24502.50 27061.20   446.77 o
       234    5   6  -6   0   0 24502.50 27061.20   446.77 o
       234    4  -6  -6   0   0 24502.50 27061.20   446.77 o
       234    3   0 -12   0   0 24502.50 27061.20   446.77 o
       234    2   6   6   0   0 24502.50 27061.20   446.77 o
       234    1  -6   6   0   0 24502.50 27061.20   446.77 o
       235    4  -6  -6   0   1    13.86     8.84     1.47 o
       235    1  -6   6   0   1    13.86     8.84     1.47 o
       236    4  -4  -6   0  -1     3.72     1.85     1.09 <
       236    1  -4   6   0  -1     3.72     1.85     1.09 <
       237    6  -1   9   0   0 11774.10 12448.00   152.79 o
       237    5   5  -3   0   0 11774.10 12448.00   152.79 o
       237    4  -4  -6   0   0 11774.10 12448.00   152.79 o
       237    3  -1  -9   0   0 11774.10 12448.00   152.79 o
       237    2   5   3   0   0 11774.10 12448.00   152.79 o
       237    1  -4   6   0   0 11774.10 12448.00   152.79 o
       238    4  -4  -6   0   1     3.21     1.77     0.97 <
       238    1  -4   6   0   1     3.21     1.77     0.97 <
       239    4  -2  -6   0  -1     4.39     4.70     0.64 o
       239    1  -2   6   0  -1     4.39     4.70     0.64 o
       240    6  -2   6   0   0  6170.56  6422.36    67.07 o
       240    5   4   0   0   0  6170.56  6422.36    67.07 o
       240    4  -2  -6   0   0  6170.56  6422.36    67.07 o
       240    3  -2  -6   0   0  6170.56  6422.36    67.07 o
       240    2   4   0   0   0  6170.56  6422.36    67.07 o
       240    1  -2   6   0   0  6170.56  6422.36    67.07 o
       241    4  -2  -6   0   1     1.18     0.11     0.50 <
       241    1  -2   6   0   1     1.18     0.11     0.50 <
       242    4   0  -6   0  -1     1.14     0.98     0.59 <
       242    1   0   6   0  -1     1.14     0.98     0.59 <
       243    6  -3   3   0   0   407.39   350.75     5.83 o
       243    5   3   3   0   0   407.39   350.75     5.83 o
       243    4   0  -6   0   0   407.39   350.75     5.83 o
       243    3  -3  -3   0   0   407.39   350.75     5.83 o
       243    2   3  -3   0   0   407.39   350.75     5.83 o
       243    1   0   6   0   0   407.39   350.75     5.83 o
       244    4   0  -6   0   1     1.29     0.99     0.57 <
       244    1   0   6   0   1     1.29     0.99     0.57 <
       245    4   2  -6   0  -1     1.30    -0.99     0.63 <
       245    1   2   6   0  -1     1.30    -0.99     0.63 <
       246    6  -4   0   0   0  6279.31  6190.34    70.72 o
       246    5   2   6   0   0  6279.31  6190.34    70.72 o
       246    4   2  -6   0   0  6279.31  6190.34    70.72 o
       246    3  -4   0   0   0  6279.31  6190.34    70.72 o
       246    2   2  -6   0   0  6279.31  6190.34    70.72 o
       246    1   2   6   0   0  6279.31  6190.34    70.72 o
       247    4   2  -6   0   1     4.25     5.24     0.83 o
       247    1   2   6   0   1     4.25     5.24     0.83 o
       248    4   4  -6   0  -1     3.29     5.74     0.93 o
       248    1   4   6   0  -1     3.29     5.74     0.93 o
       249    6  -5  -3   0   0 11868.50 12033.10   123.29 o
       249    5   1   9   0   0 11868.50 12033.10   123.29 o
       249    4   4  -6   0   0 11868.50 12033.10   123.29 o
       249    3  -5   3   0   0 11868.50 12033.10   123.29 o
       249    2   1  -9   0   0 11868.50 12033.10   123.29 o
       249    1   4   6   0   0 11868.50 12033.10   123.29 o
       250    4   4  -6   0   1     4.24     6.59     1.02 o
       250    1   4   6   0   1     4.24     6.59     1.02 o
       251    4   6  -6   0  -1    12.40    14.30     2.14 o
       251    1   6   6   0  -1    12.40    14.30     2.14 o
       252    6  -6  -6   0   0 24733.10 27376.90   698.60 o
       252    5   0  12   0   0 24733.10 27376.90   698.60 o
       252    4   6  -6   0   0 24733.10 27376.90   698.60 o
       252    3  -6   6   0   0 24733.10 27376.90   698.60 o
       252    2   0 -12   0   0 24733.10 27376.90   698.60 o
       252    1   6   6   0   0 24733.10 27376.90   698.60 o
       253    4   6  -6   0   1    13.48    15.06     2.44 o
       253    1   6   6   0   1    13.48    15.06     2.44 o
       254    4   8  -6   0  -1     4.76     7.81     2.11 o
       254    1   8   6   0  -1     4.76     7.81     2.11 o
       255    6  -7  -9   0   0  2583.69  2567.68    56.61 o
       255    5  -1  15   0   0  2583.69  2567.68    56.61 o
       255    4   8  -6   0   0  2583.69  2567.68    56.61 o
       255    3  -7   9   0   0  2583.69  2567.68    56.61 o
       255    2  -1 -15   0   0  2583.69  2567.68    56.61 o
       255    1   8   6   0   0  2583.69  2567.68    56.61 o
       256    4   8  -6   0   1     2.45    -0.25     1.73 <
       256    1   8   6   0   1     2.45    -0.25     1.73 <
       257    4  10  -6   0  -1     1.34     2.62    12.82 <
       257    1  10   6   0  -1     1.34     2.62    12.82 <
       258    6  -8 -12   0   0   763.31   823.21    61.71 o
       258    5  -2  18   0   0   763.31   823.21    61.71 o
       258    4  10  -6   0   0   763.31   823.21    61.71 o
       258    3  -8  12   0   0   763.31   823.21    61.71 o
       258    2  -2 -18   0   0   763.31   823.21    61.71 o
       258    1  10   6   0   0   763.31   823.21    61.71 o
       259    4  10  -6   0   1     1.23     1.82     5.30 <
       259    1  10   6   0   1     1.23     1.82     5.30 <
       260    4  12  -6   0  -1     3.25    -2.17     1.73 <
       260    1  12   6   0  -1     3.25    -2.17     1.73 <
       261    6  -9 -15   0   0   755.42   746.46    31.54 o
       261    5  -3  21   0   0   755.42   746.46    31.54 o
       261    4  12  -6   0   0   755.42   746.46    31.54 o
       261    3  -9  15   0   0   755.42   746.46    31.54 o
       261    2  -3 -21   0   0   755.42   746.46    31.54 o
       261    1  12   6   0   0   755.42   746.46    31.54 o
       262    4  12  -6   0   1     3.24     2.89     5.23 <
       262    1  12   6   0   1     3.24     2.89     5.23 <
       263    4 -13  -7   0  -1     3.27    -3.07     4.61 <
       263    1 -13   7   0  -1     3.27    -3.07     4.61 <
       264    6   3  23   0   0   232.27   172.75     9.07 o
       264    5  10 -16   0   0   232.27   172.75     9.07 o
       264    4 -13  -7   0   0   232.27   172.75     9.07 o
       264    3   3 -23   0   0   232.27   172.75     9.07 o
       264    2  10  16   0   0   232.27   172.75     9.07 o
       264    1 -13   7   0   0   232.27   172.75     9.07 o
       265    4 -13  -7   0   1     5.65    -1.06     2.09 <
       265    1 -13   7   0   1     5.65    -1.06     2.09 <
       266    4 -11  -7   0  -1     1.10    -2.93     1.83 <
       266    1 -11   7   0  -1     1.10    -2.93     1.83 <
       267    6   2  20   0   0    20.48    17.65     2.68 o
       267    5   9 -13   0   0    20.48    17.65     2.68 o
       267    4 -11  -7   0   0    20.48    17.65     2.68 o
       267    3   2 -20   0   0    20.48    17.65     2.68 o
       267    2   9  13   0   0    20.48    17.65     2.68 o
       267    1 -11   7   0   0    20.48    17.65     2.68 o
       268    4 -11  -7   0   1     1.10    -6.26     1.67 <
       268    1 -11   7   0   1     1.10    -6.26     1.67 <
       269    4  -9  -7   0  -1     1.52    -0.16     1.45 <
       269    1  -9   7   0  -1     1.52    -0.16     1.45 <
       270    6   1  17   0   0   580.07   680.32    13.87 o
       270    5   8 -10   0   0   580.07   680.32    13.87 o
       270    4  -9  -7   0   0   580.07   680.32    13.87 o
       270    3   1 -17   0   0   580.07   680.32    13.87 o
       270    2   8  10   0   0   580.07   680.32    13.87 o
       270    1  -9   7   0   0   580.07   680.32    13.87 o
       271    4  -9  -7   0   1     2.99     2.82     1.49 <
       271    1  -9   7   0   1     2.99     2.82     1.49 <
       272    4  -7  -7   0  -1     1.96     2.19     1.34 <
       272    1  -7   7   0  -1     1.96     2.19     1.34 <
       273    6   0  14   0   0   116.57   137.32     4.35 o
       273    5   7  -7   0   0   116.57   137.32     4.35 o
       273    4  -7  -7   0   0   116.57   137.32     4.35 o
       273    3   0 -14   0   0   116.57   137.32     4.35 o
       273    2   7   7   0   0   116.57   137.32     4.35 o
       273    1  -7   7   0   0   116.57   137.32     4.35 o
       274    4  -7  -7   0   1     1.85    -0.25     1.19 <
       274    1  -7   7   0   1     1.85    -0.25     1.19 <
       275    4  -5  -7   0  -1     0.16     0.72     0.92 <
       275    1  -5   7   0  -1     0.16     0.72     0.92 <
       276    6  -1  11   0   0  3003.20  3040.06    48.01 o
       276    5   6  -4   0   0  3003.20  3040.06    48.01 o
       276    4  -5  -7   0   0  3003.20  3040.06    48.01 o
       276    3  -1 -11   0   0  3003.20  3040.06    48.01 o
       276    2   6   4   0   0  3003.20  3040.06    48.01 o
       276    1  -5   7   0   0  3003.20  3040.06    48.01 o
       277    4  -5  -7   0   1     1.45    -0.42     0.72 <
       277    1  -5   7   0   1     1.45    -0.42     0.72 <
       278    4  -3  -7   0  -1     0.12     0.60     0.52 <
       278    1  -3   7   0  -1     0.12     0.60     0.52 <
       279    6  -2   8   0   0   136.25   159.41     2.94 o
       279    5   5  -1   0   0   136.25   159.41     2.94 o
       279    4  -3  -7   0   0   136.25   159.41     2.94 o
       279    3  -2  -8   0   0   136.25   159.41     2.94 o
       279    2   5   1   0   0   136.25   159.41     2.94 o
       279    1  -3   7   0   0   136.25   159.41     2.94 o
       280    4  -3  -7   0   1     1.76     1.45     0.56 <
       280    1  -3   7   0   1     1.76     1.45     0.56 <
       281    4  -1  -7   0  -1     1.30     1.25     0.62 <
       281    1  -1   7   0  -1     1.30     1.25     0.62 <
       282    6  -3   5   0   0  3172.10  3114.26    36.95 o
       282    5   4   2   0   0  3172.10  3114.26    36.95 o
       282    4  -1  -7   0   0  3172.10  3114.26    36.95 o
       282    3  -3  -5   0   0  3172.10  3114.26    36.95 o
       282    2   4  -2   0   0  3172.10  3114.26    36.95 o
       282    1  -1   7   0   0  3172.10  3114.26    36.95 o
       283    4  -1  -7   0   1     1.24    -0.09     0.59 <
       283    1  -1   7   0   1     1.24    -0.09     0.59 <
       284    4   1  -7   0  -1     1.10     0.83     0.70 <
       284    1   1   7   0  -1     1.10     0.83     0.70 <
       285    6  -4   2   0   0  3206.12  3064.56    34.88 o
       285    5   3   5   0   0  3206.12  3064.56    34.88 o
       285    4   1  -7   0   0  3206.12  3064.56    34.88 o
       285    3  -4  -2   0   0  3206.12  3064.56    34.88 o
       285    2   3  -5   0   0  3206.12  3064.56    34.88 o
       285    1   1   7   0   0  3206.12  3064.56    34.88 o
       286    4   1  -7   0   1     1.39     1.11     0.82 <
       286    1   1   7   0   1     1.39     1.11     0.82 <
       287    4   3  -7   0  -1     2.07     2.66     0.98 <
       287    1   3   7   0  -1     2.07     2.66     0.98 <
       288    6  -5  -1   0   0   156.33   170.73     3.23 o
       288    5   2   8   0   0   156.33   170.73     3.23 o
       288    4   3  -7   0   0   156.33   170.73     3.23 o
       288    3  -5   1   0   0   156.33   170.73     3.23 o
       288    2   2  -8   0   0   156.33   170.73     3.23 o
       288    1   3   7   0   0   156.33   170.73     3.23 o
       289    4   3  -7   0   1     0.14    -0.08     0.72 <
       289    1   3   7   0   1     0.14    -0.08     0.72 <
       290    4   5  -7   0  -1     1.23     1.57     1.44 <
       290    1   5   7   0  -1     1.23     1.57     1.44 <
       291    6  -6  -4   0   0  3069.22  3087.92    88.01 o
       291    5   1  11   0   0  3069.22  3087.92    88.01 o
       291    4   5  -7   0   0  3069.22  3087.92    88.01 o
       291    3  -6   4   0   0  3069.22  3087.92    88.01 o
       291    2   1 -11   0   0  3069.22  3087.92    88.01 o
       291    1   5   7   0   0  3069.22  3087.92    88.01 o
       292    4   5  -7   0   1     0.18    -1.10     1.37 <
       292    1   5   7   0   1     0.18    -1.10     1.37 <
       293    4   7  -7   0  -1     1.68     0.26     1.67 <
       293    1   7   7   0  -1     1.68     0.26     1.67 <
       294    6  -7  -7   0   0   134.06   140.43     5.61 o
       294    5   0  14   0   0   134.06   140.43     5.61 o
       294    4   7  -7   0   0   134.06   140.43     5.61 o
       294    3  -7   7   0   0   134.06   140.43     5.61 o
       294    2   0 -14   0   0   134.06   140.43     5.61 o
       294    1   7   7   0   0   134.06   140.43     5.61 o
       295    4   7  -7   0   1     1.68    -1.97     1.57 <
       295    1   7   7   0   1     1.68    -1.97     1.57 <
       296    4   9  -7   0  -1     2.62     2.14     2.07 <
       296    1   9   7   0  -1     2.62     2.14     2.07 <
       297    6  -8 -10   0   0   612.50   509.91    20.12 o
       297    5  -1  17   0   0   612.50   509.91    20.12 o
       297    4   9  -7   0   0   612.50   509.91    20.12 o
       297    3  -8  10   0   0   612.50   509.91    20.12 o
       297    2  -1 -17   0   0   612.50   509.91    20.12 o
       297    1   9   7   0   0   612.50   509.91    20.12 o
       298    4  11  -7   0  -1     0.94    -1.20     4.36 <
       298    1  11   7   0  -1     0.94    -1.20     4.36 <
       299    6  -9 -13   0   0    20.07    18.48     5.72 o
       299    5  -2  20   0   0    20.07    18.48     5.72 o
       299    4  11  -7   0   0    20.07    18.48     5.72 o
       299    3  -9  13   0   0    20.07    18.48     5.72 o
       299    2  -2 -20   0   0    20.07    18.48     5.72 o
       299    1  11   7   0   0    20.07    18.48     5.72 o
       300    4  11  -7   0   1     0.97    -1.71     3.94 <
       300    1  11   7   0   1     0.97    -1.71     3.94 <
       301    4  13  -7   0  -1     5.09    -0.31     6.29 <
       301    1  13   7   0  -1     5.09    -0.31     6.29 <
       302    6 -10 -16   0   0   238.30   196.47    14.52 o
       302    5  -3  23   0   0   238.30   196.47    14.52 o
       302    4  13  -7   0   0   238.30   196.47    14.52 o
       302    3 -10  16   0   0   238.30   196.47    14.52 o
       302    2  -3 -23   0   0   238.30   196.47    14.52 o
       302    1  13   7   0   0   238.30   196.47    14.52 o
       303    4  13  -7   0   1     2.85     1.44     7.20 <
       303    1  13   7   0   1     2.85     1.44     7.20 <
       304    4 -12  -8   0  -1     3.01    -3.47     2.20 <
       304    1 -12   8   0  -1     3.01    -3.47     2.20 <
       305    6   2  22   0   0   137.70   110.44     5.77 o
       305    5  10 -14   0   0   137.70   110.44     5.77 o
       305    4 -12  -8   0   0   137.70   110.44     5.77 o
       305    3   2 -22   0   0   137.70   110.44     5.77 o
       305    2  10  14   0   0   137.70   110.44     5.77 o
       305    1 -12   8   0   0   137.70   110.44     5.77 o
       306    4 -12  -8   0   1     0.97    -3.13     1.81 <
       306    1 -12   8   0   1     0.97    -3.13     1.81 <
       307    4 -10  -8   0  -1     2.34    -0.19     1.55 <
       307    1 -10   8   0  -1     2.34    -0.19     1.55 <
       308    6   1  19   0   0   266.42   296.71     7.73 o
       308    5   9 -11   0   0   266.42   296.71     7.73 o
       308    4 -10  -8   0   0   266.42   296.71     7.73 o
       308    3   1 -19   0   0   266.42   296.71     7.73 o
       308    2   9  11   0   0   266.42   296.71     7.73 o
       308    1 -10   8   0   0   266.42   296.71     7.73 o
       309    4 -10  -8   0   1     0.18    -1.20     1.51 <
       309    1 -10   8   0   1     0.18    -1.20     1.51 <
       310    4  -8  -8   0  -1     1.33     0.98     1.43 <
       310    1  -8   8   0  -1     1.33     0.98     1.43 <
       311    6   0  16   0   0   161.22   170.90     5.13 o
       311    5   8  -8   0   0   161.22   170.90     5.13 o
       311    4  -8  -8   0   0   161.22   170.90     5.13 o
       311    3   0 -16   0   0   161.22   170.90     5.13 o
       311    2   8   8   0   0   161.22   170.90     5.13 o
       311    1  -8   8   0   0   161.22   170.90     5.13 o
       312    4  -8  -8   0   1     0.36    -2.03     1.04 <
       312    1  -8   8   0   1     0.36    -2.03     1.04 <
       313    4  -6  -8   0  -1     0.18    -0.70     0.86 <
       313    1  -6   8   0  -1     0.18    -0.70     0.86 <
       314    6  -1  13   0   0   300.78   307.00     6.06 o
       314    5   7  -5   0   0   300.78   307.00     6.06 o
       314    4  -6  -8   0   0   300.78   307.00     6.06 o
       314    3  -1 -13   0   0   300.78   307.00     6.06 o
       314    2   7   5   0   0   300.78   307.00     6.06 o
       314    1  -6   8   0   0   300.78   307.00     6.06 o
       315    4  -6  -8   0   1     0.13    -1.71     0.78 <
       315    1  -6   8   0   1     0.13    -1.71     0.78 <
       316    4  -4  -8   0  -1     0.80     0.36     0.90 <
       316    1  -4   8   0  -1     0.80     0.36     0.90 <
       317    6  -2  10   0   0  3555.26  3669.80    57.51 o
       317    5   6  -2   0   0  3555.26  3669.80    57.51 o
       317    4  -4  -8   0   0  3555.26  3669.80    57.51 o
       317    3  -2 -10   0   0  3555.26  3669.80    57.51 o
       317    2   6   2   0   0  3555.26  3669.80    57.51 o
       317    1  -4   8   0   0  3555.26  3669.80    57.51 o
       318    4  -4  -8   0   1     3.68     1.33     1.53 <
       318    1  -4   8   0   1     3.68     1.33     1.53 <
       319    4  -2  -8   0  -1     0.95     0.67     0.63 <
       319    1  -2   8   0  -1     0.95     0.67     0.63 <
       320    6  -3   7   0   0   151.61   158.38     3.27 o
       320    5   5   1   0   0   151.61   158.38     3.27 o
       320    4  -2  -8   0   0   151.61   158.38     3.27 o
       320    3  -3  -7   0   0   151.61   158.38     3.27 o
       320    2   5  -1   0   0   151.61   158.38     3.27 o
       320    1  -2   8   0   0   151.61   158.38     3.27 o
       321    4  -2  -8   0   1     0.50     0.56     0.50 <
       321    1  -2   8   0   1     0.50     0.56     0.50 <
       322    4   0  -8   0  -1     1.18     0.33     0.61 <
       322    1   0   8   0  -1     1.18     0.33     0.61 <
       323    6  -4   4   0   0   689.78   542.35     7.39 o
       323    5   4   4   0   0   689.78   542.35     7.39 o
       323    4   0  -8   0   0   689.78   542.35     7.39 o
       323    3  -4  -4   0   0   689.78   542.35     7.39 o
       323    2   4  -4   0   0   689.78   542.35     7.39 o
       323    1   0   8   0   0   689.78   542.35     7.39 o
       324    4   0  -8   0   1     1.10    -0.11     0.68 <
       324    1   0   8   0   1     1.10    -0.11     0.68 <
       325    4   2  -8   0  -1     0.57     1.26     0.81 <
       325    1   2   8   0  -1     0.57     1.26     0.81 <
       326    6  -5   1   0   0   151.73   167.03     3.58 o
       326    5   3   7   0   0   151.73   167.03     3.58 o
       326    4   2  -8   0   0   151.73   167.03     3.58 o
       326    3  -5  -1   0   0   151.73   167.03     3.58 o
       326    2   3  -7   0   0   151.73   167.03     3.58 o
       326    1   2   8   0   0   151.73   167.03     3.58 o
       327    4   2  -8   0   1     0.88     0.54     0.84 <
       327    1   2   8   0   1     0.88     0.54     0.84 <
       328    4   4  -8   0  -1     3.14     7.74     1.37 o
       328    1   4   8   0  -1     3.14     7.74     1.37 o
       329    6  -6  -2   0   0  3634.16  3623.60   101.09 o
       329    5   2  10   0   0  3634.16  3623.60   101.09 o
       329    4   4  -8   0   0  3634.16  3623.60   101.09 o
       329    3  -6   2   0   0  3634.16  3623.60   101.09 o
       329    2   2 -10   0   0  3634.16  3623.60   101.09 o
       329    1   4   8   0   0  3634.16  3623.60   101.09 o
       330    4   4  -8   0   1     0.93    -0.17     1.25 <
       330    1   4   8   0   1     0.93    -0.17     1.25 <
       331    4   6  -8   0  -1     0.12     0.87     1.63 <
       331    1   6   8   0  -1     0.12     0.87     1.63 <
       332    6  -7  -5   0   0   320.01   328.27     9.73 o
       332    5   1  13   0   0   320.01   328.27     9.73 o
       332    4   6  -8   0   0   320.01   328.27     9.73 o
       332    3  -7   5   0   0   320.01   328.27     9.73 o
       332    2   1 -13   0   0   320.01   328.27     9.73 o
       332    1   6   8   0   0   320.01   328.27     9.73 o
       333    4   6  -8   0   1     0.19     1.09     1.72 <
       333    1   6   8   0   1     0.19     1.09     1.72 <
       334    4   8  -8   0  -1     0.37     2.27     2.12 <
       334    1   8   8   0  -1     0.37     2.27     2.12 <
       335    6  -8  -8   0   0   176.36   158.73     6.56 o
       335    5   0  16   0   0   176.36   158.73     6.56 o
       335    4   8  -8   0   0   176.36   158.73     6.56 o
       335    3  -8   8   0   0   176.36   158.73     6.56 o
       335    2   0 -16   0   0   176.36   158.73     6.56 o
       335    1   8   8   0   0   176.36   158.73     6.56 o
       336    4   8  -8   0   1     1.17     0.20     2.06 <
       336    1   8   8   0   1     1.17     0.20     2.06 <
       337    4  12  -8   0  -1     1.13     3.92     5.44 <
       337    1  12   8   0  -1     1.13     3.92     5.44 <
       338    6 -10 -14   0   0   147.65   122.55    10.88 o
       338    5  -2  22   0   0   147.65   122.55    10.88 o
       338    4  12  -8   0   0   147.65   122.55    10.88 o
       338    3 -10  14   0   0   147.65   122.55    10.88 o
       338    2  -2 -22   0   0   147.65   122.55    10.88 o
       338    1  12   8   0   0   147.65   122.55    10.88 o
       339    4  12  -8   0   1     3.23    -3.07     4.85 <
       339    1  12   8   0   1     3.23    -3.07     4.85 <
       340    6   2  24   0   0   231.03   168.27    12.32 o
       340    5  11 -15   0   0   231.03   168.27    12.32 o
       340    4 -13  -9   0   0   231.03   168.27    12.32 o
       340    3   2 -24   0   0   231.03   168.27    12.32 o
       340    2  11  15   0   0   231.03   168.27    12.32 o
       340    1 -13   9   0   0   231.03   168.27    12.32 o
       341    4 -13  -9   0   1     3.21     5.84     4.93 <
       341    1 -13   9   0   1     3.21     5.84     4.93 <
       342    4 -11  -9   0  -1     8.39     2.14     2.06 <
       342    1 -11   9   0  -1     8.39     2.14     2.06 <
       343    6   1  21   0   0  1565.83  1539.86    30.20 o
       343    5  10 -12   0   0  1565.83  1539.86    30.20 o
       343    4 -11  -9   0   0  1565.83  1539.86    30.20 o
       343    3   1 -21   0   0  1565.83  1539.86    30.20 o
       343    2  10  12   0   0  1565.83  1539.86    30.20 o
       343    1 -11   9   0   0  1565.83  1539.86    30.20 o
       344    4 -11  -9   0   1     3.70     5.85     2.26 <
       344    1 -11   9   0   1     3.70     5.85     2.26 <
       345    4  -9  -9   0  -1     2.23     0.63     2.09 <
       345    1  -9   9   0  -1     2.23     0.63     2.09 <
       346    6   0  18   0   0   680.69   626.17    13.44 o
       346    5   9  -9   0   0   680.69   626.17    13.44 o
       346    4  -9  -9   0   0   680.69   626.17    13.44 o
       346    3   0 -18   0   0   680.69   626.17    13.44 o
       346    2   9   9   0   0   680.69   626.17    13.44 o
       346    1  -9   9   0   0   680.69   626.17    13.44 o
       347    4  -9  -9   0   1     1.74     3.17     1.57 <
       347    1  -9   9   0   1     1.74     3.17     1.57 <
       348    4  -7  -9   0  -1     3.20     3.78     1.35 <
       348    1  -7   9   0  -1     3.20     3.78     1.35 <
       349    6  -1  15   0   0  2530.53  2790.63    47.62 o
       349    5   8  -6   0   0  2530.53  2790.63    47.62 o
       349    4  -7  -9   0   0  2530.53  2790.63    47.62 o
       349    3  -1 -15   0   0  2530.53  2790.63    47.62 o
       349    2   8   6   0   0  2530.53  2790.63    47.62 o
       349    1  -7   9   0   0  2530.53  2790.63    47.62 o
       350    4  -7  -9   0   1     1.64     2.35     1.21 <
       350    1  -7   9   0   1     1.64     2.35     1.21 <
       351    4  -5  -9   0  -1     4.18     2.43     1.00 <
       351    1  -5   9   0  -1     4.18     2.43     1.00 <
       352    6  -2  12   0   0  5626.97  5970.21    92.32 o
       352    5   7  -3   0   0  5626.97  5970.21    92.32 o
       352    4  -5  -9   0   0  5626.97  5970.21    92.32 o
       352    3  -2 -12   0   0  5626.97  5970.21    92.32 o
       352    2   7   3   0   0  5626.97  5970.21    92.32 o
       352    1  -5   9   0   0  5626.97  5970.21    92.32 o
       353    4  -5  -9   0   1     8.50     7.99     1.21 o
       353    1  -5   9   0   1     8.50     7.99     1.21 o
       354    4  -3  -9   0  -1     0.68    -0.02     0.82 <
       354    1  -3   9   0  -1     0.68    -0.02     0.82 <
       355    6  -3   9   0   0  3599.14  3056.52    46.49 o
       355    5   6   0   0   0  3599.14  3056.52    46.49 o
       355    4  -3  -9   0   0  3599.14  3056.52    46.49 o
       355    3  -3  -9   0   0  3599.14  3056.52    46.49 o
       355    2   6   0   0   0  3599.14  3056.52    46.49 o
       355    1  -3   9   0   0  3599.14  3056.52    46.49 o
       356    4  -3  -9   0   1     9.76     7.62     0.99 o
       356    1  -3   9   0   1     9.76     7.62     0.99 o
       357    4  -1  -9   0  -1     8.35    11.98     1.06 o
       357    1  -1   9   0  -1     8.35    11.98     1.06 o
       358    6  -4   6   0   0 11799.60 12070.50   130.64 o
       358    5   5   3   0   0 11799.60 12070.50   130.64 o
       358    4  -1  -9   0   0 11799.60 12070.50   130.64 o
       358    3  -4  -6   0   0 11799.60 12070.50   130.64 o
       358    2   5  -3   0   0 11799.60 12070.50   130.64 o
       358    1  -1   9   0   0 11799.60 12070.50   130.64 o
       359    4  -1  -9   0   1    18.21    19.17     1.11 o
       359    1  -1   9   0   1    18.21    19.17     1.11 o
       360    4   1  -9   0  -1    16.59    20.13     1.32 o
       360    1   1   9   0  -1    16.59    20.13     1.32 o
       361    6  -5   3   0   0 11884.20 12165.40   138.97 o
       361    5   4   6   0   0 11884.20 12165.40   138.97 o
       361    4   1  -9   0   0 11884.20 12165.40   138.97 o
       361    3  -5  -3   0   0 11884.20 12165.40   138.97 o
       361    2   4  -6   0   0 11884.20 12165.40   138.97 o
       361    1   1   9   0   0 11884.20 12165.40   138.97 o
       362    4   1  -9   0   1     9.61    14.27     1.23 o
       362    1   1   9   0   1     9.61    14.27     1.23 o
       363    4   3  -9   0  -1    10.18     8.75     1.52 o
       363    1   3   9   0  -1    10.18     8.75     1.52 o
       364    6  -6   0   0   0  3636.40  3118.79    49.21 o
       364    5   3   9   0   0  3636.40  3118.79    49.21 o
       364    4   3  -9   0   0  3636.40  3118.79    49.21 o
       364    3  -6   0   0   0  3636.40  3118.79    49.21 o
       364    2   3  -9   0   0  3636.40  3118.79    49.21 o
       364    1   3   9   0   0  3636.40  3118.79    49.21 o
       365    4   3  -9   0   1     0.76     0.72     1.24 <
       365    1   3   9   0   1     0.76     0.72     1.24 <
       366    4   5  -9   0  -1     8.48    14.18     2.08 o
       366    1   5   9   0  -1     8.48    14.18     2.08 o
       367    6  -7  -3   0   0  5648.69  5879.58   158.91 o
       367    5   2  12   0   0  5648.69  5879.58   158.91 o
       367    4   5  -9   0   0  5648.69  5879.58   158.91 o
       367    3  -7   3   0   0  5648.69  5879.58   158.91 o
       367    2   2 -12   0   0  5648.69  5879.58   158.91 o
       367    1   5   9   0   0  5648.69  5879.58   158.91 o
       368    4   5  -9   0   1     4.92     4.40     2.28 <
       368    1   5   9   0   1     4.92     4.40     2.28 <
       369    4   7  -9   0  -1     1.40     2.05     2.06 <
       369    1   7   9   0  -1     1.40     2.05     2.06 <
       370    6  -8  -6   0   0  2600.34  2881.43    62.99 o
       370    5   1  15   0   0  2600.34  2881.43    62.99 o
       370    4   7  -9   0   0  2600.34  2881.43    62.99 o
       370    3  -8   6   0   0  2600.34  2881.43    62.99 o
       370    2   1 -15   0   0  2600.34  2881.43    62.99 o
       370    1   7   9   0   0  2600.34  2881.43    62.99 o
       371    4   7  -9   0   1     3.73     4.05     2.52 <
       371    1   7   9   0   1     3.73     4.05     2.52 <
       372    4   9  -9   0  -1     1.48     0.97     2.30 <
       372    1   9   9   0  -1     1.48     0.97     2.30 <
       373    6  -9  -9   0   0   695.80   580.09    16.62 o
       373    5   0  18   0   0   695.80   580.09    16.62 o
       373    4   9  -9   0   0   695.80   580.09    16.62 o
       373    3  -9   9   0   0   695.80   580.09    16.62 o
       373    2   0 -18   0   0   695.80   580.09    16.62 o
       373    1   9   9   0   0   695.80   580.09    16.62 o
       374    4   9  -9   0   1     2.60    -1.28     2.82 <
       374    1   9   9   0   1     2.60    -1.28     2.82 <
       375    4  13  -9   0  -1     2.86     0.52     5.37 <
       375    1  13   9   0  -1     2.86     0.52     5.37 <
       376    4 -12 -10   0  -1     4.01     3.07     2.74 <
       376    1 -12  10   0  -1     4.01     3.07     2.74 <
       377    6   1  23   0   0   223.13   216.08    10.11 o
       377    5  11 -13   0   0   223.13   216.08    10.11 o
       377    4 -12 -10   0   0   223.13   216.08    10.11 o
       377    3   1 -23   0   0   223.13   216.08    10.11 o
       377    2  11  13   0   0   223.13   216.08    10.11 o
       377    1 -12  10   0   0   223.13   216.08    10.11 o
       378    4 -12 -10   0   1     5.21     0.69     4.96 <
       378    1 -12  10   0   1     5.21     0.69     4.96 <
       379    4 -10 -10   0  -1     2.50    -2.51     1.67 <
       379    1 -10  10   0  -1     2.50    -2.51     1.67 <
       380    6   0  20   0   0   328.13   369.95     8.29 o
       380    5  10 -10   0   0   328.13   369.95     8.29 o
       380    4 -10 -10   0   0   328.13   369.95     8.29 o
       380    3   0 -20   0   0   328.13   369.95     8.29 o
       380    2  10  10   0   0   328.13   369.95     8.29 o
       380    1 -10  10   0   0   328.13   369.95     8.29 o
       381    4 -10 -10   0   1     4.03    -0.05     1.43 <
       381    1 -10  10   0   1     4.03    -0.05     1.43 <
       382    4  -8 -10   0  -1     1.58     0.62     1.29 <
       382    1  -8  10   0  -1     1.58     0.62     1.29 <
       383    6  -1  17   0   0   579.75   681.79    12.93 o
       383    5   9  -7   0   0   579.75   681.79    12.93 o
       383    4  -8 -10   0   0   579.75   681.79    12.93 o
       383    3  -1 -17   0   0   579.75   681.79    12.93 o
       383    2   9   7   0   0   579.75   681.79    12.93 o
       383    1  -8  10   0   0   579.75   681.79    12.93 o
       384    4  -8 -10   0   1     1.98    -0.01     1.10 <
       384    1  -8  10   0   1     1.98    -0.01     1.10 <
       385    4  -6 -10   0  -1     2.25     0.98     1.00 <
       385    1  -6  10   0  -1     2.25     0.98     1.00 <
       386    6  -2  14   0   0  1424.31  1459.65    24.86 o
       386    5   8  -4   0   0  1424.31  1459.65    24.86 o
       386    4  -6 -10   0   0  1424.31  1459.65    24.86 o
       386    3  -2 -14   0   0  1424.31  1459.65    24.86 o
       386    2   8   4   0   0  1424.31  1459.65    24.86 o
       386    1  -6  10   0   0  1424.31  1459.65    24.86 o
       387    4  -6 -10   0   1     0.90    -0.08     0.96 <
       387    1  -6  10   0   1     0.90    -0.08     0.96 <
       388    4  -4 -10   0  -1     1.01     3.01     1.04 <
       388    1  -4  10   0  -1     1.01     3.01     1.04 <
       389    6  -3  11   0   0  1742.32  1618.61    26.77 o
       389    5   7  -1   0   0  1742.32  1618.61    26.77 o
       389    4  -4 -10   0   0  1742.32  1618.61    26.77 o
       389    3  -3 -11   0   0  1742.32  1618.61    26.77 o
       389    2   7   1   0   0  1742.32  1618.61    26.77 o
       389    1  -4  10   0   0  1742.32  1618.61    26.77 o
       390    4  -4 -10   0   1     2.85     0.57     0.82 <
       390    1  -4  10   0   1     2.85     0.57     0.82 <
       391    4  -2 -10   0  -1     0.75     1.29     1.19 <
       391    1  -2  10   0  -1     0.75     1.29     1.19 <
       392    6  -4   8   0   0  3622.05  3494.23    66.87 o
       392    5   6   2   0   0  3622.05  3494.23    66.87 o
       392    4  -2 -10   0   0  3622.05  3494.23    66.87 o
       392    3  -4  -8   0   0  3622.05  3494.23    66.87 o
       392    2   6  -2   0   0  3622.05  3494.23    66.87 o
       392    1  -2  10   0   0  3622.05  3494.23    66.87 o
       393    4  -2 -10   0   1     6.83     6.06     1.39 o
       393    1  -2  10   0   1     6.83     6.06     1.39 o
       394    4   0 -10   0  -1     5.90     1.94     1.00 <
       394    1   0  10   0  -1     5.90     1.94     1.00 <
       395    6  -5   5   0   0 11944.70 11633.80   117.60 o
       395    5   5   5   0   0 11944.70 11633.80   117.60 o
       395    4   0 -10   0   0 11944.70 11633.80   117.60 o
       395    3  -5  -5   0   0 11944.70 11633.80   117.60 o
       395    2   5  -5   0   0 11944.70 11633.80   117.60 o
       395    1   0  10   0   0 11944.70 11633.80   117.60 o
       396    4   0 -10   0   1     6.55     5.42     1.06 o
       396    1   0  10   0   1     6.55     5.42     1.06 o
       397    4   2 -10   0  -1     6.15     6.83     1.88 o
       397    1   2  10   0  -1     6.15     6.83     1.88 o
       398    6  -6   2   0   0  3635.54  3569.30    74.97 o
       398    5   4   8   0   0  3635.54  3569.30    74.97 o
       398    4   2 -10   0   0  3635.54  3569.30    74.97 o
       398    3  -6  -2   0   0  3635.54  3569.30    74.97 o
       398    2   4  -8   0   0  3635.54  3569.30    74.97 o
       398    1   2  10   0   0  3635.54  3569.30    74.97 o
       399    4   2 -10   0   1     0.86     0.49     1.42 <
       399    1   2  10   0   1     0.86     0.49     1.42 <
       400    4   4 -10   0  -1     3.27     4.91     2.06 <
       400    1   4  10   0  -1     3.27     4.91     2.06 <
       401    6  -7  -1   0   0  1760.08  1630.68    50.24 o
       401    5   3  11   0   0  1760.08  1630.68    50.24 o
       401    4   4 -10   0   0  1760.08  1630.68    50.24 o
       401    3  -7   1   0   0  1760.08  1630.68    50.24 o
       401    2   3 -11   0   0  1760.08  1630.68    50.24 o
       401    1   4  10   0   0  1760.08  1630.68    50.24 o
       402    4   4 -10   0   1     1.18     2.04     1.69 <
       402    1   4  10   0   1     1.18     2.04     1.69 <
       403    4   6 -10   0  -1     0.83    -1.67     1.72 <
       403    1   6  10   0  -1     0.83    -1.67     1.72 <
       404    6  -8  -4   0   0  1454.64  1507.52    34.47 o
       404    5   2  14   0   0  1454.64  1507.52    34.47 o
       404    4   6 -10   0   0  1454.64  1507.52    34.47 o
       404    3  -8   4   0   0  1454.64  1507.52    34.47 o
       404    2   2 -14   0   0  1454.64  1507.52    34.47 o
       404    1   6  10   0   0  1454.64  1507.52    34.47 o
       405    4   6 -10   0   1     2.60     2.46     2.11 <
       405    1   6  10   0   1     2.60     2.46     2.11 <
       406    4   8 -10   0  -1     1.70     1.20     2.31 <
       406    1   8  10   0  -1     1.70     1.20     2.31 <
       407    6  -9  -7   0   0   607.75   711.97    19.25 o
       407    5   1  17   0   0   607.75   711.97    19.25 o
       407    4   8 -10   0   0   607.75   711.97    19.25 o
       407    3  -9   7   0   0   607.75   711.97    19.25 o
       407    2   1 -17   0   0   607.75   711.97    19.25 o
       407    1   8  10   0   0   607.75   711.97    19.25 o
       408    4   8 -10   0   1     1.57    -2.18     2.43 <
       408    1   8  10   0   1     1.57    -2.18     2.43 <
       409    4  12 -10   0  -1     4.45     5.60    19.42 <
       409    1  12  10   0  -1     4.45     5.60    19.42 <
       410    6 -11 -13   0   0   230.78   235.45    39.16 o
       410    5  -1  23   0   0   230.78   235.45    39.16 o
       410    4  12 -10   0   0   230.78   235.45    39.16 o
       410    3 -11  13   0   0   230.78   235.45    39.16 o
       410    2  -1 -23   0   0   230.78   235.45    39.16 o
       410    1  12  10   0   0   230.78   235.45    39.16 o
       411    4  12 -10   0   1     3.79    -1.27     6.78 <
       411    1  12  10   0   1     3.79    -1.27     6.78 <
       412    4 -11 -11   0  -1     5.91     3.25     2.30 <
       412    1 -11  11   0  -1     5.91     3.25     2.30 <
       413    6   0  22   0   0   842.32   811.55    21.21 o
       413    5  11 -11   0   0   842.32   811.55    21.21 o
       413    4 -11 -11   0   0   842.32   811.55    21.21 o
       413    3   0 -22   0   0   842.32   811.55    21.21 o
       413    2  11  11   0   0   842.32   811.55    21.21 o
       413    1 -11  11   0   0   842.32   811.55    21.21 o
       414    4 -11 -11   0   1     0.11    -2.46     4.05 <
       414    1 -11  11   0   1     0.11    -2.46     4.05 <
       415    4  -9 -11   0  -1     4.30     0.38     1.49 <
       415    1  -9  11   0  -1     4.30     0.38     1.49 <
       416    6  -1  19   0   0   272.48   296.52     7.66 o
       416    5  10  -8   0   0   272.48   296.52     7.66 o
       416    4  -9 -11   0   0   272.48   296.52     7.66 o
       416    3  -1 -19   0   0   272.48   296.52     7.66 o
       416    2  10   8   0   0   272.48   296.52     7.66 o
       416    1  -9  11   0   0   272.48   296.52     7.66 o
       417    4  -9 -11   0   1     0.76     1.99     1.54 <
       417    1  -9  11   0   1     0.76     1.99     1.54 <
       418    4  -7 -11   0  -1     2.30    -1.47     1.10 <
       418    1  -7  11   0  -1     2.30    -1.47     1.10 <
       419    6  -2  16   0   0   305.28   335.42     7.91 o
       419    5   9  -5   0   0   305.28   335.42     7.91 o
       419    4  -7 -11   0   0   305.28   335.42     7.91 o
       419    3  -2 -16   0   0   305.28   335.42     7.91 o
       419    2   9   5   0   0   305.28   335.42     7.91 o
       419    1  -7  11   0   0   305.28   335.42     7.91 o
       420    4  -7 -11   0   1     0.14    -0.60     1.17 <
       420    1  -7  11   0   1     0.14    -0.60     1.17 <
       421    4  -5 -11   0  -1     0.35    -0.20     0.98 <
       421    1  -5  11   0  -1     0.35    -0.20     0.98 <
       422    6  -3  13   0   0   273.54   295.57     6.46 o
       422    5   8  -2   0   0   273.54   295.57     6.46 o
       422    4  -5 -11   0   0   273.54   295.57     6.46 o
       422    3  -3 -13   0   0   273.54   295.57     6.46 o
       422    2   8   2   0   0   273.54   295.57     6.46 o
       422    1  -5  11   0   0   273.54   295.57     6.46 o
       423    4  -5 -11   0   1     0.60     0.39     0.94 <
       423    1  -5  11   0   1     0.60     0.39     0.94 <
       424    4  -3 -11   0  -1     1.21    -1.29     0.94 <
       424    1  -3  11   0  -1     1.21    -1.29     0.94 <
       425    6  -4  10   0   0  1703.24  1588.20    40.45 o
       425    5   7   1   0   0  1703.24  1588.20    40.45 o
       425    4  -3 -11   0   0  1703.24  1588.20    40.45 o
       425    3  -4 -10   0   0  1703.24  1588.20    40.45 o
       425    2   7  -1   0   0  1703.24  1588.20    40.45 o
       425    1  -3  11   0   0  1703.24  1588.20    40.45 o
       426    4  -3 -11   0   1     1.67     2.54     1.47 <
       426    1  -3  11   0   1     1.67     2.54     1.47 <
       427    4  -1 -11   0  -1     6.08     3.35     1.35 <
       427    1  -1  11   0  -1     6.08     3.35     1.35 <
       428    6  -5   7   0   0  3068.78  2987.61    59.64 o
       428    5   6   4   0   0  3068.78  2987.61    59.64 o
       428    4  -1 -11   0   0  3068.78  2987.61    59.64 o
       428    3  -5  -7   0   0  3068.78  2987.61    59.64 o
       428    2   6  -4   0   0  3068.78  2987.61    59.64 o
       428    1  -1  11   0   0  3068.78  2987.61    59.64 o
       429    4  -1 -11   0   1     0.66    -2.09     1.14 <
       429    1  -1  11   0   1     0.66    -2.09     1.14 <
       430    4   1 -11   0  -1     0.69     0.48     1.30 <
       430    1   1  11   0  -1     0.69     0.48     1.30 <
       431    6  -6   4   0   0  3077.88  3023.32    64.38 o
       431    5   5   7   0   0  3077.88  3023.32    64.38 o
       431    4   1 -11   0   0  3077.88  3023.32    64.38 o
       431    3  -6  -4   0   0  3077.88  3023.32    64.38 o
       431    2   5  -7   0   0  3077.88  3023.32    64.38 o
       431    1   1  11   0   0  3077.88  3023.32    64.38 o
       432    4   1 -11   0   1     6.80     4.26     1.98 <
       432    1   1  11   0   1     6.80     4.26     1.98 <
       433    4   3 -11   0  -1     1.79     2.84     2.26 <
       433    1   3  11   0  -1     1.79     2.84     2.26 <
       434    6  -7   1   0   0  1751.92  1652.23    37.31 o
       434    5   4  10   0   0  1751.92  1652.23    37.31 o
       434    4   3 -11   0   0  1751.92  1652.23    37.31 o
       434    3  -7  -1   0   0  1751.92  1652.23    37.31 o
       434    2   4 -10   0   0  1751.92  1652.23    37.31 o
       434    1   3  11   0   0  1751.92  1652.23    37.31 o
       435    4   3 -11   0   1     1.32     2.14     1.53 <
       435    1   3  11   0   1     1.32     2.14     1.53 <
       436    4   5 -11   0  -1     0.68     2.20     1.85 <
       436    1   5  11   0  -1     0.68     2.20     1.85 <
       437    6  -8  -2   0   0   289.86   304.15     9.26 o
       437    5   3  13   0   0   289.86   304.15     9.26 o
       437    4   5 -11   0   0   289.86   304.15     9.26 o
       437    3  -8   2   0   0   289.86   304.15     9.26 o
       437    2   3 -13   0   0   289.86   304.15     9.26 o
       437    1   5  11   0   0   289.86   304.15     9.26 o
       438    4   5 -11   0   1     0.31     0.27     1.77 <
       438    1   5  11   0   1     0.31     0.27     1.77 <
       439    4   7 -11   0  -1     0.12    -0.96     2.52 <
       439    1   7  11   0  -1     0.12    -0.96     2.52 <
       440    6  -9  -5   0   0   311.40   361.27    11.10 o
       440    5   2  16   0   0   311.40   361.27    11.10 o
       440    4   7 -11   0   0   311.40   361.27    11.10 o
       440    3  -9   5   0   0   311.40   361.27    11.10 o
       440    2   2 -16   0   0   311.40   361.27    11.10 o
       440    1   7  11   0   0   311.40   361.27    11.10 o
       441    4   7 -11   0   1     2.27     0.15     2.22 <
       441    1   7  11   0   1     2.27     0.15     2.22 <
       442    4   9 -11   0  -1     0.65     0.61     2.66 <
       442    1   9  11   0  -1     0.65     0.61     2.66 <
       443    6 -10  -8   0   0   295.10   303.69    11.07 o
       443    5   1  19   0   0   295.10   303.69    11.07 o
       443    4   9 -11   0   0   295.10   303.69    11.07 o
       443    3 -10   8   0   0   295.10   303.69    11.07 o
       443    2   1 -19   0   0   295.10   303.69    11.07 o
       443    1   9  11   0   0   295.10   303.69    11.07 o
       444    4   9 -11   0   1     4.69    -0.11     2.70 <
       444    1   9  11   0   1     4.69    -0.11     2.70 <
       445    4 -12 -12   0  -1     4.24     4.52     5.28 <
       445    1 -12  12   0  -1     4.24     4.52     5.28 <
       446    6   0  24   0   0   446.52   298.55    16.57 o
       446    5  12 -12   0   0   446.52   298.55    16.57 o
       446    4 -12 -12   0   0   446.52   298.55    16.57 o
       446    3   0 -24   0   0   446.52   298.55    16.57 o
       446    2  12  12   0   0   446.52   298.55    16.57 o
       446    1 -12  12   0   0   446.52   298.55    16.57 o
       447    4 -12 -12   0   1     2.09     5.99     4.95 <
       447    1 -12  12   0   1     2.09     5.99     4.95 <
       448    4 -10 -12   0  -1     8.17     6.79     2.44 <
       448    1 -10  12   0  -1     8.17     6.79     2.44 <
       449    6  -1  21   0   0  1565.43  1471.56    28.04 o
       449    5  11  -9   0   0  1565.43  1471.56    28.04 o
       449    4 -10 -12   0   0  1565.43  1471.56    28.04 o
       449    3  -1 -21   0   0  1565.43  1471.56    28.04 o
       449    2  11   9   0   0  1565.43  1471.56    28.04 o
       449    1 -10  12   0   0  1565.43  1471.56    28.04 o
       450    4 -10 -12   0   1     5.05     1.48     2.76 <
       450    1 -10  12   0   1     5.05     1.48     2.76 <
       451    4  -8 -12   0  -1     4.62     3.37     1.56 <
       451    1  -8  12   0  -1     4.62     3.37     1.56 <
       452    6  -2  18   0   0   750.64   739.27    15.11 o
       452    5  10  -6   0   0   750.64   739.27    15.11 o
       452    4  -8 -12   0   0   750.64   739.27    15.11 o
       452    3  -2 -18   0   0   750.64   739.27    15.11 o
       452    2  10   6   0   0   750.64   739.27    15.11 o
       452    1  -8  12   0   0   750.64   739.27    15.11 o
       453    4  -8 -12   0   1     1.76     1.61     1.44 <
       453    1  -8  12   0   1     1.76     1.61     1.44 <
       454    4  -6 -12   0  -1     5.55     0.29     1.02 <
       454    1  -6  12   0  -1     5.55     0.29     1.02 <
       455    6  -3  15   0   0  1673.97  1796.90    30.25 o
       455    5   9  -3   0   0  1673.97  1796.90    30.25 o
       455    4  -6 -12   0   0  1673.97  1796.90    30.25 o
       455    3  -3 -15   0   0  1673.97  1796.90    30.25 o
       455    2   9   3   0   0  1673.97  1796.90    30.25 o
       455    1  -6  12   0   0  1673.97  1796.90    30.25 o
       456    4  -6 -12   0   1     3.08     1.17     1.03 <
       456    1  -6  12   0   1     3.08     1.17     1.03 <
       457    4  -4 -12   0  -1     4.67     2.97     1.19 <
       457    1  -4  12   0  -1     4.67     2.97     1.19 <
       458    6  -4  12   0   0  5215.43  4903.09    76.84 o
       458    5   8   0   0   0  5215.43  4903.09    76.84 o
       458    4  -4 -12   0   0  5215.43  4903.09    76.84 o
       458    3  -4 -12   0   0  5215.43  4903.09    76.84 o
       458    2   8   0   0   0  5215.43  4903.09    76.84 o
       458    1  -4  12   0   0  5215.43  4903.09    76.84 o
       459    4  -4 -12   0   1    16.96    11.63     1.49 o
       459    1  -4  12   0   1    16.96    11.63     1.49 o
       460    4  -2 -12   0  -1     7.15     9.37     2.05 o
       460    1  -2  12   0  -1     7.15     9.37     2.05 o
       461    6  -5   9   0   0  5636.88  5660.54   117.41 o
       461    5   7   3   0   0  5636.88  5660.54   117.41 o
       461    4  -2 -12   0   0  5636.88  5660.54   117.41 o
       461    3  -5  -9   0   0  5636.88  5660.54   117.41 o
       461    2   7  -3   0   0  5636.88  5660.54   117.41 o
       461    1  -2  12   0   0  5636.88  5660.54   117.41 o
       462    4  -2 -12   0   1    16.67    21.26     2.40 o
       462    1  -2  12   0   1    16.67    21.26     2.40 o
       463    4   0 -12   0  -1    42.39    40.18     3.32 o
       463    1   0  12   0  -1    42.39    40.18     3.32 o
       464    6  -6   6   0   0 24689.90 26635.30   501.91 o
       464    5   6   6   0   0 24689.90 26635.30   501.91 o
       464    4   0 -12   0   0 24689.90 26635.30   501.91 o
       464    3  -6  -6   0   0 24689.90 26635.30   501.91 o
       464    2   6  -6   0   0 24689.90 26635.30   501.91 o
       464    1   0  12   0   0 24689.90 26635.30   501.91 o
       465    4   0 -12   0   1    46.08    73.41     3.47 o
       465    1   0  12   0   1    46.08    73.41     3.47 o
       466    4   2 -12   0  -1    17.50    23.57     2.98 o
       466    1   2  12   0  -1    17.50    23.57     2.98 o
       467    6  -7   3   0   0  5673.59  5823.69   120.15 o
       467    5   5   9   0   0  5673.59  5823.69   120.15 o
       467    4   2 -12   0   0  5673.59  5823.69   120.15 o
       467    3  -7  -3   0   0  5673.59  5823.69   120.15 o
       467    2   5  -9   0   0  5673.59  5823.69   120.15 o
       467    1   2  12   0   0  5673.59  5823.69   120.15 o
       468    4   2 -12   0   1     8.02     9.24     2.76 o
       468    1   2  12   0   1     8.02     9.24     2.76 o
       469    4   4 -12   0  -1    17.57    17.83     2.37 o
       469    1   4  12   0  -1    17.57    17.83     2.37 o
       470    6  -8   0   0   0  5242.56  4937.01   135.07 o
       470    5   4  12   0   0  5242.56  4937.01   135.07 o
       470    4   4 -12   0   0  5242.56  4937.01   135.07 o
       470    3  -8   0   0   0  5242.56  4937.01   135.07 o
       470    2   4 -12   0   0  5242.56  4937.01   135.07 o
       470    1   4  12   0   0  5242.56  4937.01   135.07 o
       471    4   4 -12   0   1     5.47     4.61     2.34 <
       471    1   4  12   0   1     5.47     4.61     2.34 <
       472    4   6 -12   0  -1     2.86     2.99     2.24 <
       472    1   6  12   0  -1     2.86     2.99     2.24 <
       473    6  -9  -3   0   0  1722.47  1948.16    44.05 o
       473    5   3  15   0   0  1722.47  1948.16    44.05 o
       473    4   6 -12   0   0  1722.47  1948.16    44.05 o
       473    3  -9   3   0   0  1722.47  1948.16    44.05 o
       473    2   3 -15   0   0  1722.47  1948.16    44.05 o
       473    1   6  12   0   0  1722.47  1948.16    44.05 o
       474    4   6 -12   0   1     6.42     5.53     2.95 <
       474    1   6  12   0   1     6.42     5.53     2.95 <
       475    4   8 -12   0  -1     1.71    -4.72     2.85 <
       475    1   8  12   0  -1     1.71    -4.72     2.85 <
       476    6 -10  -6   0   0   758.57   796.74    21.26 o
       476    5   2  18   0   0   758.57   796.74    21.26 o
       476    4   8 -12   0   0   758.57   796.74    21.26 o
       476    3 -10   6   0   0   758.57   796.74    21.26 o
       476    2   2 -18   0   0   758.57   796.74    21.26 o
       476    1   8  12   0   0   758.57   796.74    21.26 o
       477    4   8 -12   0   1     5.43     2.06     3.09 <
       477    1   8  12   0   1     5.43     2.06     3.09 <
       478    4 -11 -13   0  -1     2.95     1.34     2.04 <
       478    1 -11  13   0  -1     2.95     1.34     2.04 <
       479    6  -1  23   0   0   223.56   228.82     8.92 o
       479    5  12 -10   0   0   223.56   228.82     8.92 o
       479    4 -11 -13   0   0   223.56   228.82     8.92 o
       479    3  -1 -23   0   0   223.56   228.82     8.92 o
       479    2  12  10   0   0   223.56   228.82     8.92 o
       479    1 -11  13   0   0   223.56   228.82     8.92 o
       480    4 -11 -13   0   1     5.51     1.97     2.89 <
       480    1 -11  13   0   1     5.51     1.97     2.89 <
       481    4  -9 -13   0  -1     1.85    -0.34     1.48 <
       481    1  -9  13   0  -1     1.85    -0.34     1.48 <
       482    6  -2  20   0   0    20.76    16.74     2.14 o
       482    5  11  -7   0   0    20.76    16.74     2.14 o
       482    4  -9 -13   0   0    20.76    16.74     2.14 o
       482    3  -2 -20   0   0    20.76    16.74     2.14 o
       482    2  11   7   0   0    20.76    16.74     2.14 o
       482    1  -9  13   0   0    20.76    16.74     2.14 o
       483    4  -9 -13   0   1     1.86     1.96     1.55 <
       483    1  -9  13   0   1     1.86     1.96     1.55 <
       484    4  -7 -13   0  -1     3.47     3.17     1.55 <
       484    1  -7  13   0  -1     3.47     3.17     1.55 <
       485    6  -3  17   0   0   514.74   569.71    12.19 o
       485    5  10  -4   0   0   514.74   569.71    12.19 o
       485    4  -7 -13   0   0   514.74   569.71    12.19 o
       485    3  -3 -17   0   0   514.74   569.71    12.19 o
       485    2  10   4   0   0   514.74   569.71    12.19 o
       485    1  -7  13   0   0   514.74   569.71    12.19 o
       486    4  -7 -13   0   1     4.89     0.69     1.24 <
       486    1  -7  13   0   1     4.89     0.69     1.24 <
       487    4  -5 -13   0  -1     2.26    -2.21     0.98 <
       487    1  -5  13   0  -1     2.26    -2.21     0.98 <
       488    6  -4  14   0   0   147.96   137.28     3.98 o
       488    5   9  -1   0   0   147.96   137.28     3.98 o
       488    4  -5 -13   0   0   147.96   137.28     3.98 o
       488    3  -4 -14   0   0   147.96   137.28     3.98 o
       488    2   9   1   0   0   147.96   137.28     3.98 o
       488    1  -5  13   0   0   147.96   137.28     3.98 o
       489    4  -5 -13   0   1     0.65    -0.31     0.92 <
       489    1  -5  13   0   1     0.65    -0.31     0.92 <
       490    4  -3 -13   0  -1     1.06    -0.55     1.31 <
       490    1  -3  13   0  -1     1.06    -0.55     1.31 <
       491    6  -5  11   0   0   289.48   310.31    19.98 o
       491    5   8   2   0   0   289.48   310.31    19.98 o
       491    4  -3 -13   0   0   289.48   310.31    19.98 o
       491    3  -5 -11   0   0   289.48   310.31    19.98 o
       491    2   8  -2   0   0   289.48   310.31    19.98 o
       491    1  -3  13   0   0   289.48   310.31    19.98 o
       492    4  -3 -13   0   1     3.50     5.83     2.22 <
       492    1  -3  13   0   1     3.50     5.83     2.22 <
       493    4  -1 -13   0  -1     0.91     0.08     1.45 <
       493    1  -1  13   0  -1     0.91     0.08     1.45 <
       494    6  -6   8   0   0   327.56   307.37     8.58 o
       494    5   7   5   0   0   327.56   307.37     8.58 o
       494    4  -1 -13   0   0   327.56   307.37     8.58 o
       494    3  -6  -8   0   0   327.56   307.37     8.58 o
       494    2   7  -5   0   0   327.56   307.37     8.58 o
       494    1  -1  13   0   0   327.56   307.37     8.58 o
       495    4  -1 -13   0   1     1.51     0.59     1.44 <
       495    1  -1  13   0   1     1.51     0.59     1.44 <
       496    4   1 -13   0  -1     1.39     1.99     1.55 <
       496    1   1  13   0  -1     1.39     1.99     1.55 <
       497    6  -7   5   0   0   329.86   318.57     9.57 o
       497    5   6   8   0   0   329.86   318.57     9.57 o
       497    4   1 -13   0   0   329.86   318.57     9.57 o
       497    3  -7  -5   0   0   329.86   318.57     9.57 o
       497    2   6  -8   0   0   329.86   318.57     9.57 o
       497    1   1  13   0   0   329.86   318.57     9.57 o
       498    4   1 -13   0   1     0.78    -1.39     1.75 <
       498    1   1  13   0   1     0.78    -1.39     1.75 <
       499    4   3 -13   0  -1     3.45     9.89     2.52 o
       499    1   3  13   0  -1     3.45     9.89     2.52 o
       500    6  -8   2   0   0   293.51   310.66     9.87 o
       500    5   5  11   0   0   293.51   310.66     9.87 o
       500    4   3 -13   0   0   293.51   310.66     9.87 o
       500    3  -8  -2   0   0   293.51   310.66     9.87 o
       500    2   5 -11   0   0   293.51   310.66     9.87 o
       500    1   3  13   0   0   293.51   310.66     9.87 o
       501    4   3 -13   0   1     0.91     1.93     1.75 <
       501    1   3  13   0   1     0.91     1.93     1.75 <
       502    4   5 -13   0  -1     0.56     0.36     2.10 <
       502    1   5  13   0  -1     0.56     0.36     2.10 <
       503    6  -9  -1   0   0   156.91   151.74     5.99 o
       503    5   4  14   0   0   156.91   151.74     5.99 o
       503    4   5 -13   0   0   156.91   151.74     5.99 o
       503    3  -9   1   0   0   156.91   151.74     5.99 o
       503    2   4 -14   0   0   156.91   151.74     5.99 o
       503    1   5  13   0   0   156.91   151.74     5.99 o
       504    4   5 -13   0   1     2.28    -1.37     1.91 <
       504    1   5  13   0   1     2.28    -1.37     1.91 <
       505    4   7 -13   0  -1     4.21    -0.94     2.97 <
       505    1   7  13   0  -1     4.21    -0.94     2.97 <
       506    6 -10  -4   0   0   538.49   637.08    17.25 o
       506    5   3  17   0   0   538.49   637.08    17.25 o
       506    4   7 -13   0   0   538.49   637.08    17.25 o
       506    3 -10   4   0   0   538.49   637.08    17.25 o
       506    2   3 -17   0   0   538.49   637.08    17.25 o
       506    1   7  13   0   0   538.49   637.08    17.25 o
       507    4   7 -13   0   1     3.66     4.30     3.10 <
       507    1   7  13   0   1     3.66     4.30     3.10 <
       508    4   9 -13   0  -1     1.67    -1.47     3.25 <
       508    1   9  13   0  -1     1.67    -1.47     3.25 <
       509    6 -11  -7   0   0    23.17    17.93     3.85 o
       509    5   2  20   0   0    23.17    17.93     3.85 o
       509    4   9 -13   0   0    23.17    17.93     3.85 o
       509    3 -11   7   0   0    23.17    17.93     3.85 o
       509    2   2 -20   0   0    23.17    17.93     3.85 o
       509    1   9  13   0   0    23.17    17.93     3.85 o
       510    4   9 -13   0   1     1.58    -4.39     3.86 <
       510    1   9  13   0   1     1.58    -4.39     3.86 <
       511    4 -10 -14   0  -1     2.17    -1.08     1.73 <
       511    1 -10  14   0  -1     2.17    -1.08     1.73 <
       512    6  -2  22   0   0   140.34   123.25     5.78 o
       512    5  12  -8   0   0   140.34   123.25     5.78 o
       512    4 -10 -14   0   0   140.34   123.25     5.78 o
       512    3  -2 -22   0   0   140.34   123.25     5.78 o
       512    2  12   8   0   0   140.34   123.25     5.78 o
       512    1 -10  14   0   0   140.34   123.25     5.78 o
       513    4 -10 -14   0   1     0.92    -0.90     1.83 <
       513    1 -10  14   0   1     0.92    -0.90     1.83 <
       514    4  -8 -14   0  -1     1.39    -0.72     1.29 <
       514    1  -8  14   0  -1     1.39    -0.72     1.29 <
       515    6  -3  19   0   0    23.07    12.10     1.98 o
       515    5  11  -5   0   0    23.07    12.10     1.98 o
       515    4  -8 -14   0   0    23.07    12.10     1.98 o
       515    3  -3 -19   0   0    23.07    12.10     1.98 o
       515    2  11   5   0   0    23.07    12.10     1.98 o
       515    1  -8  14   0   0    23.07    12.10     1.98 o
       516    4  -8 -14   0   1     0.75    -2.55     1.26 <
       516    1  -8  14   0   1     0.75    -2.55     1.26 <
       517    4  -6 -14   0  -1     2.87     2.39     1.25 <
       517    1  -6  14   0  -1     2.87     2.39     1.25 <
       518    6  -4  16   0   0   563.69   556.12    11.29 o
       518    5  10  -2   0   0   563.69   556.12    11.29 o
       518    4  -6 -14   0   0   563.69   556.12    11.29 o
       518    3  -4 -16   0   0   563.69   556.12    11.29 o
       518    2  10   2   0   0   563.69   556.12    11.29 o
       518    1  -6  14   0   0   563.69   556.12    11.29 o
       519    4  -6 -14   0   1     0.46    -2.34     1.08 <
       519    1  -6  14   0   1     0.46    -2.34     1.08 <
       520    4  -4 -14   0  -1     0.82     0.13     1.02 <
       520    1  -4  14   0  -1     0.82     0.13     1.02 <
       521    6  -5  13   0   0   142.61   129.09     4.33 o
       521    5   9   1   0   0   142.61   129.09     4.33 o
       521    4  -4 -14   0   0   142.61   129.09     4.33 o
       521    3  -5 -13   0   0   142.61   129.09     4.33 o
       521    2   9  -1   0   0   142.61   129.09     4.33 o
       521    1  -4  14   0   0   142.61   129.09     4.33 o
       522    4  -4 -14   0   1     0.24    -1.15     1.12 <
       522    1  -4  14   0   1     0.24    -1.15     1.12 <
       523    4  -2 -14   0  -1     7.53     9.37     2.37 o
       523    1  -2  14   0  -1     7.53     9.37     2.37 o
       524    6  -6  10   0   0  1426.55  1379.70    30.20 o
       524    5   8   4   0   0  1426.55  1379.70    30.20 o
       524    4  -2 -14   0   0  1426.55  1379.70    30.20 o
       524    3  -6 -10   0   0  1426.55  1379.70    30.20 o
       524    2   8  -4   0   0  1426.55  1379.70    30.20 o
       524    1  -2  14   0   0  1426.55  1379.70    30.20 o
       525    4  -2 -14   0   1     0.36     1.34     1.53 <
       525    1  -2  14   0   1     0.36     1.34     1.53 <
       526    4   0 -14   0  -1     0.07    -1.41     1.43 <
       526    1   0  14   0  -1     0.07    -1.41     1.43 <
       527    6  -7   7   0   0   133.66   130.52     5.29 o
       527    5   7   7   0   0   133.66   130.52     5.29 o
       527    4   0 -14   0   0   133.66   130.52     5.29 o
       527    3  -7  -7   0   0   133.66   130.52     5.29 o
       527    2   7  -7   0   0   133.66   130.52     5.29 o
       527    1   0  14   0   0   133.66   130.52     5.29 o
       528    4   0 -14   0   1     0.07     1.03     1.64 <
       528    1   0  14   0   1     0.07     1.03     1.64 <
       529    4   2 -14   0  -1     0.31     0.29     2.20 <
       529    1   2  14   0  -1     0.31     0.29     2.20 <
       530    6  -8   4   0   0  1451.20  1481.32    34.17 o
       530    5   6  10   0   0  1451.20  1481.32    34.17 o
       530    4   2 -14   0   0  1451.20  1481.32    34.17 o
       530    3  -8  -4   0   0  1451.20  1481.32    34.17 o
       530    2   6 -10   0   0  1451.20  1481.32    34.17 o
       530    1   2  14   0   0  1451.20  1481.32    34.17 o
       531    4   2 -14   0   1     8.48    10.52     3.05 o
       531    1   2  14   0   1     8.48    10.52     3.05 o
       532    4   4 -14   0  -1     0.28    -1.00     2.13 <
       532    1   4  14   0  -1     0.28    -1.00     2.13 <
       533    6  -9   1   0   0   155.25   157.12     6.18 o
       533    5   5  13   0   0   155.25   157.12     6.18 o
       533    4   4 -14   0   0   155.25   157.12     6.18 o
       533    3  -9  -1   0   0   155.25   157.12     6.18 o
       533    2   5 -13   0   0   155.25   157.12     6.18 o
       533    1   4  14   0   0   155.25   157.12     6.18 o
       534    4   4 -14   0   1     0.95     2.34     2.16 <
       534    1   4  14   0   1     0.95     2.34     2.16 <
       535    4   6 -14   0  -1     0.50     3.67     2.39 <
       535    1   6  14   0  -1     0.50     3.67     2.39 <
       536    6 -10  -2   0   0   579.39   626.91    17.42 o
       536    5   4  16   0   0   579.39   626.91    17.42 o
       536    4   6 -14   0   0   579.39   626.91    17.42 o
       536    3 -10   2   0   0   579.39   626.91    17.42 o
       536    2   4 -16   0   0   579.39   626.91    17.42 o
       536    1   6  14   0   0   579.39   626.91    17.42 o
       537    4   6 -14   0   1     3.09     3.49     2.56 <
       537    1   6  14   0   1     3.09     3.49     2.56 <
       538    4   8 -14   0  -1     0.64    -3.31     3.59 <
       538    1   8  14   0  -1     0.64    -3.31     3.59 <
       539    6 -11  -5   0   0    25.44    13.00     3.35 o
       539    5   3  19   0   0    25.44    13.00     3.35 o
       539    4   8 -14   0   0    25.44    13.00     3.35 o
       539    3 -11   5   0   0    25.44    13.00     3.35 o
       539    2   3 -19   0   0    25.44    13.00     3.35 o
       539    1   8  14   0   0    25.44    13.00     3.35 o
       540    4   8 -14   0   1     1.27    -0.74     2.97 <
       540    1   8  14   0   1     1.27    -0.74     2.97 <
       541    6  -2  24   0   0   235.54   190.10    14.10 o
       541    5  13  -9   0   0   235.54   190.10    14.10 o
       541    4 -11 -15   0   0   235.54   190.10    14.10 o
       541    3  -2 -24   0   0   235.54   190.10    14.10 o
       541    2  13   9   0   0   235.54   190.10    14.10 o
       541    1 -11  15   0   0   235.54   190.10    14.10 o
       542    4 -11 -15   0   1     2.04     1.94     2.42 <
       542    1 -11  15   0   1     2.04     1.94     2.42 <
       543    4  -9 -15   0  -1     4.04     1.19     1.67 <
       543    1  -9  15   0  -1     4.04     1.19     1.67 <
       544    6  -3  21   0   0   745.67   722.62    18.09 o
       544    5  12  -6   0   0   745.67   722.62    18.09 o
       544    4  -9 -15   0   0   745.67   722.62    18.09 o
       544    3  -3 -21   0   0   745.67   722.62    18.09 o
       544    2  12   6   0   0   745.67   722.62    18.09 o
       544    1  -9  15   0   0   745.67   722.62    18.09 o
       545    4  -9 -15   0   1     5.59     2.18     1.84 <
       545    1  -9  15   0   1     5.59     2.18     1.84 <
       546    4  -7 -15   0  -1     5.13     0.72     1.40 <
       546    1  -7  15   0  -1     5.13     0.72     1.40 <
       547    6  -4  18   0   0   699.92   751.69    17.92 o
       547    5  11  -3   0   0   699.92   751.69    17.92 o
       547    4  -7 -15   0   0   699.92   751.69    17.92 o
       547    3  -4 -18   0   0   699.92   751.69    17.92 o
       547    2  11   3   0   0   699.92   751.69    17.92 o
       547    1  -7  15   0   0   699.92   751.69    17.92 o
       548    4  -7 -15   0   1     4.37     2.46     1.42 <
       548    1  -7  15   0   1     4.37     2.46     1.42 <
       549    4  -5 -15   0  -1    12.61    13.70     1.80 o
       549    1  -5  15   0  -1    12.61    13.70     1.80 o
       550    6  -5  15   0   0  4411.94  4332.04    80.01 o
       550    5  10   0   0   0  4411.94  4332.04    80.01 o
       550    4  -5 -15   0   0  4411.94  4332.04    80.01 o
       550    3  -5 -15   0   0  4411.94  4332.04    80.01 o
       550    2  10   0   0   0  4411.94  4332.04    80.01 o
       550    1  -5  15   0   0  4411.94  4332.04    80.01 o
       551    4  -5 -15   0   1    14.52    19.65     1.96 o
       551    1  -5  15   0   1    14.52    19.65     1.96 o
       552    4  -3 -15   0  -1     7.37     4.81     5.58 <
       552    1  -3  15   0  -1     7.37     4.81     5.58 <
       553    6  -6  12   0   0  1711.55  1859.21   102.51 o
       553    5   9   3   0   0  1711.55  1859.21   102.51 o
       553    4  -3 -15   0   0  1711.55  1859.21   102.51 o
       553    3  -6 -12   0   0  1711.55  1859.21   102.51 o
       553    2   9  -3   0   0  1711.55  1859.21   102.51 o
       553    1  -3  15   0   0  1711.55  1859.21   102.51 o
       554    4  -3 -15   0   1     2.23     4.02     4.21 <
       554    1  -3  15   0   1     2.23     4.02     4.21 <
       555    4  -1 -15   0  -1    18.49    28.58     2.89 o
       555    1  -1  15   0  -1    18.49    28.58     2.89 o
       556    6  -7   9   0   0  2595.13  2774.86    56.57 o
       556    5   8   6   0   0  2595.13  2774.86    56.57 o
       556    4  -1 -15   0   0  2595.13  2774.86    56.57 o
       556    3  -7  -9   0   0  2595.13  2774.86    56.57 o
       556    2   8  -6   0   0  2595.13  2774.86    56.57 o
       556    1  -1  15   0   0  2595.13  2774.86    56.57 o
       557    4  -1 -15   0   1     3.55    -1.06     1.79 <
       557    1  -1  15   0   1     3.55    -1.06     1.79 <
       558    4   1 -15   0  -1     3.55     0.42     2.36 <
       558    1   1  15   0  -1     3.55     0.42     2.36 <
       559    6  -8   6   0   0  2604.86  2804.76    60.89 o
       559    5   7   9   0   0  2604.86  2804.76    60.89 o
       559    4   1 -15   0   0  2604.86  2804.76    60.89 o
       559    3  -8  -6   0   0  2604.86  2804.76    60.89 o
       559    2   7  -9   0   0  2604.86  2804.76    60.89 o
       559    1   1  15   0   0  2604.86  2804.76    60.89 o
       560    4   1 -15   0   1    18.68    31.09     3.98 o
       560    1   1  15   0   1    18.68    31.09     3.98 o
       561    4   3 -15   0  -1     2.41     2.91     1.83 <
       561    1   3  15   0  -1     2.41     2.91     1.83 <
       562    6  -9   3   0   0  1724.80  1883.09    42.65 o
       562    5   6  12   0   0  1724.80  1883.09    42.65 o
       562    4   3 -15   0   0  1724.80  1883.09    42.65 o
       562    3  -9  -3   0   0  1724.80  1883.09    42.65 o
       562    2   6 -12   0   0  1724.80  1883.09    42.65 o
       562    1   3  15   0   0  1724.80  1883.09    42.65 o
       563    4   3 -15   0   1     8.11    11.49     2.42 o
       563    1   3  15   0   1     8.11    11.49     2.42 o
       564    4   5 -15   0  -1    14.25    23.70     3.29 o
       564    1   5  15   0  -1    14.25    23.70     3.29 o
       565    6 -10   0   0   0  4548.28  4782.80   100.76 o
       565    5   5  15   0   0  4548.28  4782.80   100.76 o
       565    4   5 -15   0   0  4548.28  4782.80   100.76 o
       565    3 -10   0   0   0  4548.28  4782.80   100.76 o
       565    2   5 -15   0   0  4548.28  4782.80   100.76 o
       565    1   5  15   0   0  4548.28  4782.80   100.76 o
       566    4   5 -15   0   1    14.78    21.18     3.19 o
       566    1   5  15   0   1    14.78    21.18     3.19 o
       567    4   7 -15   0  -1     4.23     1.37     2.55 <
       567    1   7  15   0  -1     4.23     1.37     2.55 <
       568    6 -11  -3   0   0   719.10   817.28    21.55 o
       568    5   4  18   0   0   719.10   817.28    21.55 o
       568    4   7 -15   0   0   719.10   817.28    21.55 o
       568    3 -11   3   0   0   719.10   817.28    21.55 o
       568    2   4 -18   0   0   719.10   817.28    21.55 o
       568    1   7  15   0   0   719.10   817.28    21.55 o
       569    4   7 -15   0   1     5.96     1.38     2.67 <
       569    1   7  15   0   1     5.96     1.38     2.67 <
       570    4   9 -15   0  -1     6.26     4.87     4.56 <
       570    1   9  15   0  -1     6.26     4.87     4.56 <
       571    6 -12  -6   0   0   789.66   745.98    21.12 o
       571    5   3  21   0   0   789.66   745.98    21.12 o
       571    4   9 -15   0   0   789.66   745.98    21.12 o
       571    3 -12   6   0   0   789.66   745.98    21.12 o
       571    2   3 -21   0   0   789.66   745.98    21.12 o
       571    1   9  15   0   0   789.66   745.98    21.12 o
       572    4   9 -15   0   1     4.72     4.30     4.12 <
       572    1   9  15   0   1     4.72     4.30     4.12 <
       573    4 -10 -16   0  -1     2.60     1.45     2.20 <
       573    1 -10  16   0  -1     2.60     1.45     2.20 <
       574    6  -3  23   0   0   235.18   182.43     8.74 o
       574    5  13  -7   0   0   235.18   182.43     8.74 o
       574    4 -10 -16   0   0   235.18   182.43     8.74 o
       574    3  -3 -23   0   0   235.18   182.43     8.74 o
       574    2  13   7   0   0   235.18   182.43     8.74 o
       574    1 -10  16   0   0   235.18   182.43     8.74 o
       575    4 -10 -16   0   1     5.89     7.85     2.68 <
       575    1 -10  16   0   1     5.89     7.85     2.68 <
       576    4  -8 -16   0  -1     2.38     3.36     1.73 <
       576    1  -8  16   0  -1     2.38     3.36     1.73 <
       577    6  -4  20   0   0    84.96    82.49     4.45 o
       577    5  12  -4   0   0    84.96    82.49     4.45 o
       577    4  -8 -16   0   0    84.96    82.49     4.45 o
       577    3  -4 -20   0   0    84.96    82.49     4.45 o
       577    2  12   4   0   0    84.96    82.49     4.45 o
       577    1  -8  16   0   0    84.96    82.49     4.45 o
       578    4  -8 -16   0   1     5.32     4.67     1.78 <
       578    1  -8  16   0   1     5.32     4.67     1.78 <
       579    4  -6 -16   0  -1     4.52     0.64     1.33 <
       579    1  -6  16   0  -1     4.52     0.64     1.33 <
       580    6  -5  17   0   0   932.62  1020.43    24.15 o
       580    5  11  -1   0   0   932.62  1020.43    24.15 o
       580    4  -6 -16   0   0   932.62  1020.43    24.15 o
       580    3  -5 -17   0   0   932.62  1020.43    24.15 o
       580    2  11   1   0   0   932.62  1020.43    24.15 o
       580    1  -6  16   0   0   932.62  1020.43    24.15 o
       581    4  -6 -16   0   1     8.85    10.17     1.91 o
       581    1  -6  16   0   1     8.85    10.17     1.91 o
       582    4  -4 -16   0  -1     1.50     2.52     2.43 <
       582    1  -4  16   0  -1     1.50     2.52     2.43 <
       583    6  -6  14   0   0   577.99   588.07    17.89 o
       583    5  10   2   0   0   577.99   588.07    17.89 o
       583    4  -4 -16   0   0   577.99   588.07    17.89 o
       583    3  -6 -14   0   0   577.99   588.07    17.89 o
       583    2  10  -2   0   0   577.99   588.07    17.89 o
       583    1  -4  16   0   0   577.99   588.07    17.89 o
       584    4  -4 -16   0   1     3.93     2.56     2.35 <
       584    1  -4  16   0   1     3.93     2.56     2.35 <
       585    4  -2 -16   0  -1     0.81     0.74     2.34 <
       585    1  -2  16   0  -1     0.81     0.74     2.34 <
       586    6  -7  11   0   0   312.12   315.90     9.61 o
       586    5   9   5   0   0   312.12   315.90     9.61 o
       586    4  -2 -16   0   0   312.12   315.90     9.61 o
       586    3  -7 -11   0   0   312.12   315.90     9.61 o
       586    2   9  -5   0   0   312.12   315.90     9.61 o
       586    1  -2  16   0   0   312.12   315.90     9.61 o
       587    4  -2 -16   0   1     1.34    -1.51     1.79 <
       587    1  -2  16   0   1     1.34    -1.51     1.79 <
       588    4   0 -16   0  -1     1.19     1.68     2.35 <
       588    1   0  16   0  -1     1.19     1.68     2.35 <
       589    6  -8   8   0   0   175.38   169.37     6.13 o
       589    5   8   8   0   0   175.38   169.37     6.13 o
       589    4   0 -16   0   0   175.38   169.37     6.13 o
       589    3  -8  -8   0   0   175.38   169.37     6.13 o
       589    2   8  -8   0   0   175.38   169.37     6.13 o
       589    1   0  16   0   0   175.38   169.37     6.13 o
       590    4   0 -16   0   1     1.33     0.13     1.84 <
       590    1   0  16   0   1     1.33     0.13     1.84 <
       591    4   2 -16   0  -1     1.17     2.39     2.43 <
       591    1   2  16   0  -1     1.17     2.39     2.43 <
       592    6  -9   5   0   0   316.70   361.38    11.37 o
       592    5   7  11   0   0   316.70   361.38    11.37 o
       592    4   2 -16   0   0   316.70   361.38    11.37 o
       592    3  -9  -5   0   0   316.70   361.38    11.37 o
       592    2   7 -11   0   0   316.70   361.38    11.37 o
       592    1   2  16   0   0   316.70   361.38    11.37 o
       593    4   2 -16   0   1     0.94     3.53     2.64 <
       593    1   2  16   0   1     0.94     3.53     2.64 <
       594    4   4 -16   0  -1     3.61     2.93     2.80 <
       594    1   4  16   0  -1     3.61     2.93     2.80 <
       595    6 -10   2   0   0   576.72   619.89    16.77 o
       595    5   6  14   0   0   576.72   619.89    16.77 o
       595    4   4 -16   0   0   576.72   619.89    16.77 o
       595    3 -10  -2   0   0   576.72   619.89    16.77 o
       595    2   6 -14   0   0   576.72   619.89    16.77 o
       595    1   4  16   0   0   576.72   619.89    16.77 o
       596    4   4 -16   0   1     1.64     0.99     2.44 <
       596    1   4  16   0   1     1.64     0.99     2.44 <
       597    4   6 -16   0  -1     7.84    16.98     3.70 o
       597    1   6  16   0  -1     7.84    16.98     3.70 o
       598    6 -11  -1   0   0   977.19  1183.98    28.94 o
       598    5   5  17   0   0   977.19  1183.98    28.94 o
       598    4   6 -16   0   0   977.19  1183.98    28.94 o
       598    3 -11   1   0   0   977.19  1183.98    28.94 o
       598    2   5 -17   0   0   977.19  1183.98    28.94 o
       598    1   6  16   0   0   977.19  1183.98    28.94 o
       599    4   6 -16   0   1     4.88     4.33     2.82 <
       599    1   6  16   0   1     4.88     4.33     2.82 <
       600    4   8 -16   0  -1     4.86     4.88     3.29 <
       600    1   8  16   0  -1     4.86     4.88     3.29 <
       601    6 -12  -4   0   0    87.30   101.86     6.43 o
       601    5   4  20   0   0    87.30   101.86     6.43 o
       601    4   8 -16   0   0    87.30   101.86     6.43 o
       601    3 -12   4   0   0    87.30   101.86     6.43 o
       601    2   4 -20   0   0    87.30   101.86     6.43 o
       601    1   8  16   0   0    87.30   101.86     6.43 o
       602    4   8 -16   0   1     2.33    -3.53     2.86 <
       602    1   8  16   0   1     2.33    -3.53     2.86 <
       603    4  -9 -17   0  -1     2.12    -4.23     2.07 <
       603    1  -9  17   0  -1     2.12    -4.23     2.07 <
       604    6  -4  22   0   0   248.37   225.10     9.60 o
       604    5  13  -5   0   0   248.37   225.10     9.60 o
       604    4  -9 -17   0   0   248.37   225.10     9.60 o
       604    3  -4 -22   0   0   248.37   225.10     9.60 o
       604    2  13   5   0   0   248.37   225.10     9.60 o
       604    1  -9  17   0   0   248.37   225.10     9.60 o
       605    4  -9 -17   0   1     1.56     2.16     2.01 <
       605    1  -9  17   0   1     1.56     2.16     2.01 <
       606    4  -7 -17   0  -1     3.73    -0.80     2.21 <
       606    1  -7  17   0  -1     3.73    -0.80     2.21 <
       607    6  -5  19   0   0   345.48   350.17    12.51 o
       607    5  12  -2   0   0   345.48   350.17    12.51 o
       607    4  -7 -17   0   0   345.48   350.17    12.51 o
       607    3  -5 -19   0   0   345.48   350.17    12.51 o
       607    2  12   2   0   0   345.48   350.17    12.51 o
       607    1  -7  17   0   0   345.48   350.17    12.51 o
       608    4  -7 -17   0   1     4.51     1.83     1.78 <
       608    1  -7  17   0   1     4.51     1.83     1.78 <
       609    4  -5 -17   0  -1     4.36     4.64     1.67 <
       609    1  -5  17   0  -1     4.36     4.64     1.67 <
       610    6  -6  16   0   0   950.37  1085.08    30.57 o
       610    5  11   1   0   0   950.37  1085.08    30.57 o
       610    4  -5 -17   0   0   950.37  1085.08    30.57 o
       610    3  -6 -16   0   0   950.37  1085.08    30.57 o
       610    2  11  -1   0   0   950.37  1085.08    30.57 o
       610    1  -5  17   0   0   950.37  1085.08    30.57 o
       611    4  -5 -17   0   1     4.27     9.83     3.18 o
       611    1  -5  17   0   1     4.27     9.83     3.18 o
       612    4  -3 -17   0  -1     5.87     3.64     4.74 <
       612    1  -3  17   0  -1     5.87     3.64     4.74 <
       613    6  -7  13   0   0   531.03   586.31    35.92 o
       613    5  10   4   0   0   531.03   586.31    35.92 o
       613    4  -3 -17   0   0   531.03   586.31    35.92 o
       613    3  -7 -13   0   0   531.03   586.31    35.92 o
       613    2  10  -4   0   0   531.03   586.31    35.92 o
       613    1  -3  17   0   0   531.03   586.31    35.92 o
       614    4  -3 -17   0   1     0.43    -0.82     4.00 <
       614    1  -3  17   0   1     0.43    -0.82     4.00 <
       615    4  -1 -17   0  -1     4.67     3.88     2.37 <
       615    1  -1  17   0  -1     4.67     3.88     2.37 <
       616    6  -8  10   0   0   615.05   677.69    16.95 o
       616    5   9   7   0   0   615.05   677.69    16.95 o
       616    4  -1 -17   0   0   615.05   677.69    16.95 o
       616    3  -8 -10   0   0   615.05   677.69    16.95 o
       616    2   9  -7   0   0   615.05   677.69    16.95 o
       616    1  -1  17   0   0   615.05   677.69    16.95 o
       617    4  -1 -17   0   1     2.04    -0.69     2.30 <
       617    1  -1  17   0   1     2.04    -0.69     2.30 <
       618    4   1 -17   0  -1     2.34     3.13     2.85 <
       618    1   1  17   0  -1     2.34     3.13     2.85 <
       619    6  -9   7   0   0   610.70   721.97    19.32 o
       619    5   8  10   0   0   610.70   721.97    19.32 o
       619    4   1 -17   0   0   610.70   721.97    19.32 o
       619    3  -9  -7   0   0   610.70   721.97    19.32 o
       619    2   8 -10   0   0   610.70   721.97    19.32 o
       619    1   1  17   0   0   610.70   721.97    19.32 o
       620    4   1 -17   0   1     4.21     7.84     3.65 <
       620    1   1  17   0   1     4.21     7.84     3.65 <
       621    4   3 -17   0  -1     0.42    -0.68     2.30 <
       621    1   3  17   0  -1     0.42    -0.68     2.30 <
       622    6 -10   4   0   0   544.93   626.51    17.37 o
       622    5   7  13   0   0   544.93   626.51    17.37 o
       622    4   3 -17   0   0   544.93   626.51    17.37 o
       622    3 -10  -4   0   0   544.93   626.51    17.37 o
       622    2   7 -13   0   0   544.93   626.51    17.37 o
       622    1   3  17   0   0   544.93   626.51    17.37 o
       623    4   3 -17   0   1     5.65     3.00     2.28 <
       623    1   3  17   0   1     5.65     3.00     2.28 <
       624    4   5 -17   0  -1     4.81    13.62     3.37 o
       624    1   5  17   0  -1     4.81    13.62     3.37 o
       625    6 -11   1   0   0   974.29  1159.35    28.08 o
       625    5   6  16   0   0   974.29  1159.35    28.08 o
       625    4   5 -17   0   0   974.29  1159.35    28.08 o
       625    3 -11  -1   0   0   974.29  1159.35    28.08 o
       625    2   6 -16   0   0   974.29  1159.35    28.08 o
       625    1   5  17   0   0   974.29  1159.35    28.08 o
       626    4   5 -17   0   1     4.51    10.03     4.02 <
       626    1   5  17   0   1     4.51    10.03     4.02 <
       627    4   7 -17   0  -1     4.98     0.80     2.97 <
       627    1   7  17   0  -1     4.98     0.80     2.97 <
       628    6 -12  -2   0   0   362.49   385.89    12.52 o
       628    5   5  19   0   0   362.49   385.89    12.52 o
       628    4   7 -17   0   0   362.49   385.89    12.52 o
       628    3 -12   2   0   0   362.49   385.89    12.52 o
       628    2   5 -19   0   0   362.49   385.89    12.52 o
       628    1   7  17   0   0   362.49   385.89    12.52 o
       629    4   7 -17   0   1     3.67    -0.96     2.80 <
       629    1   7  17   0   1     3.67    -0.96     2.80 <
       630    4   9 -17   0  -1     1.77     1.59     3.38 <
       630    1   9  17   0  -1     1.77     1.59     3.38 <
       631    6 -13  -5   0   0   260.23   232.92    10.05 o
       631    5   4  22   0   0   260.23   232.92    10.05 o
       631    4   9 -17   0   0   260.23   232.92    10.05 o
       631    3 -13   5   0   0   260.23   232.92    10.05 o
       631    2   4 -22   0   0   260.23   232.92    10.05 o
       631    1   9  17   0   0   260.23   232.92    10.05 o
       632    4  -8 -18   0  -1     2.73     1.73     2.02 <
       632    1  -8  18   0  -1     2.73     1.73     2.02 <
       633    6  -5  21   0   0   401.03   347.54    12.78 o
       633    5  13  -3   0   0   401.03   347.54    12.78 o
       633    4  -8 -18   0   0   401.03   347.54    12.78 o
       633    3  -5 -21   0   0   401.03   347.54    12.78 o
       633    2  13   3   0   0   401.03   347.54    12.78 o
       633    1  -8  18   0   0   401.03   347.54    12.78 o
       634    4  -8 -18   0   1     6.95     4.35     2.01 <
       634    1  -8  18   0   1     6.95     4.35     2.01 <
       635    4  -6 -18   0  -1     5.35     6.06     1.79 o
       635    1  -6  18   0  -1     5.35     6.06     1.79 o
       636    6  -6  18   0   0   987.80   964.33    24.73 o
       636    5  12   0   0   0   987.80   964.33    24.73 o
       636    4  -6 -18   0   0   987.80   964.33    24.73 o
       636    3  -6 -18   0   0   987.80   964.33    24.73 o
       636    2  12   0   0   0   987.80   964.33    24.73 o
       636    1  -6  18   0   0   987.80   964.33    24.73 o
       637    4  -6 -18   0   1     7.26     4.99     3.19 <
       637    1  -6  18   0   1     7.26     4.99     3.19 <
       638    4  -4 -18   0  -1     2.80     1.12     2.85 <
       638    1  -4  18   0  -1     2.80     1.12     2.85 <
       639    6  -7  15   0   0   696.25   776.74    23.03 o
       639    5  11   3   0   0   696.25   776.74    23.03 o
       639    4  -4 -18   0   0   696.25   776.74    23.03 o
       639    3  -7 -15   0   0   696.25   776.74    23.03 o
       639    2  11  -3   0   0   696.25   776.74    23.03 o
       639    1  -4  18   0   0   696.25   776.74    23.03 o
       640    4  -4 -18   0   1     5.41     0.23     3.08 <
       640    1  -4  18   0   1     5.41     0.23     3.08 <
       641    4  -2 -18   0  -1     9.82    12.80     6.55 <
       641    1  -2  18   0  -1     9.82    12.80     6.55 <
       642    6  -8  12   0   0   759.71   667.92    23.80 o
       642    5  10   6   0   0   759.71   667.92    23.80 o
       642    4  -2 -18   0   0   759.71   667.92    23.80 o
       642    3  -8 -12   0   0   759.71   667.92    23.80 o
       642    2  10  -6   0   0   759.71   667.92    23.80 o
       642    1  -2  18   0   0   759.71   667.92    23.80 o
       643    4  -2 -18   0   1     1.92     4.53     2.56 <
       643    1  -2  18   0   1     1.92     4.53     2.56 <
       644    4   0 -18   0  -1     6.27     6.94     3.33 <
       644    1   0  18   0  -1     6.27     6.94     3.33 <
       645    6  -9   9   0   0   703.38   638.31    18.02 o
       645    5   9   9   0   0   703.38   638.31    18.02 o
       645    4   0 -18   0   0   703.38   638.31    18.02 o
       645    3  -9  -9   0   0   703.38   638.31    18.02 o
       645    2   9  -9   0   0   703.38   638.31    18.02 o
       645    1   0  18   0   0   703.38   638.31    18.02 o
       646    4   0 -18   0   1     6.47     4.82     3.67 <
       646    1   0  18   0   1     6.47     4.82     3.67 <
       647    4   2 -18   0  -1     1.67    -0.89     2.15 <
       647    1   2  18   0  -1     1.67    -0.89     2.15 <
       648    6 -10   6   0   0   756.80   798.38    21.35 o
       648    5   8  12   0   0   756.80   798.38    21.35 o
       648    4   2 -18   0   0   756.80   798.38    21.35 o
       648    3 -10  -6   0   0   756.80   798.38    21.35 o
       648    2   8 -12   0   0   756.80   798.38    21.35 o
       648    1   2  18   0   0   756.80   798.38    21.35 o
       649    4   2 -18   0   1    10.42    18.56     3.51 o
       649    1   2  18   0   1    10.42    18.56     3.51 o
       650    4   4 -18   0  -1     5.48     4.87     3.59 <
       650    1   4  18   0  -1     5.48     4.87     3.59 <
       651    6 -11   3   0   0   722.58   809.82    20.76 o
       651    5   7  15   0   0   722.58   809.82    20.76 o
       651    4   4 -18   0   0   722.58   809.82    20.76 o
       651    3 -11  -3   0   0   722.58   809.82    20.76 o
       651    2   7 -15   0   0   722.58   809.82    20.76 o
       651    1   4  18   0   0   722.58   809.82    20.76 o
       652    4   4 -18   0   1     3.27     5.15     2.99 <
       652    1   4  18   0   1     3.27     5.15     2.99 <
       653    4   6 -18   0  -1     6.84    10.55     3.69 <
       653    1   6  18   0  -1     6.84    10.55     3.69 <
       654    6 -12   0   0   0  1018.60  1076.99    27.40 o
       654    5   6  18   0   0  1018.60  1076.99    27.40 o
       654    4   6 -18   0   0  1018.60  1076.99    27.40 o
       654    3 -12   0   0   0  1018.60  1076.99    27.40 o
       654    2   6 -18   0   0  1018.60  1076.99    27.40 o
       654    1   6  18   0   0  1018.60  1076.99    27.40 o
       655    4   6 -18   0   1     6.26    -0.48     3.49 <
       655    1   6  18   0   1     6.26    -0.48     3.49 <
       656    4   8 -18   0  -1     7.49     9.63     3.78 <
       656    1   8  18   0  -1     7.49     9.63     3.78 <
       657    6 -13  -3   0   0   436.58   396.72    13.54 o
       657    5   5  21   0   0   436.58   396.72    13.54 o
       657    4   8 -18   0   0   436.58   396.72    13.54 o
       657    3 -13   3   0   0   436.58   396.72    13.54 o
       657    2   5 -21   0   0   436.58   396.72    13.54 o
       657    1   8  18   0   0   436.58   396.72    13.54 o
       658    4   8 -18   0   1     3.21     2.31     3.69 <
       658    1   8  18   0   1     3.21     2.31     3.69 <
       659    4  -9 -19   0   1     6.47    -2.61     2.48 <
       659    1  -9  19   0   1     6.47    -2.61     2.48 <
       660    4  -7 -19   0  -1     2.59     0.83     1.93 <
       660    1  -7  19   0  -1     2.59     0.83     1.93 <
       661    6  -6  20   0   0     3.98     0.38     2.20 <
       661    5  13  -1   0   0     3.98     0.38     2.20 <
       661    4  -7 -19   0   0     3.98     0.38     2.20 <
       661    3  -6 -20   0   0     3.98     0.38     2.20 <
       661    2  13   1   0   0     3.98     0.38     2.20 <
       661    1  -7  19   0   0     3.98     0.38     2.20 <
       662    4  -7 -19   0   1     2.61     4.12     1.88 <
       662    1  -7  19   0   1     2.61     4.12     1.88 <
       663    4  -5 -19   0  -1     3.33    -0.82     3.13 <
       663    1  -5  19   0  -1     3.33    -0.82     3.13 <
       664    6  -7  17   0   0   346.88   340.73    12.72 o
       664    5  12   2   0   0   346.88   340.73    12.72 o
       664    4  -5 -19   0   0   346.88   340.73    12.72 o
       664    3  -7 -17   0   0   346.88   340.73    12.72 o
       664    2  12  -2   0   0   346.88   340.73    12.72 o
       664    1  -5  19   0   0   346.88   340.73    12.72 o
       665    4  -5 -19   0   1     4.75     0.50     3.15 <
       665    1  -5  19   0   1     4.75     0.50     3.15 <
       666    4  -3 -19   0  -1     2.37     1.52     2.69 <
       666    1  -3  19   0  -1     2.37     1.52     2.69 <
       667    6  -8  14   0   0    25.34    16.10     8.20 <
       667    5  11   5   0   0    25.34    16.10     8.20 <
       667    4  -3 -19   0   0    25.34    16.10     8.20 <
       667    3  -8 -14   0   0    25.34    16.10     8.20 <
       667    2  11  -5   0   0    25.34    16.10     8.20 <
       667    1  -3  19   0   0    25.34    16.10     8.20 <
       668    4  -3 -19   0   1     0.40     2.82     5.91 <
       668    1  -3  19   0   1     0.40     2.82     5.91 <
       669    4  -1 -19   0  -1     4.65    -1.09     2.93 <
       669    1  -1  19   0  -1     4.65    -1.09     2.93 <
       670    6  -9  11   0   0   282.40   269.74     9.28 o
       670    5  10   8   0   0   282.40   269.74     9.28 o
       670    4  -1 -19   0   0   282.40   269.74     9.28 o
       670    3  -9 -11   0   0   282.40   269.74     9.28 o
       670    2  10  -8   0   0   282.40   269.74     9.28 o
       670    1  -1  19   0   0   282.40   269.74     9.28 o
       671    4  -1 -19   0   1     4.29     1.06     2.54 <
       671    1  -1  19   0   1     4.29     1.06     2.54 <
       672    4   1 -19   0  -1     3.68     2.24     3.23 <
       672    1   1  19   0  -1     3.68     2.24     3.23 <
       673    6 -10   8   0   0   291.19   324.98    11.29 o
       673    5   9  11   0   0   291.19   324.98    11.29 o
       673    4   1 -19   0   0   291.19   324.98    11.29 o
       673    3 -10  -8   0   0   291.19   324.98    11.29 o
       673    2   9 -11   0   0   291.19   324.98    11.29 o
       673    1   1  19   0   0   291.19   324.98    11.29 o
       674    4   1 -19   0   1     5.31     3.19     3.53 <
       674    1   1  19   0   1     5.31     3.19     3.53 <
       675    4   3 -19   0  -1     0.38    -1.10     2.34 <
       675    1   3  19   0  -1     0.38    -1.10     2.34 <
       676    6 -11   5   0   0    25.05    13.25     3.15 o
       676    5   8  14   0   0    25.05    13.25     3.15 o
       676    4   3 -19   0   0    25.05    13.25     3.15 o
       676    3 -11  -5   0   0    25.05    13.25     3.15 o
       676    2   8 -14   0   0    25.05    13.25     3.15 o
       676    1   3  19   0   0    25.05    13.25     3.15 o
       677    4   3 -19   0   1     2.56     0.42     2.78 <
       677    1   3  19   0   1     2.56     0.42     2.78 <
       678    4   5 -19   0  -1     4.16     7.93     3.98 <
       678    1   5  19   0  -1     4.16     7.93     3.98 <
       679    6 -12   2   0   0   357.82   394.61    12.52 o
       679    5   7  17   0   0   357.82   394.61    12.52 o
       679    4   5 -19   0   0   357.82   394.61    12.52 o
       679    3 -12  -2   0   0   357.82   394.61    12.52 o
       679    2   7 -17   0   0   357.82   394.61    12.52 o
       679    1   5  19   0   0   357.82   394.61    12.52 o
       680    4   5 -19   0   1     3.53     0.29     3.10 <
       680    1   5  19   0   1     3.53     0.29     3.10 <
       681    4   7 -19   0  -1     2.27     0.94     3.53 <
       681    1   7  19   0  -1     2.27     0.94     3.53 <
       682    6 -13  -1   0   0     4.10    -1.21     3.21 <
       682    5   6  20   0   0     4.10    -1.21     3.21 <
       682    4   7 -19   0   0     4.10    -1.21     3.21 <
       682    3 -13   1   0   0     4.10    -1.21     3.21 <
       682    2   6 -20   0   0     4.10    -1.21     3.21 <
       682    1   7  19   0   0     4.10    -1.21     3.21 <
       683    4   7 -19   0   1     2.41     3.12     4.06 <
       683    1   7  19   0   1     2.41     3.12     4.06 <
       684    6  -6  22   0   0    64.17    48.69     3.99 o
       684    5  14  -2   0   0    64.17    48.69     3.99 o
       684    4  -8 -20   0   0    64.17    48.69     3.99 o
       684    3  -6 -22   0   0    64.17    48.69     3.99 o
       684    2  14   2   0   0    64.17    48.69     3.99 o
       684    1  -8  20   0   0    64.17    48.69     3.99 o
       685    4  -8 -20   0   1     1.72     1.01     2.16 <
       685    1  -8  20   0   1     1.72     1.01     2.16 <
       686    4  -6 -20   0  -1     2.07     0.21     3.78 <
       686    1  -6  20   0  -1     2.07     0.21     3.78 <
       687    6  -7  19   0   0     3.98    16.44    24.96 <
       687    5  13   1   0   0     3.98    16.44    24.96 <
       687    4  -6 -20   0   0     3.98    16.44    24.96 <
       687    3  -7 -19   0   0     3.98    16.44    24.96 <
       687    2  13  -1   0   0     3.98    16.44    24.96 <
       687    1  -6  20   0   0     3.98    16.44    24.96 <
       688    4  -6 -20   0   1     2.67    -5.21     3.49 <
       688    1  -6  20   0   1     2.67    -5.21     3.49 <
       689    4  -4 -20   0  -1     0.73    -2.20     3.27 <
       689    1  -4  20   0  -1     0.73    -2.20     3.27 <
       690    6  -8  16   0   0    83.55    97.60     6.37 o
       690    5  12   4   0   0    83.55    97.60     6.37 o
       690    4  -4 -20   0   0    83.55    97.60     6.37 o
       690    3  -8 -16   0   0    83.55    97.60     6.37 o
       690    2  12  -4   0   0    83.55    97.60     6.37 o
       690    1  -4  20   0   0    83.55    97.60     6.37 o
       691    4  -4 -20   0   1     1.42     5.69     3.48 <
       691    1  -4  20   0   1     1.42     5.69     3.48 <
       692    4  -2 -20   0  -1     1.00    -1.17     4.91 <
       692    1  -2  20   0  -1     1.00    -1.17     4.91 <
       693    6  -9  13   0   0    20.33     7.30     6.33 <
       693    5  11   7   0   0    20.33     7.30     6.33 <
       693    4  -2 -20   0   0    20.33     7.30     6.33 <
       693    3  -9 -13   0   0    20.33     7.30     6.33 <
       693    2  11  -7   0   0    20.33     7.30     6.33 <
       693    1  -2  20   0   0    20.33     7.30     6.33 <
       694    4  -2 -20   0   1     0.84    -2.11     4.93 <
       694    1  -2  20   0   1     0.84    -2.11     4.93 <
       695    4   0 -20   0  -1     2.77    -4.04     3.21 <
       695    1   0  20   0  -1     2.77    -4.04     3.21 <
       696    6 -10  10   0   0   330.55   366.58    12.86 o
       696    5  10  10   0   0   330.55   366.58    12.86 o
       696    4   0 -20   0   0   330.55   366.58    12.86 o
       696    3 -10 -10   0   0   330.55   366.58    12.86 o
       696    2  10 -10   0   0   330.55   366.58    12.86 o
       696    1   0  20   0   0   330.55   366.58    12.86 o
       697    4   0 -20   0   1     2.55    -1.63     3.39 <
       697    1   0  20   0   1     2.55    -1.63     3.39 <
       698    4   2 -20   0  -1     0.91    -3.84     2.54 <
       698    1   2  20   0  -1     0.91    -3.84     2.54 <
       699    6 -11   7   0   0    22.15    20.64     3.47 o
       699    5   9  13   0   0    22.15    20.64     3.47 o
       699    4   2 -20   0   0    22.15    20.64     3.47 o
       699    3 -11  -7   0   0    22.15    20.64     3.47 o
       699    2   9 -13   0   0    22.15    20.64     3.47 o
       699    1   2  20   0   0    22.15    20.64     3.47 o
       700    4   2 -20   0   1     0.93    -1.33     2.50 <
       700    1   2  20   0   1     0.93    -1.33     2.50 <
       701    4   4 -20   0  -1     1.54     3.30     2.95 <
       701    1   4  20   0  -1     1.54     3.30     2.95 <
       702    6 -12   4   0   0    88.04   101.78     6.02 o
       702    5   8  16   0   0    88.04   101.78     6.02 o
       702    4   4 -20   0   0    88.04   101.78     6.02 o
       702    3 -12  -4   0   0    88.04   101.78     6.02 o
       702    2   8 -16   0   0    88.04   101.78     6.02 o
       702    1   4  20   0   0    88.04   101.78     6.02 o
       703    4   4 -20   0   1     0.63    -1.59     3.58 <
       703    1   4  20   0   1     0.63    -1.59     3.58 <
       704    4   6 -20   0  -1     2.79     0.84     4.58 <
       704    1   6  20   0  -1     2.79     0.84     4.58 <
       705    6 -13   1   0   0     4.13     0.45     3.26 <
       705    5   7  19   0   0     4.13     0.45     3.26 <
       705    4   6 -20   0   0     4.13     0.45     3.26 <
       705    3 -13  -1   0   0     4.13     0.45     3.26 <
       705    2   7 -19   0   0     4.13     0.45     3.26 <
       705    1   6  20   0   0     4.13     0.45     3.26 <
       706    4   6 -20   0   1     1.76    -5.48     3.10 <
       706    1   6  20   0   1     1.76    -5.48     3.10 <
       707    4  -7 -21   0  -1     7.74    -0.94     4.67 <
       707    1  -7  21   0  -1     7.74    -0.94     4.67 <
       708    6  -7  21   0   0   509.71   378.55    17.47 o
       708    5  14   0   0   0   509.71   378.55    17.47 o
       708    4  -7 -21   0   0   509.71   378.55    17.47 o
       708    3  -7 -21   0   0   509.71   378.55    17.47 o
       708    2  14   0   0   0   509.71   378.55    17.47 o
       708    1  -7  21   0   0   509.71   378.55    17.47 o
       709    4  -7 -21   0   1     3.88     5.81     4.65 <
       709    1  -7  21   0   1     3.88     5.81     4.65 <
       710    4  -5 -21   0  -1     3.14     1.45     3.91 <
       710    1  -5  21   0  -1     3.14     1.45     3.91 <
       711    6  -8  18   0   0   422.80   353.52    13.46 o
       711    5  13   3   0   0   422.80   353.52    13.46 o
       711    4  -5 -21   0   0   422.80   353.52    13.46 o
       711    3  -8 -18   0   0   422.80   353.52    13.46 o
       711    2  13  -3   0   0   422.80   353.52    13.46 o
       711    1  -5  21   0   0   422.80   353.52    13.46 o
       712    4  -5 -21   0   1     6.69     3.91     3.33 <
       712    1  -5  21   0   1     6.69     3.91     3.33 <
       713    4  -3 -21   0  -1     4.30     2.58     3.29 <
       713    1  -3  21   0  -1     4.30     2.58     3.29 <
       714    6  -9  15   0   0   765.45   711.17    22.14 o
       714    5  12   6   0   0   765.45   711.17    22.14 o
       714    4  -3 -21   0   0   765.45   711.17    22.14 o
       714    3  -9 -15   0   0   765.45   711.17    22.14 o
       714    2  12  -6   0   0   765.45   711.17    22.14 o
       714    1  -3  21   0   0   765.45   711.17    22.14 o
       715    4  -3 -21   0   1     9.16     5.72     5.09 <
       715    1  -3  21   0   1     9.16     5.72     5.09 <
       716    4   1 -21   0  -1     9.11     5.07     3.33 <
       716    1   1  21   0  -1     9.11     5.07     3.33 <
       717    6 -11   9   0   0  1646.88  1521.47    37.60 o
       717    5  10  12   0   0  1646.88  1521.47    37.60 o
       717    4   1 -21   0   0  1646.88  1521.47    37.60 o
       717    3 -11  -9   0   0  1646.88  1521.47    37.60 o
       717    2  10 -12   0   0  1646.88  1521.47    37.60 o
       717    1   1  21   0   0  1646.88  1521.47    37.60 o
       718    4   1 -21   0   1    13.05    14.30     4.05 o
       718    1   1  21   0   1    13.05    14.30     4.05 o
       719    4   3 -21   0  -1     9.52    15.48     4.59 o
       719    1   3  21   0  -1     9.52    15.48     4.59 o
       720    6 -12   6   0   0   787.91   789.88    21.60 o
       720    5   9  15   0   0   787.91   789.88    21.60 o
       720    4   3 -21   0   0   787.91   789.88    21.60 o
       720    3 -12  -6   0   0   787.91   789.88    21.60 o
       720    2   9 -15   0   0   787.91   789.88    21.60 o
       720    1   3  21   0   0   787.91   789.88    21.60 o
       721    4   3 -21   0   1     4.90     4.70     3.14 <
       721    1   3  21   0   1     4.90     4.70     3.14 <
       722    4   5 -21   0  -1     7.26     8.39     3.88 <
       722    1   5  21   0  -1     7.26     8.39     3.88 <
       723    6 -13   3   0   0   435.70   405.38    13.36 o
       723    5   8  18   0   0   435.70   405.38    13.36 o
       723    4   5 -21   0   0   435.70   405.38    13.36 o
       723    3 -13  -3   0   0   435.70   405.38    13.36 o
       723    2   8 -18   0   0   435.70   405.38    13.36 o
       723    1   5  21   0   0   435.70   405.38    13.36 o
       724    4   5 -21   0   1     3.57     2.09     4.54 <
       724    1   5  21   0   1     3.57     2.09     4.54 <
       725    4   7 -21   0  -1     4.12     2.00     4.89 <
       725    1   7  21   0  -1     4.12     2.00     4.89 <
       726    6 -14   0   0   0   531.07   412.83    14.23 o
       726    5   7  21   0   0   531.07   412.83    14.23 o
       726    4   7 -21   0   0   531.07   412.83    14.23 o
       726    3 -14   0   0   0   531.07   412.83    14.23 o
       726    2   7 -21   0   0   531.07   412.83    14.23 o
       726    1   7  21   0   0   531.07   412.83    14.23 o
       727    6  -8  20   0   0    69.21    10.83    22.56 <
       727    5  14   2   0   0    69.21    10.83    22.56 <
       727    4  -6 -22   0   0    69.21    10.83    22.56 <
       727    3  -8 -20   0   0    69.21    10.83    22.56 <
       727    2  14  -2   0   0    69.21    10.83    22.56 <
       727    1  -6  22   0   0    69.21    10.83    22.56 <
       728    4  -6 -22   0   1     3.40     0.94     5.18 <
       728    1  -6  22   0   1     3.40     0.94     5.18 <
       729    4  -4 -22   0  -1     4.12     0.13     3.96 <
       729    1  -4  22   0  -1     4.12     0.13     3.96 <
       730    6  -9  17   0   0   250.71   222.72    12.03 o
       730    5  13   5   0   0   250.71   222.72    12.03 o
       730    4  -4 -22   0   0   250.71   222.72    12.03 o
       730    3  -9 -17   0   0   250.71   222.72    12.03 o
       730    2  13  -5   0   0   250.71   222.72    12.03 o
       730    1  -4  22   0   0   250.71   222.72    12.03 o
       731    4  -4 -22   0   1     3.48     3.31     4.03 <
       731    1  -4  22   0   1     3.48     3.31     4.03 <
       732    4   2 -22   0  -1     2.35    -2.86     3.16 <
       732    1   2  22   0  -1     2.35    -2.86     3.16 <
       733    6 -12   8   0   0   152.72   129.49     6.96 o
       733    5  10  14   0   0   152.72   129.49     6.96 o
       733    4   2 -22   0   0   152.72   129.49     6.96 o
       733    3 -12  -8   0   0   152.72   129.49     6.96 o
       733    2  10 -14   0   0   152.72   129.49     6.96 o
       733    1   2  22   0   0   152.72   129.49     6.96 o
       734    4   2 -22   0   1     3.22    -1.76     3.09 <
       734    1   2  22   0   1     3.22    -1.76     3.09 <
       735    4   4 -22   0  -1     3.01     2.86     3.57 <
       735    1   4  22   0  -1     3.01     2.86     3.57 <
       736    6 -13   5   0   0   260.61   273.09    10.61 o
       736    5   9  17   0   0   260.61   273.09    10.61 o
       736    4   4 -22   0   0   260.61   273.09    10.61 o
       736    3 -13  -5   0   0   260.61   273.09    10.61 o
       736    2   9 -17   0   0   260.61   273.09    10.61 o
       736    1   4  22   0   0   260.61   273.09    10.61 o
       737    4   4 -22   0   1     4.70     1.25     3.37 <
       737    1   4  22   0   1     4.70     1.25     3.37 <
       738    4   6 -22   0  -1     2.90    -0.73     3.54 <
       738    1   6  22   0  -1     2.90    -0.73     3.54 <
       739    6 -14   2   0   0    71.91    65.74     5.76 o
       739    5   8  20   0   0    71.91    65.74     5.76 o
       739    4   6 -22   0   0    71.91    65.74     5.76 o
       739    3 -14  -2   0   0    71.91    65.74     5.76 o
       739    2   8 -20   0   0    71.91    65.74     5.76 o
       739    1   6  22   0   0    71.91    65.74     5.76 o
       740    4   6 -22   0   1     2.74     2.87     6.23 <
       740    1   6  22   0   1     2.74     2.87     6.23 <
       741    4  -3 -23   0  -1     1.91     3.06     4.38 <
       741    1  -3  23   0  -1     1.91     3.06     4.38 <
       742    6 -10  16   0   0   240.68   186.41    11.27 o
       742    5  13   7   0   0   240.68   186.41    11.27 o
       742    4  -3 -23   0   0   240.68   186.41    11.27 o
       742    3 -10 -16   0   0   240.68   186.41    11.27 o
       742    2  13  -7   0   0   240.68   186.41    11.27 o
       742    1  -3  23   0   0   240.68   186.41    11.27 o
       743    4  -3 -23   0   1     4.76    -0.39     4.09 <
       743    1  -3  23   0   1     4.76    -0.39     4.09 <
       744    4   3 -23   0  -1     5.56     3.72     3.74 <
       744    1   3  23   0  -1     5.56     3.72     3.74 <
       745    6 -13   7   0   0   248.38   204.93     9.32 o
       745    5  10  16   0   0   248.38   204.93     9.32 o
       745    4   3 -23   0   0   248.38   204.93     9.32 o
       745    3 -13  -7   0   0   248.38   204.93     9.32 o
       745    2  10 -16   0   0   248.38   204.93     9.32 o
       745    1   3  23   0   0   248.38   204.93     9.32 o
       746    4   3 -23   0   1     1.69     0.12     3.28 <
       746    1   3  23   0   1     1.69     0.12     3.28 <
       747    4  -2 -24   0  -1     5.01     9.93     7.58 <
       747    1  -2  24   0  -1     5.01     9.93     7.58 <
       748    6 -11  15   0   0   239.42   184.44    18.33 o
       748    5  13   9   0   0   239.42   184.44    18.33 o
       748    4  -2 -24   0   0   239.42   184.44    18.33 o
       748    3 -11 -15   0   0   239.42   184.44    18.33 o
       748    2  13  -9   0   0   239.42   184.44    18.33 o
       748    1  -2  24   0   0   239.42   184.44    18.33 o
       749    4  -2 -24   0   1     3.22     1.68     7.11 <
       749    1  -2  24   0   1     3.22     1.68     7.11 <
       750    4   2   0  -1  -1     0.04     0.07     0.31 <
       750    1   2   0   1  -1     0.04     0.07     0.31 <
       751    4   2   0   1  -1     0.04    -0.01     0.33 <
       751    1   2   0  -1  -1     0.04    -0.01     0.33 <
       752    6  -1  -3  -1   0  1316.45  1169.01    14.43 o
       752    5  -1   3  -1   0  1316.45  1169.01    14.43 o
       752    4   2   0  -1   0  1316.45  1169.01    14.43 o
       752    3  -1   3   1   0  1316.45  1169.01    14.43 o
       752    2  -1  -3   1   0  1316.45  1169.01    14.43 o
       752    1   2   0   1   0  1316.45  1169.01    14.43 o
       753    6  -1  -3   1   0  1316.45  1189.71    14.62 o
       753    5  -1   3   1   0  1316.45  1189.71    14.62 o
       753    4   2   0   1   0  1316.45  1189.71    14.62 o
       753    3  -1   3  -1   0  1316.45  1189.71    14.62 o
       753    2  -1  -3  -1   0  1316.45  1189.71    14.62 o
       753    1   2   0  -1   0  1316.45  1189.71    14.62 o
       754    4   2   0  -1   1     0.59     0.12     0.36 <
       754    1   2   0   1   1     0.59     0.12     0.36 <
       755    4   2   0   1   1     0.59    -0.09     0.35 <
       755    1   2   0  -1   1     0.59    -0.09     0.35 <
       756    4   4   0  -1  -1     0.26     0.17     0.48 <
       756    1   4   0   1  -1     0.26     0.17     0.48 <
       757    4   4   0   1  -1     0.26    -0.50     0.48 <
       757    1   4   0  -1  -1     0.26    -0.50     0.48 <
       758    6  -2  -6  -1   0   535.88   549.05     7.30 o
       758    5  -2   6  -1   0   535.88   549.05     7.30 o
       758    4   4   0  -1   0   535.88   549.05     7.30 o
       758    3  -2   6   1   0   535.88   549.05     7.30 o
       758    2  -2  -6   1   0   535.88   549.05     7.30 o
       758    1   4   0   1   0   535.88   549.05     7.30 o
       759    6  -2  -6   1   0   535.88   548.43     7.20 o
       759    5  -2   6   1   0   535.88   548.43     7.20 o
       759    4   4   0   1   0   535.88   548.43     7.20 o
       759    3  -2   6  -1   0   535.88   548.43     7.20 o
       759    2  -2  -6  -1   0   535.88   548.43     7.20 o
       759    1   4   0  -1   0   535.88   548.43     7.20 o
       760    4   4   0  -1   1     0.87     0.29     0.50 <
       760    1   4   0   1   1     0.87     0.29     0.50 <
       761    4   4   0   1   1     0.87     0.14     0.56 <
       761    1   4   0  -1   1     0.87     0.14     0.56 <
       762    4   6   0  -1  -1     0.07     0.81     0.65 <
       762    1   6   0   1  -1     0.07     0.81     0.65 <
       763    4   6   0   1  -1     0.07     0.06     0.73 <
       763    1   6   0  -1  -1     0.07     0.06     0.73 <
       764    6  -3  -9  -1   0   750.93   821.91    24.13 o
       764    5  -3   9  -1   0   750.93   821.91    24.13 o
       764    4   6   0  -1   0   750.93   821.91    24.13 o
       764    3  -3   9   1   0   750.93   821.91    24.13 o
       764    2  -3  -9   1   0   750.93   821.91    24.13 o
       764    1   6   0   1   0   750.93   821.91    24.13 o
       765    6  -3  -9   1   0   750.92   781.58    24.62 o
       765    5  -3   9   1   0   750.92   781.58    24.62 o
       765    4   6   0   1   0   750.92   781.58    24.62 o
       765    3  -3   9  -1   0   750.92   781.58    24.62 o
       765    2  -3  -9  -1   0   750.92   781.58    24.62 o
       765    1   6   0  -1   0   750.92   781.58    24.62 o
       766    4   6   0  -1   1     2.47     1.84     1.03 <
       766    1   6   0   1   1     2.47     1.84     1.03 <
       767    4   6   0   1   1     2.47     2.91     1.10 <
       767    1   6   0  -1   1     2.47     2.91     1.10 <
       768    4   8   0  -1  -1     0.02    -1.07     1.16 <
       768    1   8   0   1  -1     0.02    -1.07     1.16 <
       769    4   8   0   1  -1     0.02    -1.37     1.07 <
       769    1   8   0  -1  -1     0.02    -1.37     1.07 <
       770    6  -4 -12  -1   0   153.14   141.78     4.53 o
       770    5  -4  12  -1   0   153.14   141.78     4.53 o
       770    4   8   0  -1   0   153.14   141.78     4.53 o
       770    3  -4  12   1   0   153.14   141.78     4.53 o
       770    2  -4 -12   1   0   153.14   141.78     4.53 o
       770    1   8   0   1   0   153.14   141.78     4.53 o
       771    6  -4 -12   1   0   153.14   147.04     4.59 o
       771    5  -4  12   1   0   153.14   147.04     4.59 o
       771    4   8   0   1   0   153.14   147.04     4.59 o
       771    3  -4  12  -1   0   153.14   147.04     4.59 o
       771    2  -4 -12  -1   0   153.14   147.04     4.59 o
       771    1   8   0  -1   0   153.14   147.04     4.59 o
       772    4   8   0  -1   1     3.03     1.11     1.35 <
       772    1   8   0   1   1     3.03     1.11     1.35 <
       773    4   8   0   1   1     3.03    -0.48     1.23 <
       773    1   8   0  -1   1     3.03    -0.48     1.23 <
       774    4  10   0  -1  -1     1.35     1.99     1.67 <
       774    1  10   0   1  -1     1.35     1.99     1.67 <
       775    4  10   0   1  -1     1.34    -5.27     1.32 <
       775    1  10   0  -1  -1     1.34    -5.27     1.32 <
       776    6  -5 -15  -1   0     7.29     9.87     2.11 o
       776    5  -5  15  -1   0     7.29     9.87     2.11 o
       776    4  10   0  -1   0     7.29     9.87     2.11 o
       776    3  -5  15   1   0     7.29     9.87     2.11 o
       776    2  -5 -15   1   0     7.29     9.87     2.11 o
       776    1  10   0   1   0     7.29     9.87     2.11 o
       777    6  -5 -15   1   0     7.29     7.64     2.01 o
       777    5  -5  15   1   0     7.29     7.64     2.01 o
       777    4  10   0   1   0     7.29     7.64     2.01 o
       777    3  -5  15  -1   0     7.29     7.64     2.01 o
       777    2  -5 -15  -1   0     7.29     7.64     2.01 o
       777    1  10   0  -1   0     7.29     7.64     2.01 o
       778    4  10   0  -1   1     2.55     5.15     2.18 <
       778    1  10   0   1   1     2.55     5.15     2.18 <
       779    4  10   0   1   1     2.55     2.88     1.77 <
       779    1  10   0  -1   1     2.55     2.88     1.77 <
       780    4  12   0  -1  -1     0.80    -1.95     1.65 <
       780    1  12   0   1  -1     0.80    -1.95     1.65 <
       781    4  12   0   1  -1     0.79    -2.88     1.51 <
       781    1  12   0  -1  -1     0.79    -2.88     1.51 <
       782    6  -6 -18  -1   0    15.04    17.57     2.59 o
       782    5  -6  18  -1   0    15.04    17.57     2.59 o
       782    4  12   0  -1   0    15.04    17.57     2.59 o
       782    3  -6  18   1   0    15.04    17.57     2.59 o
       782    2  -6 -18   1   0    15.04    17.57     2.59 o
       782    1  12   0   1   0    15.04    17.57     2.59 o
       783    6  -6 -18   1   0    15.03    21.47     3.40 o
       783    5  -6  18   1   0    15.03    21.47     3.40 o
       783    4  12   0   1   0    15.03    21.47     3.40 o
       783    3  -6  18  -1   0    15.03    21.47     3.40 o
       783    2  -6 -18  -1   0    15.03    21.47     3.40 o
       783    1  12   0  -1   0    15.03    21.47     3.40 o
       784    4  12   0  -1   1     1.28     0.90     2.29 <
       784    1  12   0   1   1     1.28     0.90     2.29 <
       785    4  12   0   1   1     1.28    -2.21     1.60 <
       785    1  12   0  -1   1     1.28    -2.21     1.60 <
       786    4  14   0  -1  -1     3.26     5.65     5.69 <
       786    1  14   0   1  -1     3.26     5.65     5.69 <
       787    4  14   0   1  -1     3.26     4.01     5.27 <
       787    1  14   0  -1  -1     3.26     4.01     5.27 <
       788    6  -7 -21   1   0    18.19    34.39    19.79 <
       788    5  -7  21   1   0    18.19    34.39    19.79 <
       788    4  14   0   1   0    18.19    34.39    19.79 <
       788    3  -7  21  -1   0    18.19    34.39    19.79 <
       788    2  -7 -21  -1   0    18.19    34.39    19.79 <
       788    1  14   0  -1   0    18.19    34.39    19.79 <
       789    4 -13  -1  -1  -1     2.48     1.87     2.12 <
       789    1 -13   1   1  -1     2.48     1.87     2.12 <
       790    4 -13  -1   1  -1     2.49    -0.72     4.79 <
       790    1 -13   1  -1  -1     2.49    -0.72     4.79 <
       791    6   6  20  -1   0   178.71   129.75     7.86 o
       791    5   7 -19  -1   0   178.71   129.75     7.86 o
       791    4 -13  -1  -1   0   178.71   129.75     7.86 o
       791    3   6 -20   1   0   178.71   129.75     7.86 o
       791    2   7  19   1   0   178.71   129.75     7.86 o
       791    1 -13   1   1   0   178.71   129.75     7.86 o
       792    6   6  20   1   0   179.45   158.89    12.24 o
       792    5   7 -19   1   0   179.45   158.89    12.24 o
       792    4 -13  -1   1   0   179.45   158.89    12.24 o
       792    3   6 -20  -1   0   179.45   158.89    12.24 o
       792    2   7  19  -1   0   179.45   158.89    12.24 o
       792    1 -13   1  -1   0   179.45   158.89    12.24 o
       793    4 -13  -1  -1   1     1.52    -2.47     1.93 <
       793    1 -13   1   1   1     1.52    -2.47     1.93 <
       794    4 -13  -1   1   1     1.64     0.08     4.65 <
       794    1 -13   1  -1   1     1.64     0.08     4.65 <
       795    4 -11  -1  -1  -1     4.39     0.70     1.86 <
       795    1 -11   1   1  -1     4.39     0.70     1.86 <
       796    4 -11  -1   1  -1     4.33    -1.23     1.67 <
       796    1 -11   1  -1  -1     4.33    -1.23     1.67 <
       797    6   5  17  -1   0  2138.29  2116.51    46.58 o
       797    5   6 -16  -1   0  2138.29  2116.51    46.58 o
       797    4 -11  -1  -1   0  2138.29  2116.51    46.58 o
       797    3   5 -17   1   0  2138.29  2116.51    46.58 o
       797    2   6  16   1   0  2138.29  2116.51    46.58 o
       797    1 -11   1   1   0  2138.29  2116.51    46.58 o
       798    6   5  17   1   0  2115.94  2069.12    43.52 o
       798    5   6 -16   1   0  2115.94  2069.12    43.52 o
       798    4 -11  -1   1   0  2115.94  2069.12    43.52 o
       798    3   5 -17  -1   0  2115.94  2069.12    43.52 o
       798    2   6  16  -1   0  2115.94  2069.12    43.52 o
       798    1 -11   1  -1   0  2115.94  2069.12    43.52 o
       799    4 -11  -1  -1   1     3.55    -1.26     1.72 <
       799    1 -11   1   1   1     3.55    -1.26     1.72 <
       800    4 -11  -1   1   1     3.58    -1.14     1.79 <
       800    1 -11   1  -1   1     3.58    -1.14     1.79 <
       801    4  -9  -1  -1  -1     1.74    -1.54     1.22 <
       801    1  -9   1   1  -1     1.74    -1.54     1.22 <
       802    4  -9  -1   1  -1     1.73    -1.48     1.20 <
       802    1  -9   1  -1  -1     1.73    -1.48     1.20 <
       803    6   4  14  -1   0   808.75   781.16    16.18 o
       803    5   5 -13  -1   0   808.75   781.16    16.18 o
       803    4  -9  -1  -1   0   808.75   781.16    16.18 o
       803    3   4 -14   1   0   808.75   781.16    16.18 o
       803    2   5  13   1   0   808.75   781.16    16.18 o
       803    1  -9   1   1   0   808.75   781.16    16.18 o
       804    6   4  14   1   0   808.30   799.05    16.23 o
       804    5   5 -13   1   0   808.30   799.05    16.23 o
       804    4  -9  -1   1   0   808.30   799.05    16.23 o
       804    3   4 -14  -1   0   808.30   799.05    16.23 o
       804    2   5  13  -1   0   808.30   799.05    16.23 o
       804    1  -9   1  -1   0   808.30   799.05    16.23 o
       805    4  -9  -1  -1   1     1.08     2.23     1.53 <
       805    1  -9   1   1   1     1.08     2.23     1.53 <
       806    4  -9  -1   1   1     1.14    -3.74     1.16 <
       806    1  -9   1  -1   1     1.14    -3.74     1.16 <
       807    4  -7  -1  -1  -1     2.29    -0.20     0.99 <
       807    1  -7   1   1  -1     2.29    -0.20     0.99 <
       808    4  -7  -1   1  -1     2.25     0.60     1.18 <
       808    1  -7   1  -1  -1     2.25     0.60     1.18 <
       809    6   3  11  -1   0   599.77   569.60    11.83 o
       809    5   4 -10  -1   0   599.77   569.60    11.83 o
       809    4  -7  -1  -1   0   599.77   569.60    11.83 o
       809    3   3 -11   1   0   599.77   569.60    11.83 o
       809    2   4  10   1   0   599.77   569.60    11.83 o
       809    1  -7   1   1   0   599.77   569.60    11.83 o
       810    6   3  11   1   0   579.91   566.73    11.83 o
       810    5   4 -10   1   0   579.91   566.73    11.83 o
       810    4  -7  -1   1   0   579.91   566.73    11.83 o
       810    3   3 -11  -1   0   579.91   566.73    11.83 o
       810    2   4  10  -1   0   579.91   566.73    11.83 o
       810    1  -7   1  -1   0   579.91   566.73    11.83 o
       811    4  -7  -1  -1   1     0.90    -0.24     1.01 <
       811    1  -7   1   1   1     0.90    -0.24     1.01 <
       812    4  -7  -1   1   1     0.86    -0.06     0.93 <
       812    1  -7   1  -1   1     0.86    -0.06     0.93 <
       813    4  -5  -1  -1  -1     0.53    -0.41     0.50 <
       813    1  -5   1   1  -1     0.53    -0.41     0.50 <
       814    4  -5  -1   1  -1     0.58    -0.08     0.59 <
       814    1  -5   1  -1  -1     0.58    -0.08     0.59 <
       815    6   2   8  -1   0  2144.31  2241.57    25.55 o
       815    5   3  -7  -1   0  2144.31  2241.57    25.55 o
       815    4  -5  -1  -1   0  2144.31  2241.57    25.55 o
       815    3   2  -8   1   0  2144.31  2241.57    25.55 o
       815    2   3   7   1   0  2144.31  2241.57    25.55 o
       815    1  -5   1   1   0  2144.31  2241.57    25.55 o
       816    6   2   8   1   0  2294.14  2419.76    25.68 o
       816    5   3  -7   1   0  2294.14  2419.76    25.68 o
       816    4  -5  -1   1   0  2294.14  2419.76    25.68 o
       816    3   2  -8  -1   0  2294.14  2419.76    25.68 o
       816    2   3   7  -1   0  2294.14  2419.76    25.68 o
       816    1  -5   1  -1   0  2294.14  2419.76    25.68 o
       817    4  -5  -1  -1   1     0.47    -0.30     0.47 <
       817    1  -5   1   1   1     0.47    -0.30     0.47 <
       818    4  -5  -1   1   1     0.49    -0.08     0.58 <
       818    1  -5   1  -1   1     0.49    -0.08     0.58 <
       819    4  -3  -1  -1  -1     0.68     0.25     0.37 <
       819    1  -3   1   1  -1     0.68     0.25     0.37 <
       820    4  -3  -1   1  -1     0.73     0.50     0.44 <
       820    1  -3   1  -1  -1     0.73     0.50     0.44 <
       821    6   1   5  -1   0  4036.73  4655.31    50.15 o
       821    5   2  -4  -1   0  4036.73  4655.31    50.15 o
       821    4  -3  -1  -1   0  4036.73  4655.31    50.15 o
       821    3   1  -5   1   0  4036.73  4655.31    50.15 o
       821    2   2   4   1   0  4036.73  4655.31    50.15 o
       821    1  -3   1   1   0  4036.73  4655.31    50.15 o
       822    6   1   5   1   0  4353.10  4905.06    50.55 o
       822    5   2  -4   1   0  4353.10  4905.06    50.55 o
       822    4  -3  -1   1   0  4353.10  4905.06    50.55 o
       822    3   1  -5  -1   0  4353.10  4905.06    50.55 o
       822    2   2   4  -1   0  4353.10  4905.06    50.55 o
       822    1  -3   1  -1   0  4353.10  4905.06    50.55 o
       823    4  -3  -1  -1   1     1.66     1.22     0.35 o
       823    1  -3   1   1   1     1.66     1.22     0.35 o
       824    4  -3  -1   1   1     1.72     1.24     0.39 o
       824    1  -3   1  -1   1     1.72     1.24     0.39 o
       825    4  -1  -1  -1  -1     0.91    -0.08     0.44 <
       825    1  -1   1   1  -1     0.91    -0.08     0.44 <
       826    4  -1  -1   1  -1     0.90     0.31     0.41 <
       826    1  -1   1  -1  -1     0.90     0.31     0.41 <
       827    6   0   2  -1   0 14092.20 13853.40   273.28 o
       827    5   1  -1  -1   0 14092.20 13853.40   273.28 o
       827    4  -1  -1  -1   0 14092.20 13853.40   273.28 o
       827    3   0  -2   1   0 14092.20 13853.40   273.28 o
       827    2   1   1   1   0 14092.20 13853.40   273.28 o
       827    1  -1   1   1   0 14092.20 13853.40   273.28 o
       828    6   0   2   1   0 14092.90 14277.50   392.39 o
       828    5   1  -1   1   0 14092.90 14277.50   392.39 o
       828    4  -1  -1   1   0 14092.90 14277.50   392.39 o
       828    3   0  -2  -1   0 14092.90 14277.50   392.39 o
       828    2   1   1  -1   0 14092.90 14277.50   392.39 o
       828    1  -1   1  -1   0 14092.90 14277.50   392.39 o
       829    4  -1  -1  -1   1     1.09     0.62     0.46 <
       829    1  -1   1   1   1     1.09     0.62     0.46 <
       830    4  -1  -1   1   1     1.08     0.36     0.39 <
       830    1  -1   1  -1   1     1.08     0.36     0.39 <
       831    4   1  -1  -1  -1     1.10     0.79     0.31 <
       831    1   1   1   1  -1     1.10     0.79     0.31 <
       832    4   1  -1   1  -1     1.12     0.31     0.28 <
       832    1   1   1  -1  -1     1.12     0.31     0.28 <
       833    6  -1  -1  -1   0 14019.60 12980.60   212.06 o
       833    5   0   2  -1   0 14019.60 12980.60   212.06 o
       833    4   1  -1  -1   0 14019.60 12980.60   212.06 o
       833    3  -1   1   1   0 14019.60 12980.60   212.06 o
       833    2   0  -2   1   0 14019.60 12980.60   212.06 o
       833    1   1   1   1   0 14019.60 12980.60   212.06 o
       834    6  -1  -1   1   0 14018.60 12925.00   230.89 o
       834    5   0   2   1   0 14018.60 12925.00   230.89 o
       834    4   1  -1   1   0 14018.60 12925.00   230.89 o
       834    3  -1   1  -1   0 14018.60 12925.00   230.89 o
       834    2   0  -2  -1   0 14018.60 12925.00   230.89 o
       834    1   1   1  -1   0 14018.60 12925.00   230.89 o
       835    4   1  -1  -1   1     0.87     1.14     0.36 o
       835    1   1   1   1   1     0.87     1.14     0.36 o
       836    4   1  -1   1   1     0.88     0.96     0.37 <
       836    1   1   1  -1   1     0.88     0.96     0.37 <
       837    4   3  -1  -1  -1     1.76     2.28     0.63 o
       837    1   3   1   1  -1     1.76     2.28     0.63 o
       838    4   3  -1   1  -1     1.70     1.36     0.58 <
       838    1   3   1  -1  -1     1.70     1.36     0.58 <
       839    6  -2  -4  -1   0  4346.08  5060.50    57.45 o
       839    5  -1   5  -1   0  4346.08  5060.50    57.45 o
       839    4   3  -1  -1   0  4346.08  5060.50    57.45 o
       839    3  -2   4   1   0  4346.08  5060.50    57.45 o
       839    2  -1  -5   1   0  4346.08  5060.50    57.45 o
       839    1   3   1   1   0  4346.08  5060.50    57.45 o
       840    6  -2  -4   1   0  4028.84  4659.92    62.09 o
       840    5  -1   5   1   0  4028.84  4659.92    62.09 o
       840    4   3  -1   1   0  4028.84  4659.92    62.09 o
       840    3  -2   4  -1   0  4028.84  4659.92    62.09 o
       840    2  -1  -5  -1   0  4028.84  4659.92    62.09 o
       840    1   3   1  -1   0  4028.84  4659.92    62.09 o
       841    4   3  -1  -1   1     0.68     0.07     0.61 <
       841    1   3   1   1   1     0.68     0.07     0.61 <
       842    4   3  -1   1   1     0.63    -0.08     0.54 <
       842    1   3   1  -1   1     0.63    -0.08     0.54 <
       843    4   5  -1  -1  -1     0.44    -0.21     0.68 <
       843    1   5   1   1  -1     0.44    -0.21     0.68 <
       844    4   5  -1   1  -1     0.43     0.78     0.76 <
       844    1   5   1  -1  -1     0.43     0.78     0.76 <
       845    6  -3  -7  -1   0  2326.90  2385.28    26.76 o
       845    5  -2   8  -1   0  2326.90  2385.28    26.76 o
       845    4   5  -1  -1   0  2326.90  2385.28    26.76 o
       845    3  -3   7   1   0  2326.90  2385.28    26.76 o
       845    2  -2  -8   1   0  2326.90  2385.28    26.76 o
       845    1   5   1   1   0  2326.90  2385.28    26.76 o
       846    6  -3  -7   1   0  2176.66  2216.49    26.09 o
       846    5  -2   8   1   0  2176.66  2216.49    26.09 o
       846    4   5  -1   1   0  2176.66  2216.49    26.09 o
       846    3  -3   7  -1   0  2176.66  2216.49    26.09 o
       846    2  -2  -8  -1   0  2176.66  2216.49    26.09 o
       846    1   5   1  -1   0  2176.66  2216.49    26.09 o
       847    4   5  -1  -1   1     0.56    -0.57     0.70 <
       847    1   5   1   1   1     0.56    -0.57     0.70 <
       848    4   5  -1   1   1     0.51     0.46     0.72 <
       848    1   5   1  -1   1     0.51     0.46     0.72 <
       849    4   7  -1  -1  -1     0.95    -0.52     0.97 <
       849    1   7   1   1  -1     0.95    -0.52     0.97 <
       850    4   7  -1   1  -1     1.00    -0.11     1.35 <
       850    1   7   1  -1  -1     1.00    -0.11     1.35 <
       851    6  -4 -10  -1   0   571.67   548.94    13.40 o
       851    5  -3  11  -1   0   571.67   548.94    13.40 o
       851    4   7  -1  -1   0   571.67   548.94    13.40 o
       851    3  -4  10   1   0   571.67   548.94    13.40 o
       851    2  -3 -11   1   0   571.67   548.94    13.40 o
       851    1   7   1   1   0   571.67   548.94    13.40 o
       852    6  -4 -10   1   0   592.85   585.70    13.51 o
       852    5  -3  11   1   0   592.85   585.70    13.51 o
       852    4   7  -1   1   0   592.85   585.70    13.51 o
       852    3  -4  10  -1   0   592.85   585.70    13.51 o
       852    2  -3 -11  -1   0   592.85   585.70    13.51 o
       852    1   7   1  -1   0   592.85   585.70    13.51 o
       853    4   7  -1  -1   1     2.18     0.88     0.96 <
       853    1   7   1   1   1     2.18     0.88     0.96 <
       854    4   7  -1   1   1     2.21     3.61     1.37 <
       854    1   7   1  -1   1     2.21     3.61     1.37 <
       855    4   9  -1  -1  -1     1.27    -3.42     1.10 <
       855    1   9   1   1  -1     1.27    -3.42     1.10 <
       856    4   9  -1   1  -1     1.20     1.14     1.38 <
       856    1   9   1  -1  -1     1.20     1.14     1.38 <
       857    6  -5 -13  -1   0   814.39   789.48    18.30 o
       857    5  -4  14  -1   0   814.39   789.48    18.30 o
       857    4   9  -1  -1   0   814.39   789.48    18.30 o
       857    3  -5  13   1   0   814.39   789.48    18.30 o
       857    2  -4 -14   1   0   814.39   789.48    18.30 o
       857    1   9   1   1   0   814.39   789.48    18.30 o
       858    6  -5 -13   1   0   815.42   781.46    18.28 o
       858    5  -4  14   1   0   815.42   781.46    18.28 o
       858    4   9  -1   1   0   815.42   781.46    18.28 o
       858    3  -5  13  -1   0   815.42   781.46    18.28 o
       858    2  -4 -14  -1   0   815.42   781.46    18.28 o
       858    1   9   1  -1   0   815.42   781.46    18.28 o
       859    4   9  -1  -1   1     1.92    -0.66     1.36 <
       859    1   9   1   1   1     1.92    -0.66     1.36 <
       860    4   9  -1   1   1     1.92    -1.59     1.28 <
       860    1   9   1  -1   1     1.92    -1.59     1.28 <
       861    4  11  -1  -1  -1     3.73    -1.70     1.69 <
       861    1  11   1   1  -1     3.73    -1.70     1.69 <
       862    4  11  -1   1  -1     3.69     5.09     2.41 <
       862    1  11   1  -1  -1     3.69     5.09     2.41 <
       863    6  -6 -16  -1   0  2104.97  2069.67    46.24 o
       863    5  -5  17  -1   0  2104.97  2069.67    46.24 o
       863    4  11  -1  -1   0  2104.97  2069.67    46.24 o
       863    3  -6  16   1   0  2104.97  2069.67    46.24 o
       863    2  -5 -17   1   0  2104.97  2069.67    46.24 o
       863    1  11   1   1   0  2104.97  2069.67    46.24 o
       864    6  -6 -16   1   0  2127.33  2041.22    45.89 o
       864    5  -5  17   1   0  2127.33  2041.22    45.89 o
       864    4  11  -1   1   0  2127.33  2041.22    45.89 o
       864    3  -6  16  -1   0  2127.33  2041.22    45.89 o
       864    2  -5 -17  -1   0  2127.33  2041.22    45.89 o
       864    1  11   1  -1   0  2127.33  2041.22    45.89 o
       865    4  11  -1  -1   1     4.89     4.06     2.40 <
       865    1  11   1   1   1     4.89     4.06     2.40 <
       866    4  11  -1   1   1     4.98     3.14     1.97 <
       866    1  11   1  -1   1     4.98     3.14     1.97 <
       867    4  13  -1  -1  -1     1.91     5.50     2.67 <
       867    1  13   1   1  -1     1.91     5.50     2.67 <
       868    4  13  -1   1  -1     1.77     2.99     5.05 <
       868    1  13   1  -1  -1     1.77     2.99     5.05 <
       869    6  -7 -19  -1   0   188.25   139.06     8.05 o
       869    5  -6  20  -1   0   188.25   139.06     8.05 o
       869    4  13  -1  -1   0   188.25   139.06     8.05 o
       869    3  -7  19   1   0   188.25   139.06     8.05 o
       869    2  -6 -20   1   0   188.25   139.06     8.05 o
       869    1  13   1   1   0   188.25   139.06     8.05 o
       870    6  -7 -19   1   0   187.35   150.49    11.54 o
       870    5  -6  20   1   0   187.35   150.49    11.54 o
       870    4  13  -1   1   0   187.35   150.49    11.54 o
       870    3  -7  19  -1   0   187.35   150.49    11.54 o
       870    2  -6 -20  -1   0   187.35   150.49    11.54 o
       870    1  13   1  -1   0   187.35   150.49    11.54 o
       871    4  13  -1  -1   1     2.90     6.54     5.34 <
       871    1  13   1   1   1     2.90     6.54     5.34 <
       872    4  13  -1   1   1     2.90     1.33     5.66 <
       872    1  13   1  -1   1     2.90     1.33     5.66 <
       873    4 -14  -2   1   1     3.51     1.86     5.00 <
       873    1 -14   2  -1   1     3.51     1.86     5.00 <
       874    4 -12  -2  -1  -1     2.32    -0.15     1.83 <
       874    1 -12   2   1  -1     2.32    -0.15     1.83 <
       875    4 -12  -2   1  -1     2.45    -6.73     1.63 <
       875    1 -12   2  -1  -1     2.45    -6.73     1.63 <
       876    6   5  19  -1   0   151.10   149.85     6.51 o
       876    5   7 -17  -1   0   151.10   149.85     6.51 o
       876    4 -12  -2  -1   0   151.10   149.85     6.51 o
       876    3   5 -19   1   0   151.10   149.85     6.51 o
       876    2   7  17   1   0   151.10   149.85     6.51 o
       876    1 -12   2   1   0   151.10   149.85     6.51 o
       877    6   5  19   1   0   153.64   148.50     6.46 o
       877    5   7 -17   1   0   153.64   148.50     6.46 o
       877    4 -12  -2   1   0   153.64   148.50     6.46 o
       877    3   5 -19  -1   0   153.64   148.50     6.46 o
       877    2   7  17  -1   0   153.64   148.50     6.46 o
       877    1 -12   2  -1   0   153.64   148.50     6.46 o
       878    4 -12  -2  -1   1     3.62     1.08     2.04 <
       878    1 -12   2   1   1     3.62     1.08     2.04 <
       879    4 -12  -2   1   1     3.62    -1.81     1.62 <
       879    1 -12   2  -1   1     3.62    -1.81     1.62 <
       880    4 -10  -2  -1  -1     2.08     0.05     1.58 <
       880    1 -10   2   1  -1     2.08     0.05     1.58 <
       881    4 -10  -2   1  -1     2.13     0.82     1.75 <
       881    1 -10   2  -1  -1     2.13     0.82     1.75 <
       882    6   4  16  -1   0   816.34   853.29    20.10 o
       882    5   6 -14  -1   0   816.34   853.29    20.10 o
       882    4 -10  -2  -1   0   816.34   853.29    20.10 o
       882    3   4 -16   1   0   816.34   853.29    20.10 o
       882    2   6  14   1   0   816.34   853.29    20.10 o
       882    1 -10   2   1   0   816.34   853.29    20.10 o
       883    6   4  16   1   0   825.90   874.46    17.89 o
       883    5   6 -14   1   0   825.90   874.46    17.89 o
       883    4 -10  -2   1   0   825.90   874.46    17.89 o
       883    3   4 -16  -1   0   825.90   874.46    17.89 o
       883    2   6  14  -1   0   825.90   874.46    17.89 o
       883    1 -10   2  -1   0   825.90   874.46    17.89 o
       884    4 -10  -2  -1   1     3.23     1.95     1.48 <
       884    1 -10   2   1   1     3.23     1.95     1.48 <
       885    4 -10  -2   1   1     3.19     1.28     1.61 <
       885    1 -10   2  -1   1     3.19     1.28     1.61 <
       886    4  -8  -2  -1  -1     1.62     3.02     1.31 <
       886    1  -8   2   1  -1     1.62     3.02     1.31 <
       887    4  -8  -2   1  -1     1.66     1.25     1.37 <
       887    1  -8   2  -1  -1     1.66     1.25     1.37 <
       888    6   3  13  -1   0   220.12   215.18    15.29 o
       888    5   5 -11  -1   0   220.12   215.18    15.29 o
       888    4  -8  -2  -1   0   220.12   215.18    15.29 o
       888    3   3 -13   1   0   220.12   215.18    15.29 o
       888    2   5  11   1   0   220.12   215.18    15.29 o
       888    1  -8   2   1   0   220.12   215.18    15.29 o
       889    6   3  13   1   0   298.85   290.44     7.08 o
       889    5   5 -11   1   0   298.85   290.44     7.08 o
       889    4  -8  -2   1   0   298.85   290.44     7.08 o
       889    3   3 -13  -1   0   298.85   290.44     7.08 o
       889    2   5  11  -1   0   298.85   290.44     7.08 o
       889    1  -8   2  -1   0   298.85   290.44     7.08 o
       890    4  -8  -2  -1   1     1.49     0.54     1.12 <
       890    1  -8   2   1   1     1.49     0.54     1.12 <
       891    4  -8  -2   1   1     1.51     0.49     1.18 <
       891    1  -8   2  -1   1     1.51     0.49     1.18 <
       892    4  -6  -2  -1  -1     0.39    -0.05     0.87 <
       892    1  -6   2   1  -1     0.39    -0.05     0.87 <
       893    4  -6  -2   1  -1     0.41    -0.05     0.91 <
       893    1  -6   2  -1  -1     0.41    -0.05     0.91 <
       894    6   2  10  -1   0   612.18   646.70    14.00 o
       894    5   4  -8  -1   0   612.18   646.70    14.00 o
       894    4  -6  -2  -1   0   612.18   646.70    14.00 o
       894    3   2 -10   1   0   612.18   646.70    14.00 o
       894    2   4   8   1   0   612.18   646.70    14.00 o
       894    1  -6   2   1   0   612.18   646.70    14.00 o
       895    6   2  10   1   0   673.76   701.96    12.63 o
       895    5   4  -8   1   0   673.76   701.96    12.63 o
       895    4  -6  -2   1   0   673.76   701.96    12.63 o
       895    3   2 -10  -1   0   673.76   701.96    12.63 o
       895    2   4   8  -1   0   673.76   701.96    12.63 o
       895    1  -6   2  -1   0   673.76   701.96    12.63 o
       896    4  -6  -2  -1   1     0.47     0.82     1.10 <
       896    1  -6   2   1   1     0.47     0.82     1.10 <
       897    4  -6  -2   1   1     0.49     0.12     1.27 <
       897    1  -6   2  -1   1     0.49     0.12     1.27 <
       898    4  -4  -2  -1  -1     1.31    -0.50     0.41 <
       898    1  -4   2   1  -1     1.31    -0.50     0.41 <
       899    4  -4  -2   1  -1     1.29     0.09     0.48 <
       899    1  -4   2  -1  -1     1.29     0.09     0.48 <
       900    6   1   7  -1   0 10095.90 10989.70   115.50 o
       900    5   3  -5  -1   0 10095.90 10989.70   115.50 o
       900    4  -4  -2  -1   0 10095.90 10989.70   115.50 o
       900    3   1  -7   1   0 10095.90 10989.70   115.50 o
       900    2   3   5   1   0 10095.90 10989.70   115.50 o
       900    1  -4   2   1   0 10095.90 10989.70   115.50 o
       901    6   1   7   1   0  9928.41 10723.30   112.12 o
       901    5   3  -5   1   0  9928.41 10723.30   112.12 o
       901    4  -4  -2   1   0  9928.41 10723.30   112.12 o
       901    3   1  -7  -1   0  9928.41 10723.30   112.12 o
       901    2   3   5  -1   0  9928.41 10723.30   112.12 o
       901    1  -4   2  -1   0  9928.41 10723.30   112.12 o
       902    4  -4  -2  -1   1     3.50     1.43     0.41 o
       902    1  -4   2   1   1     3.50     1.43     0.41 o
       903    4  -4  -2   1   1     3.48     1.22     0.54 <
       903    1  -4   2  -1   1     3.48     1.22     0.54 <
       904    4  -2  -2  -1  -1     1.23     0.45     0.68 <
       904    1  -2   2   1  -1     1.23     0.45     0.68 <
       905    4  -2  -2   1  -1     1.28     0.01     0.60 <
       905    1  -2   2  -1  -1     1.28     0.01     0.60 <
       906    6   0   4  -1   0  2427.77  2536.57    45.90 o
       906    5   2  -2  -1   0  2427.77  2536.57    45.90 o
       906    4  -2  -2  -1   0  2427.77  2536.57    45.90 o
       906    3   0  -4   1   0  2427.77  2536.57    45.90 o
       906    2   2   2   1   0  2427.77  2536.57    45.90 o
       906    1  -2   2   1   0  2427.77  2536.57    45.90 o
       907    6   0   4   1   0  2427.27  2461.23    46.00 o
       907    5   2  -2   1   0  2427.27  2461.23    46.00 o
       907    4  -2  -2   1   0  2427.27  2461.23    46.00 o
       907    3   0  -4  -1   0  2427.27  2461.23    46.00 o
       907    2   2   2  -1   0  2427.27  2461.23    46.00 o
       907    1  -2   2  -1   0  2427.27  2461.23    46.00 o
       908    4  -2  -2  -1   1     0.83     0.45     0.57 <
       908    1  -2   2   1   1     0.83     0.45     0.57 <
       909    4  -2  -2   1   1     0.87     0.21     0.60 <
       909    1  -2   2  -1   1     0.87     0.21     0.60 <
       910    4   0  -2  -1  -1     1.17     0.60     0.34 <
       910    1   0   2   1  -1     1.17     0.60     0.34 <
       911    4   0  -2   1  -1     1.16     0.92     0.31 o
       911    1   0   2  -1  -1     1.16     0.92     0.31 o
       912    6  -1   1  -1   0 13990.00 13107.30   213.12 o
       912    5   1   1  -1   0 13990.00 13107.30   213.12 o
       912    4   0  -2  -1   0 13990.00 13107.30   213.12 o
       912    3  -1  -1   1   0 13990.00 13107.30   213.12 o
       912    2   1  -1   1   0 13990.00 13107.30   213.12 o
       912    1   0   2   1   0 13990.00 13107.30   213.12 o
       913    6  -1   1   1   0 13991.10 13378.00   234.52 o
       913    5   1   1   1   0 13991.10 13378.00   234.52 o
       913    4   0  -2   1   0 13991.10 13378.00   234.52 o
       913    3  -1  -1  -1   0 13991.10 13378.00   234.52 o
       913    2   1  -1  -1   0 13991.10 13378.00   234.52 o
       913    1   0   2  -1   0 13991.10 13378.00   234.52 o
       914    4   0  -2  -1   1     1.19     0.86     0.33 <
       914    1   0   2   1   1     1.19     0.86     0.33 <
       915    4   0  -2   1   1     1.20     0.70     0.32 <
       915    1   0   2  -1   1     1.20     0.70     0.32 <
       916    4   2  -2  -1  -1     0.91     1.13     0.56 <
       916    1   2   2   1  -1     0.91     1.13     0.56 <
       917    4   2  -2   1  -1     0.88     0.56     0.57 <
       917    1   2   2  -1  -1     0.88     0.56     0.57 <
       918    6  -2  -2  -1   0  2381.07  2374.25    28.91 o
       918    5   0   4  -1   0  2381.07  2374.25    28.91 o
       918    4   2  -2  -1   0  2381.07  2374.25    28.91 o
       918    3  -2   2   1   0  2381.07  2374.25    28.91 o
       918    2   0  -4   1   0  2381.07  2374.25    28.91 o
       918    1   2   2   1   0  2381.07  2374.25    28.91 o
       919    6  -2  -2   1   0  2381.08  2355.26    28.97 o
       919    5   0   4   1   0  2381.08  2355.26    28.97 o
       919    4   2  -2   1   0  2381.08  2355.26    28.97 o
       919    3  -2   2  -1   0  2381.08  2355.26    28.97 o
       919    2   0  -4  -1   0  2381.08  2355.26    28.97 o
       919    1   2   2  -1   0  2381.08  2355.26    28.97 o
       920    4   2  -2  -1   1     1.23     0.13     0.56 <
       920    1   2   2   1   1     1.23     0.13     0.56 <
       921    4   2  -2   1   1     1.18     1.47     0.65 <
       921    1   2   2  -1   1     1.18     1.47     0.65 <
       922    4   4  -2  -1  -1     3.29     4.10     0.76 o
       922    1   4   2   1  -1     3.29     4.10     0.76 o
       923    4   4  -2   1  -1     3.31     3.27     0.77 o
       923    1   4   2  -1  -1     3.31     3.27     0.77 o
       924    6  -3  -5  -1   0  9977.99 10712.90   133.44 o
       924    5  -1   7  -1   0  9977.99 10712.90   133.44 o
       924    4   4  -2  -1   0  9977.99 10712.90   133.44 o
       924    3  -3   5   1   0  9977.99 10712.90   133.44 o
       924    2  -1  -7   1   0  9977.99 10712.90   133.44 o
       924    1   4   2   1   0  9977.99 10712.90   133.44 o
       925    6  -3  -5   1   0 10143.10 10818.20   126.62 o
       925    5  -1   7   1   0 10143.10 10818.20   126.62 o
       925    4   4  -2   1   0 10143.10 10818.20   126.62 o
       925    3  -3   5  -1   0 10143.10 10818.20   126.62 o
       925    2  -1  -7  -1   0 10143.10 10818.20   126.62 o
       925    1   4   2  -1   0 10143.10 10818.20   126.62 o
       926    4   4  -2  -1   1     1.25    -0.81     0.65 <
       926    1   4   2   1   1     1.25    -0.81     0.65 <
       927    4   4  -2   1   1     1.28     1.27     0.69 <
       927    1   4   2  -1   1     1.28     1.27     0.69 <
       928    4   6  -2  -1  -1     0.53     2.04     1.77 <
       928    1   6   2   1  -1     0.53     2.04     1.77 <
       929    4   6  -2   1  -1     0.52     1.01     0.92 <
       929    1   6   2  -1  -1     0.52     1.01     0.92 <
       930    6  -4  -8  -1   0   694.98   654.21    20.22 o
       930    5  -2  10  -1   0   694.98   654.21    20.22 o
       930    4   6  -2  -1   0   694.98   654.21    20.22 o
       930    3  -4   8   1   0   694.98   654.21    20.22 o
       930    2  -2 -10   1   0   694.98   654.21    20.22 o
       930    1   6   2   1   0   694.98   654.21    20.22 o
       931    6  -4  -8   1   0   633.82   563.51    12.97 o
       931    5  -2  10   1   0   633.82   563.51    12.97 o
       931    4   6  -2   1   0   633.82   563.51    12.97 o
       931    3  -4   8  -1   0   633.82   563.51    12.97 o
       931    2  -2 -10  -1   0   633.82   563.51    12.97 o
       931    1   6   2  -1   0   633.82   563.51    12.97 o
       932    4   6  -2  -1   1     0.36    -0.41     1.85 <
       932    1   6   2   1   1     0.36    -0.41     1.85 <
       933    4   6  -2   1   1     0.33     0.72     1.00 <
       933    1   6   2  -1   1     0.33     0.72     1.00 <
       934    4   8  -2  -1  -1     1.61     1.51     1.41 <
       934    1   8   2   1  -1     1.61     1.51     1.41 <
       935    4   8  -2   1  -1     1.60     0.85     1.39 <
       935    1   8   2  -1  -1     1.60     0.85     1.39 <
       936    6  -5 -11  -1   0   288.38   269.45    10.97 o
       936    5  -3  13  -1   0   288.38   269.45    10.97 o
       936    4   8  -2  -1   0   288.38   269.45    10.97 o
       936    3  -5  11   1   0   288.38   269.45    10.97 o
       936    2  -3 -13   1   0   288.38   269.45    10.97 o
       936    1   8   2   1   0   288.38   269.45    10.97 o
       937    6  -5 -11   1   0   211.23   200.75     6.71 o
       937    5  -3  13   1   0   211.23   200.75     6.71 o
       937    4   8  -2   1   0   211.23   200.75     6.71 o
       937    3  -5  11  -1   0   211.23   200.75     6.71 o
       937    2  -3 -13  -1   0   211.23   200.75     6.71 o
       937    1   8   2  -1   0   211.23   200.75     6.71 o
       938    4   8  -2  -1   1     1.77    -0.65     1.23 <
       938    1   8   2   1   1     1.77    -0.65     1.23 <
       939    4   8  -2   1   1     1.70     1.86     1.41 <
       939    1   8   2  -1   1     1.70     1.86     1.41 <
       940    4  10  -2  -1  -1     2.96    -5.13     1.51 <
       940    1  10   2   1  -1     2.96    -5.13     1.51 <
       941    4  10  -2   1  -1     3.00     1.93     1.67 <
       941    1  10   2  -1  -1     3.00     1.93     1.67 <
       942    6  -6 -14  -1   0   847.37   823.15    20.31 o
       942    5  -4  16  -1   0   847.37   823.15    20.31 o
       942    4  10  -2  -1   0   847.37   823.15    20.31 o
       942    3  -6  14   1   0   847.37   823.15    20.31 o
       942    2  -4 -16   1   0   847.37   823.15    20.31 o
       942    1  10   2   1   0   847.37   823.15    20.31 o
       943    6  -6 -14   1   0   838.31   808.50    20.26 o
       943    5  -4  16   1   0   838.31   808.50    20.26 o
       943    4  10  -2   1   0   838.31   808.50    20.26 o
       943    3  -6  14  -1   0   838.31   808.50    20.26 o
       943    2  -4 -16  -1   0   838.31   808.50    20.26 o
       943    1  10   2  -1   0   838.31   808.50    20.26 o
       944    4  10  -2  -1   1     1.99     0.20     1.67 <
       944    1  10   2   1   1     1.99     0.20     1.67 <
       945    4  10  -2   1   1     1.95     1.17     1.61 <
       945    1  10   2  -1   1     1.95     1.17     1.61 <
       946    4  12  -2  -1  -1     3.18     0.31     2.12 <
       946    1  12   2   1  -1     3.18     0.31     2.12 <
       947    4  12  -2   1  -1     3.18    -2.53     1.59 <
       947    1  12   2  -1  -1     3.18    -2.53     1.59 <
       948    6  -7 -17  -1   0   157.97   146.62     7.91 o
       948    5  -5  19  -1   0   157.97   146.62     7.91 o
       948    4  12  -2  -1   0   157.97   146.62     7.91 o
       948    3  -7  17   1   0   157.97   146.62     7.91 o
       948    2  -5 -19   1   0   157.97   146.62     7.91 o
       948    1  12   2   1   0   157.97   146.62     7.91 o
       949    6  -7 -17   1   0   154.96   141.41     7.79 o
       949    5  -5  19   1   0   154.96   141.41     7.79 o
       949    4  12  -2   1   0   154.96   141.41     7.79 o
       949    3  -7  17  -1   0   154.96   141.41     7.79 o
       949    2  -5 -19  -1   0   154.96   141.41     7.79 o
       949    1  12   2  -1   0   154.96   141.41     7.79 o
       950    4  12  -2  -1   1     2.10     5.90     2.74 <
       950    1  12   2   1   1     2.10     5.90     2.74 <
       951    4  12  -2   1   1     1.98    -0.84     1.87 <
       951    1  12   2  -1   1     1.98    -0.84     1.87 <
       952    4  14  -2  -1  -1     3.08    -1.71     6.11 <
       952    1  14   2   1  -1     3.08    -1.71     6.11 <
       953    4  14  -2   1  -1     3.11    -3.96     4.46 <
       953    1  14   2  -1  -1     3.11    -3.96     4.46 <
       954    6  -8 -20   1   0   183.78   141.59    11.90 o
       954    5  -6  22   1   0   183.78   141.59    11.90 o
       954    4  14  -2   1   0   183.78   141.59    11.90 o
       954    3  -8  20  -1   0   183.78   141.59    11.90 o
       954    2  -6 -22  -1   0   183.78   141.59    11.90 o
       954    1  14   2  -1   0   183.78   141.59    11.90 o
       955    4 -13  -3  -1  -1     4.69    -2.34     1.85 <
       955    1 -13   3   1  -1     4.69    -2.34     1.85 <
       956    4 -13  -3   1  -1     4.74     0.98     4.55 <
       956    1 -13   3  -1  -1     4.74     0.98     4.55 <
       957    6   5  21  -1   0   101.19    83.29     6.19 o
       957    5   8 -18  -1   0   101.19    83.29     6.19 o
       957    4 -13  -3  -1   0   101.19    83.29     6.19 o
       957    3   5 -21   1   0   101.19    83.29     6.19 o
       957    2   8  18   1   0   101.19    83.29     6.19 o
       957    1 -13   3   1   0   101.19    83.29     6.19 o
       958    6   5  21   1   0   101.37    85.93     9.47 o
       958    5   8 -18   1   0   101.37    85.93     9.47 o
       958    4 -13  -3   1   0   101.37    85.93     9.47 o
       958    3   5 -21  -1   0   101.37    85.93     9.47 o
       958    2   8  18  -1   0   101.37    85.93     9.47 o
       958    1 -13   3  -1   0   101.37    85.93     9.47 o
       959    4 -13  -3  -1   1     1.26    -2.56     1.93 <
       959    1 -13   3   1   1     1.26    -2.56     1.93 <
       960    4 -13  -3   1   1     1.31     1.24     2.06 <
       960    1 -13   3  -1   1     1.31     1.24     2.06 <
       961    4 -11  -3  -1  -1     2.87    -0.41     1.73 <
       961    1 -11   3   1  -1     2.87    -0.41     1.73 <
       962    4 -11  -3   1  -1     2.88     0.92     1.67 <
       962    1 -11   3  -1  -1     2.88     0.92     1.67 <
       963    6   4  18  -1   0    95.35   109.16     5.41 o
       963    5   7 -15  -1   0    95.35   109.16     5.41 o
       963    4 -11  -3  -1   0    95.35   109.16     5.41 o
       963    3   4 -18   1   0    95.35   109.16     5.41 o
       963    2   7  15   1   0    95.35   109.16     5.41 o
       963    1 -11   3   1   0    95.35   109.16     5.41 o
       964    6   4  18   1   0    95.30   108.04     4.48 o
       964    5   7 -15   1   0    95.30   108.04     4.48 o
       964    4 -11  -3   1   0    95.30   108.04     4.48 o
       964    3   4 -18  -1   0    95.30   108.04     4.48 o
       964    2   7  15  -1   0    95.30   108.04     4.48 o
       964    1 -11   3  -1   0    95.30   108.04     4.48 o
       965    4 -11  -3  -1   1     1.74     0.45     1.85 <
       965    1 -11   3   1   1     1.74     0.45     1.85 <
       966    4 -11  -3   1   1     1.77    -2.07     1.39 <
       966    1 -11   3  -1   1     1.77    -2.07     1.39 <
       967    4  -9  -3  -1  -1     1.41     1.77     1.42 <
       967    1  -9   3   1  -1     1.41     1.77     1.42 <
       968    4  -9  -3   1  -1     1.38    -2.18     1.19 <
       968    1  -9   3  -1  -1     1.38    -2.18     1.19 <
       969    6   3  15  -1   0   459.87   501.89    11.32 o
       969    5   6 -12  -1   0   459.87   501.89    11.32 o
       969    4  -9  -3  -1   0   459.87   501.89    11.32 o
       969    3   3 -15   1   0   459.87   501.89    11.32 o
       969    2   6  12   1   0   459.87   501.89    11.32 o
       969    1  -9   3   1   0   459.87   501.89    11.32 o
       970    6   3  15   1   0   459.46   504.39    11.23 o
       970    5   6 -12   1   0   459.46   504.39    11.23 o
       970    4  -9  -3   1   0   459.46   504.39    11.23 o
       970    3   3 -15  -1   0   459.46   504.39    11.23 o
       970    2   6  12  -1   0   459.46   504.39    11.23 o
       970    1  -9   3  -1   0   459.46   504.39    11.23 o
       971    4  -9  -3  -1   1     0.88    -0.29     1.32 <
       971    1  -9   3   1   1     0.88    -0.29     1.32 <
       972    4  -9  -3   1   1     0.91    -2.05     1.12 <
       972    1  -9   3  -1   1     0.91    -2.05     1.12 <
       973    4  -7  -3  -1  -1     1.98    -0.68     1.02 <
       973    1  -7   3   1  -1     1.98    -0.68     1.02 <
       974    4  -7  -3   1  -1     1.97     0.73     1.10 <
       974    1  -7   3  -1  -1     1.97     0.73     1.10 <
       975    6   2  12  -1   0   490.13   536.18    10.74 o
       975    5   5  -9  -1   0   490.13   536.18    10.74 o
       975    4  -7  -3  -1   0   490.13   536.18    10.74 o
       975    3   2 -12   1   0   490.13   536.18    10.74 o
       975    2   5   9   1   0   490.13   536.18    10.74 o
       975    1  -7   3   1   0   490.13   536.18    10.74 o
       976    6   2  12   1   0   490.15   540.50    10.64 o
       976    5   5  -9   1   0   490.15   540.50    10.64 o
       976    4  -7  -3   1   0   490.15   540.50    10.64 o
       976    3   2 -12  -1   0   490.15   540.50    10.64 o
       976    2   5   9  -1   0   490.15   540.50    10.64 o
       976    1  -7   3  -1   0   490.15   540.50    10.64 o
       977    4  -7  -3  -1   1     0.48     0.65     1.03 <
       977    1  -7   3   1   1     0.48     0.65     1.03 <
       978    4  -7  -3   1   1     0.48    -0.91     0.99 <
       978    1  -7   3  -1   1     0.48    -0.91     0.99 <
       979    4  -5  -3  -1  -1     1.48     0.22     0.50 <
       979    1  -5   3   1  -1     1.48     0.22     0.50 <
       980    4  -5  -3   1  -1     1.51     0.93     0.60 <
       980    1  -5   3  -1  -1     1.51     0.93     0.60 <
       981    6   1   9  -1   0   259.10   254.98     3.79 o
       981    5   4  -6  -1   0   259.10   254.98     3.79 o
       981    4  -5  -3  -1   0   259.10   254.98     3.79 o
       981    3   1  -9   1   0   259.10   254.98     3.79 o
       981    2   4   6   1   0   259.10   254.98     3.79 o
       981    1  -5   3   1   0   259.10   254.98     3.79 o
       982    6   1   9   1   0   259.44   253.21     4.16 o
       982    5   4  -6   1   0   259.44   253.21     4.16 o
       982    4  -5  -3   1   0   259.44   253.21     4.16 o
       982    3   1  -9  -1   0   259.44   253.21     4.16 o
       982    2   4   6  -1   0   259.44   253.21     4.16 o
       982    1  -5   3  -1   0   259.44   253.21     4.16 o
       983    4  -5  -3  -1   1     0.35    -0.32     0.40 <
       983    1  -5   3   1   1     0.35    -0.32     0.40 <
       984    4  -5  -3   1   1     0.35     0.26     0.53 <
       984    1  -5   3  -1   1     0.35     0.26     0.53 <
       985    4  -3  -3  -1  -1     1.08     0.59     0.46 <
       985    1  -3   3   1  -1     1.08     0.59     0.46 <
       986    4  -3  -3   1  -1     1.06     0.32     0.40 <
       986    1  -3   3  -1  -1     1.06     0.32     0.40 <
       987    6   0   6  -1   0  7097.46  7823.64    97.90 o
       987    5   3  -3  -1   0  7097.46  7823.64    97.90 o
       987    4  -3  -3  -1   0  7097.46  7823.64    97.90 o
       987    3   0  -6   1   0  7097.46  7823.64    97.90 o
       987    2   3   3   1   0  7097.46  7823.64    97.90 o
       987    1  -3   3   1   0  7097.46  7823.64    97.90 o
       988    6   0   6   1   0  7097.45  7766.87    82.06 o
       988    5   3  -3   1   0  7097.45  7766.87    82.06 o
       988    4  -3  -3   1   0  7097.45  7766.87    82.06 o
       988    3   0  -6  -1   0  7097.45  7766.87    82.06 o
       988    2   3   3  -1   0  7097.45  7766.87    82.06 o
       988    1  -3   3  -1   0  7097.45  7766.87    82.06 o
       989    4  -3  -3  -1   1     2.00     0.78     0.43 <
       989    1  -3   3   1   1     2.00     0.78     0.43 <
       990    4  -3  -3   1   1     1.99     1.54     0.39 o
       990    1  -3   3  -1   1     1.99     1.54     0.39 o
       991    4  -1  -3  -1  -1     1.01     0.66     0.32 <
       991    1  -1   3   1  -1     1.01     0.66     0.32 <
       992    4  -1  -3   1  -1     1.02     0.52     0.32 <
       992    1  -1   3  -1  -1     1.02     0.52     0.32 <
       993    6  -1   3  -1   0  1310.66  1193.35    15.12 o
       993    5   2   0  -1   0  1310.66  1193.35    15.12 o
       993    4  -1  -3  -1   0  1310.66  1193.35    15.12 o
       993    3  -1  -3   1   0  1310.66  1193.35    15.12 o
       993    2   2   0   1   0  1310.66  1193.35    15.12 o
       993    1  -1   3   1   0  1310.66  1193.35    15.12 o
       994    6  -1   3   1   0  1310.64  1179.60    15.16 o
       994    5   2   0   1   0  1310.64  1179.60    15.16 o
       994    4  -1  -3   1   0  1310.64  1179.60    15.16 o
       994    3  -1  -3  -1   0  1310.64  1179.60    15.16 o
       994    2   2   0  -1   0  1310.64  1179.60    15.16 o
       994    1  -1   3  -1   0  1310.64  1179.60    15.16 o
       995    4  -1  -3  -1   1     3.45     2.15     0.41 o
       995    1  -1   3   1   1     3.45     2.15     0.41 o
       996    4  -1  -3   1   1     3.46     2.34     0.44 o
       996    1  -1   3  -1   1     3.46     2.34     0.44 o
       997    4   1  -3  -1  -1     3.57     1.47     0.52 <
       997    1   1   3   1  -1     3.57     1.47     0.52 <
       998    4   1  -3   1  -1     3.57     1.67     0.52 o
       998    1   1   3  -1  -1     3.57     1.67     0.52 o
       999    6  -2   0  -1   0  1320.74  1151.15    16.34 o
       999    5   1   3  -1   0  1320.74  1151.15    16.34 o
       999    4   1  -3  -1   0  1320.74  1151.15    16.34 o
       999    3  -2   0   1   0  1320.74  1151.15    16.34 o
       999    2   1  -3   1   0  1320.74  1151.15    16.34 o
       999    1   1   3   1   0  1320.74  1151.15    16.34 o
      1000    6  -2   0   1   0  1320.75  1165.41    15.75 o
      1000    5   1   3   1   0  1320.75  1165.41    15.75 o
      1000    4   1  -3   1   0  1320.75  1165.41    15.75 o
      1000    3  -2   0  -1   0  1320.75  1165.41    15.75 o
      1000    2   1  -3  -1   0  1320.75  1165.41    15.75 o
      1000    1   1   3  -1   0  1320.75  1165.41    15.75 o
      1001    4   1  -3  -1   1     0.96     0.39     0.53 <
      1001    1   1   3   1   1     0.96     0.39     0.53 <
      1002    4   1  -3   1   1     0.96     0.98     0.54 <
      1002    1   1   3  -1   1     0.96     0.98     0.54 <
      1003    4   3  -3  -1  -1     2.05     2.32     0.66 o
      1003    1   3   3   1  -1     2.05     2.32     0.66 o
      1004    4   3  -3   1  -1     2.06     2.25     0.65 o
      1004    1   3   3  -1  -1     2.06     2.25     0.65 o
      1005    6  -3  -3  -1   0  7103.99  7655.63    90.12 o
      1005    5   0   6  -1   0  7103.99  7655.63    90.12 o
      1005    4   3  -3  -1   0  7103.99  7655.63    90.12 o
      1005    3  -3   3   1   0  7103.99  7655.63    90.12 o
      1005    2   0  -6   1   0  7103.99  7655.63    90.12 o
      1005    1   3   3   1   0  7103.99  7655.63    90.12 o
      1006    6  -3  -3   1   0  7103.91  7617.22    84.52 o
      1006    5   0   6   1   0  7103.91  7617.22    84.52 o
      1006    4   3  -3   1   0  7103.91  7617.22    84.52 o
      1006    3  -3   3  -1   0  7103.91  7617.22    84.52 o
      1006    2   0  -6  -1   0  7103.91  7617.22    84.52 o
      1006    1   3   3  -1   0  7103.91  7617.22    84.52 o
      1007    4   3  -3  -1   1     1.18     0.90     0.69 <
      1007    1   3   3   1   1     1.18     0.90     0.69 <
      1008    4   3  -3   1   1     1.20     0.39     0.64 <
      1008    1   3   3  -1   1     1.20     0.39     0.64 <
      1009    4   5  -3  -1  -1     0.41    -0.57     0.62 <
      1009    1   5   3   1  -1     0.41    -0.57     0.62 <
      1010    4   5  -3   1  -1     0.41     0.58     0.67 <
      1010    1   5   3  -1  -1     0.41     0.58     0.67 <
      1011    6  -4  -6  -1   0   264.21   237.93     4.16 o
      1011    5  -1   9  -1   0   264.21   237.93     4.16 o
      1011    4   5  -3  -1   0   264.21   237.93     4.16 o
      1011    3  -4   6   1   0   264.21   237.93     4.16 o
      1011    2  -1  -9   1   0   264.21   237.93     4.16 o
      1011    1   5   3   1   0   264.21   237.93     4.16 o
      1012    6  -4  -6   1   0   263.86   242.76     4.71 o
      1012    5  -1   9   1   0   263.86   242.76     4.71 o
      1012    4   5  -3   1   0   263.86   242.76     4.71 o
      1012    3  -4   6  -1   0   263.86   242.76     4.71 o
      1012    2  -1  -9  -1   0   263.86   242.76     4.71 o
      1012    1   5   3  -1   0   263.86   242.76     4.71 o
      1013    4   5  -3  -1   1     1.29     0.86     0.77 <
      1013    1   5   3   1   1     1.29     0.86     0.77 <
      1014    4   5  -3   1   1     1.27     0.48     0.88 <
      1014    1   5   3  -1   1     1.27     0.48     0.88 <
      1015    4   7  -3  -1  -1     0.50     0.62     1.39 <
      1015    1   7   3   1  -1     0.50     0.62     1.39 <
      1016    4   7  -3   1  -1     0.50     0.42     1.16 <
      1016    1   7   3  -1  -1     0.50     0.42     1.16 <
      1017    6  -5  -9  -1   0   507.09   469.35    13.33 o
      1017    5  -2  12  -1   0   507.09   469.35    13.33 o
      1017    4   7  -3  -1   0   507.09   469.35    13.33 o
      1017    3  -5   9   1   0   507.09   469.35    13.33 o
      1017    2  -2 -12   1   0   507.09   469.35    13.33 o
      1017    1   7   3   1   0   507.09   469.35    13.33 o
      1018    6  -5  -9   1   0   507.04   463.07    11.28 o
      1018    5  -2  12   1   0   507.04   463.07    11.28 o
      1018    4   7  -3   1   0   507.04   463.07    11.28 o
      1018    3  -5   9  -1   0   507.04   463.07    11.28 o
      1018    2  -2 -12  -1   0   507.04   463.07    11.28 o
      1018    1   7   3  -1   0   507.04   463.07    11.28 o
      1019    4   7  -3  -1   1     1.89     0.33     1.63 <
      1019    1   7   3   1   1     1.89     0.33     1.63 <
      1020    4   7  -3   1   1     1.91    -0.17     1.38 <
      1020    1   7   3  -1   1     1.91    -0.17     1.38 <
      1021    4   9  -3  -1  -1     1.04    -3.21     2.15 <
      1021    1   9   3   1  -1     1.04    -3.21     2.15 <
      1022    4   9  -3   1  -1     1.01    -0.04     1.42 <
      1022    1   9   3  -1  -1     1.01    -0.04     1.42 <
      1023    6  -6 -12  -1   0   463.55   472.92    12.78 o
      1023    5  -3  15  -1   0   463.55   472.92    12.78 o
      1023    4   9  -3  -1   0   463.55   472.92    12.78 o
      1023    3  -6  12   1   0   463.55   472.92    12.78 o
      1023    2  -3 -15   1   0   463.55   472.92    12.78 o
      1023    1   9   3   1   0   463.55   472.92    12.78 o
      1024    6  -6 -12   1   0   463.98   464.84    12.82 o
      1024    5  -3  15   1   0   463.98   464.84    12.82 o
      1024    4   9  -3   1   0   463.98   464.84    12.82 o
      1024    3  -6  12  -1   0   463.98   464.84    12.82 o
      1024    2  -3 -15  -1   0   463.98   464.84    12.82 o
      1024    1   9   3  -1   0   463.98   464.84    12.82 o
      1025    4   9  -3  -1   1     1.40    -2.99     1.39 <
      1025    1   9   3   1   1     1.40    -2.99     1.39 <
      1026    4   9  -3   1   1     1.42    -2.26     1.10 <
      1026    1   9   3  -1   1     1.42    -2.26     1.10 <
      1027    4  11  -3  -1  -1     1.57    -1.20     1.73 <
      1027    1  11   3   1  -1     1.57    -1.20     1.73 <
      1028    4  11  -3   1  -1     1.54    -0.37     1.81 <
      1028    1  11   3  -1  -1     1.54    -0.37     1.81 <
      1029    6  -7 -15  -1   0    93.62   107.67     6.53 o
      1029    5  -4  18  -1   0    93.62   107.67     6.53 o
      1029    4  11  -3  -1   0    93.62   107.67     6.53 o
      1029    3  -7  15   1   0    93.62   107.67     6.53 o
      1029    2  -4 -18   1   0    93.62   107.67     6.53 o
      1029    1  11   3   1   0    93.62   107.67     6.53 o
      1030    6  -7 -15   1   0    93.67   106.36     6.33 o
      1030    5  -4  18   1   0    93.67   106.36     6.33 o
      1030    4  11  -3   1   0    93.67   106.36     6.33 o
      1030    3  -7  15  -1   0    93.67   106.36     6.33 o
      1030    2  -4 -18  -1   0    93.67   106.36     6.33 o
      1030    1  11   3  -1   0    93.67   106.36     6.33 o
      1031    4  11  -3  -1   1     2.53    -1.07     1.77 <
      1031    1  11   3   1   1     2.53    -1.07     1.77 <
      1032    4  11  -3   1   1     2.53    -4.61     1.63 <
      1032    1  11   3  -1   1     2.53    -4.61     1.63 <
      1033    4  13  -3  -1  -1     1.30    -2.68     1.83 <
      1033    1  13   3   1  -1     1.30    -2.68     1.83 <
      1034    4  13  -3   1  -1     1.26    -2.39     3.98 <
      1034    1  13   3  -1  -1     1.26    -2.39     3.98 <
      1035    6  -8 -18  -1   0   102.15    84.05     8.66 o
      1035    5  -5  21  -1   0   102.15    84.05     8.66 o
      1035    4  13  -3  -1   0   102.15    84.05     8.66 o
      1035    3  -8  18   1   0   102.15    84.05     8.66 o
      1035    2  -5 -21   1   0   102.15    84.05     8.66 o
      1035    1  13   3   1   0   102.15    84.05     8.66 o
      1036    6  -8 -18   1   0   101.99    87.00     9.24 o
      1036    5  -5  21   1   0   101.99    87.00     9.24 o
      1036    4  13  -3   1   0   101.99    87.00     9.24 o
      1036    3  -8  18  -1   0   101.99    87.00     9.24 o
      1036    2  -5 -21  -1   0   101.99    87.00     9.24 o
      1036    1  13   3  -1   0   101.99    87.00     9.24 o
      1037    4  13  -3  -1   1     4.61     5.70     5.12 <
      1037    1  13   3   1   1     4.61     5.70     5.12 <
      1038    4  13  -3   1   1     4.58    -2.26     5.00 <
      1038    1  13   3  -1   1     4.58    -2.26     5.00 <
      1039    4 -12  -4  -1  -1     1.23     3.87     2.08 <
      1039    1 -12   4   1  -1     1.23     3.87     2.08 <
      1040    4 -12  -4   1  -1     1.24     2.01     2.03 <
      1040    1 -12   4  -1  -1     1.24     2.01     2.03 <
      1041    6   4  20  -1   0   277.72   270.64     9.24 o
      1041    5   8 -16  -1   0   277.72   270.64     9.24 o
      1041    4 -12  -4  -1   0   277.72   270.64     9.24 o
      1041    3   4 -20   1   0   277.72   270.64     9.24 o
      1041    2   8  16   1   0   277.72   270.64     9.24 o
      1041    1 -12   4   1   0   277.72   270.64     9.24 o
      1042    6   4  20   1   0   258.27   253.24     8.78 o
      1042    5   8 -16   1   0   258.27   253.24     8.78 o
      1042    4 -12  -4   1   0   258.27   253.24     8.78 o
      1042    3   4 -20  -1   0   258.27   253.24     8.78 o
      1042    2   8  16  -1   0   258.27   253.24     8.78 o
      1042    1 -12   4  -1   0   258.27   253.24     8.78 o
      1043    4 -12  -4  -1   1     1.62     2.00     2.28 <
      1043    1 -12   4   1   1     1.62     2.00     2.28 <
      1044    4 -12  -4   1   1     1.53     0.56     1.95 <
      1044    1 -12   4  -1   1     1.53     0.56     1.95 <
      1045    4 -10  -4  -1  -1     0.78     0.85     1.55 <
      1045    1 -10   4   1  -1     0.78     0.85     1.55 <
      1046    4 -10  -4   1  -1     0.86     2.01     1.58 <
      1046    1 -10   4  -1  -1     0.86     2.01     1.58 <
      1047    6   3  17  -1   0   407.45   445.39    11.06 o
      1047    5   7 -13  -1   0   407.45   445.39    11.06 o
      1047    4 -10  -4  -1   0   407.45   445.39    11.06 o
      1047    3   3 -17   1   0   407.45   445.39    11.06 o
      1047    2   7  13   1   0   407.45   445.39    11.06 o
      1047    1 -10   4   1   0   407.45   445.39    11.06 o
      1048    6   3  17   1   0   441.67   497.05    11.31 o
      1048    5   7 -13   1   0   441.67   497.05    11.31 o
      1048    4 -10  -4   1   0   441.67   497.05    11.31 o
      1048    3   3 -17  -1   0   441.67   497.05    11.31 o
      1048    2   7  13  -1   0   441.67   497.05    11.31 o
      1048    1 -10   4  -1   0   441.67   497.05    11.31 o
      1049    4 -10  -4  -1   1     0.65    -0.70     1.45 <
      1049    1 -10   4   1   1     0.65    -0.70     1.45 <
      1050    4 -10  -4   1   1     0.65     2.97     1.65 <
      1050    1 -10   4  -1   1     0.65     2.97     1.65 <
      1051    4  -8  -4  -1  -1     1.04     0.52     1.25 <
      1051    1  -8   4   1  -1     1.04     0.52     1.25 <
      1052    4  -8  -4   1  -1     1.08    -0.04     1.19 <
      1052    1  -8   4  -1  -1     1.08    -0.04     1.19 <
      1053    6   2  14  -1   0   362.15   351.14    12.12 o
      1053    5   6 -10  -1   0   362.15   351.14    12.12 o
      1053    4  -8  -4  -1   0   362.15   351.14    12.12 o
      1053    3   2 -14   1   0   362.15   351.14    12.12 o
      1053    2   6  10   1   0   362.15   351.14    12.12 o
      1053    1  -8   4   1   0   362.15   351.14    12.12 o
      1054    6   2  14   1   0   455.71   440.93     9.98 o
      1054    5   6 -10   1   0   455.71   440.93     9.98 o
      1054    4  -8  -4   1   0   455.71   440.93     9.98 o
      1054    3   2 -14  -1   0   455.71   440.93     9.98 o
      1054    2   6  10  -1   0   455.71   440.93     9.98 o
      1054    1  -8   4  -1   0   455.71   440.93     9.98 o
      1055    4  -8  -4  -1   1     0.26     0.48     1.20 <
      1055    1  -8   4   1   1     0.26     0.48     1.20 <
      1056    4  -8  -4   1   1     0.26     1.35     1.23 <
      1056    1  -8   4  -1   1     0.26     1.35     1.23 <
      1057    4  -6  -4  -1  -1     2.76     1.45     1.06 <
      1057    1  -6   4   1  -1     2.76     1.45     1.06 <
      1058    4  -6  -4   1  -1     2.79     2.00     1.10 <
      1058    1  -6   4  -1  -1     2.79     2.00     1.10 <
      1059    6   1  11  -1   0  4637.70  4842.61    85.83 o
      1059    5   5  -7  -1   0  4637.70  4842.61    85.83 o
      1059    4  -6  -4  -1   0  4637.70  4842.61    85.83 o
      1059    3   1 -11   1   0  4637.70  4842.61    85.83 o
      1059    2   5   7   1   0  4637.70  4842.61    85.83 o
      1059    1  -6   4   1   0  4637.70  4842.61    85.83 o
      1060    6   1  11   1   0  4720.56  4835.27    83.87 o
      1060    5   5  -7   1   0  4720.56  4835.27    83.87 o
      1060    4  -6  -4   1   0  4720.56  4835.27    83.87 o
      1060    3   1 -11  -1   0  4720.56  4835.27    83.87 o
      1060    2   5   7  -1   0  4720.56  4835.27    83.87 o
      1060    1  -6   4  -1   0  4720.56  4835.27    83.87 o
      1061    4  -6  -4  -1   1     2.60     0.12     0.99 <
      1061    1  -6   4   1   1     2.60     0.12     0.99 <
      1062    4  -6  -4   1   1     2.55     1.59     1.10 <
      1062    1  -6   4  -1   1     2.55     1.59     1.10 <
      1063    4  -4  -4  -1  -1     0.33     0.74     0.58 <
      1063    1  -4   4   1  -1     0.33     0.74     0.58 <
      1064    4  -4  -4   1  -1     0.36     0.08     0.44 <
      1064    1  -4   4  -1  -1     0.36     0.08     0.44 <
      1065    6   0   8  -1   0  1319.83  1300.15    17.49 o
      1065    5   4  -4  -1   0  1319.83  1300.15    17.49 o
      1065    4  -4  -4  -1   0  1319.83  1300.15    17.49 o
      1065    3   0  -8   1   0  1319.83  1300.15    17.49 o
      1065    2   4   4   1   0  1319.83  1300.15    17.49 o
      1065    1  -4   4   1   0  1319.83  1300.15    17.49 o
      1066    6   0   8   1   0  1319.56  1304.59    15.12 o
      1066    5   4  -4   1   0  1319.56  1304.59    15.12 o
      1066    4  -4  -4   1   0  1319.56  1304.59    15.12 o
      1066    3   0  -8  -1   0  1319.56  1304.59    15.12 o
      1066    2   4   4  -1   0  1319.56  1304.59    15.12 o
      1066    1  -4   4  -1   0  1319.56  1304.59    15.12 o
      1067    4  -4  -4  -1   1     0.44     0.62     0.58 <
      1067    1  -4   4   1   1     0.44     0.62     0.58 <
      1068    4  -4  -4   1   1     0.45     0.22     0.50 <
      1068    1  -4   4  -1   1     0.45     0.22     0.50 <
      1069    4  -2  -4  -1  -1     3.29     3.25     0.38 o
      1069    1  -2   4   1  -1     3.29     3.25     0.38 o
      1070    4  -2  -4   1  -1     3.18     2.24     0.75 <
      1070    1  -2   4  -1  -1     3.18     2.24     0.75 <
      1071    6  -1   5  -1   0  4366.77  4968.46    52.46 o
      1071    5   3  -1  -1   0  4366.77  4968.46    52.46 o
      1071    4  -2  -4  -1   0  4366.77  4968.46    52.46 o
      1071    3  -1  -5   1   0  4366.77  4968.46    52.46 o
      1071    2   3   1   1   0  4366.77  4968.46    52.46 o
      1071    1  -2   4   1   0  4366.77  4968.46    52.46 o
      1072    6  -1   5   1   0  4050.87  4624.82    62.63 o
      1072    5   3  -1   1   0  4050.87  4624.82    62.63 o
      1072    4  -2  -4   1   0  4050.87  4624.82    62.63 o
      1072    3  -1  -5  -1   0  4050.87  4624.82    62.63 o
      1072    2   3   1  -1   0  4050.87  4624.82    62.63 o
      1072    1  -2   4  -1   0  4050.87  4624.82    62.63 o
      1073    4  -2  -4  -1   1     3.80     2.80     0.42 o
      1073    1  -2   4   1   1     3.80     2.80     0.42 o
      1074    4  -2  -4   1   1     3.64     3.06     0.44 o
      1074    1  -2   4  -1   1     3.64     3.06     0.44 o
      1075    4   0  -4  -1  -1     0.81    -0.11     0.48 <
      1075    1   0   4   1  -1     0.81    -0.11     0.48 <
      1076    4   0  -4   1  -1     0.83     0.32     0.51 <
      1076    1   0   4  -1  -1     0.83     0.32     0.51 <
      1077    6  -2   2  -1   0  2387.41  2361.51    29.21 o
      1077    5   2   2  -1   0  2387.41  2361.51    29.21 o
      1077    4   0  -4  -1   0  2387.41  2361.51    29.21 o
      1077    3  -2  -2   1   0  2387.41  2361.51    29.21 o
      1077    2   2  -2   1   0  2387.41  2361.51    29.21 o
      1077    1   0   4   1   0  2387.41  2361.51    29.21 o
      1078    6  -2   2   1   0  2387.74  2353.21    29.41 o
      1078    5   2   2   1   0  2387.74  2353.21    29.41 o
      1078    4   0  -4   1   0  2387.74  2353.21    29.41 o
      1078    3  -2  -2  -1   0  2387.74  2353.21    29.41 o
      1078    2   2  -2  -1   0  2387.74  2353.21    29.41 o
      1078    1   0   4  -1   0  2387.74  2353.21    29.41 o
      1079    4   0  -4  -1   1     0.87     0.42     0.62 <
      1079    1   0   4   1   1     0.87     0.42     0.62 <
      1080    4   0  -4   1   1     0.86    -0.61     0.57 <
      1080    1   0   4  -1   1     0.86    -0.61     0.57 <
      1081    4   2  -4  -1  -1     3.53     3.59     0.66 o
      1081    1   2   4   1  -1     3.53     3.59     0.66 o
      1082    4   2  -4   1  -1     3.69     3.27     0.58 o
      1082    1   2   4  -1  -1     3.69     3.27     0.58 o
      1083    6  -3  -1  -1   0  4053.00  4629.06    53.30 o
      1083    5   1   5  -1   0  4053.00  4629.06    53.30 o
      1083    4   2  -4  -1   0  4053.00  4629.06    53.30 o
      1083    3  -3   1   1   0  4053.00  4629.06    53.30 o
      1083    2   1  -5   1   0  4053.00  4629.06    53.30 o
      1083    1   2   4   1   0  4053.00  4629.06    53.30 o
      1084    6  -3  -1   1   0  4369.28  4840.87    51.34 o
      1084    5   1   5   1   0  4369.28  4840.87    51.34 o
      1084    4   2  -4   1   0  4369.28  4840.87    51.34 o
      1084    3  -3   1  -1   0  4369.28  4840.87    51.34 o
      1084    2   1  -5  -1   0  4369.28  4840.87    51.34 o
      1084    1   2   4  -1   0  4369.28  4840.87    51.34 o
      1085    4   2  -4  -1   1     3.27     3.84     0.69 o
      1085    1   2   4   1   1     3.27     3.84     0.69 o
      1086    4   2  -4   1   1     3.39     4.09     0.63 o
      1086    1   2   4  -1   1     3.39     4.09     0.63 o
      1087    4   4  -4  -1  -1     0.41    -0.35     0.64 <
      1087    1   4   4   1  -1     0.41    -0.35     0.64 <
      1088    4   4  -4   1  -1     0.39     0.15     0.66 <
      1088    1   4   4  -1  -1     0.39     0.15     0.66 <
      1089    6  -4  -4  -1   0  1352.33  1256.51    15.66 o
      1089    5   0   8  -1   0  1352.33  1256.51    15.66 o
      1089    4   4  -4  -1   0  1352.33  1256.51    15.66 o
      1089    3  -4   4   1   0  1352.33  1256.51    15.66 o
      1089    2   0  -8   1   0  1352.33  1256.51    15.66 o
      1089    1   4   4   1   0  1352.33  1256.51    15.66 o
      1090    6  -4  -4   1   0  1352.37  1251.72    15.86 o
      1090    5   0   8   1   0  1352.37  1251.72    15.86 o
      1090    4   4  -4   1   0  1352.37  1251.72    15.86 o
      1090    3  -4   4  -1   0  1352.37  1251.72    15.86 o
      1090    2   0  -8  -1   0  1352.37  1251.72    15.86 o
      1090    1   4   4  -1   0  1352.37  1251.72    15.86 o
      1091    4   4  -4  -1   1     0.37     0.82     0.68 <
      1091    1   4   4   1   1     0.37     0.82     0.68 <
      1092    4   4  -4   1   1     0.33    -0.56     0.62 <
      1092    1   4   4  -1   1     0.33    -0.56     0.62 <
      1093    4   6  -4  -1  -1     2.50     0.39     1.31 <
      1093    1   6   4   1  -1     2.50     0.39     1.31 <
      1094    4   6  -4   1  -1     2.54     0.22     1.39 <
      1094    1   6   4  -1  -1     2.54     0.22     1.39 <
      1095    6  -5  -7  -1   0  4774.61  4681.15    96.72 o
      1095    5  -1  11  -1   0  4774.61  4681.15    96.72 o
      1095    4   6  -4  -1   0  4774.61  4681.15    96.72 o
      1095    3  -5   7   1   0  4774.61  4681.15    96.72 o
      1095    2  -1 -11   1   0  4774.61  4681.15    96.72 o
      1095    1   6   4   1   0  4774.61  4681.15    96.72 o
      1096    6  -5  -7   1   0  4690.70  4599.39    96.74 o
      1096    5  -1  11   1   0  4690.70  4599.39    96.74 o
      1096    4   6  -4   1   0  4690.70  4599.39    96.74 o
      1096    3  -5   7  -1   0  4690.70  4599.39    96.74 o
      1096    2  -1 -11  -1   0  4690.70  4599.39    96.74 o
      1096    1   6   4  -1   0  4690.70  4599.39    96.74 o
      1097    4   6  -4  -1   1     3.26    -0.06     1.59 <
      1097    1   6   4   1   1     3.26    -0.06     1.59 <
      1098    4   6  -4   1   1     3.23     0.95     1.43 <
      1098    1   6   4  -1   1     3.23     0.95     1.43 <
      1099    4   8  -4  -1  -1     0.30     5.01     2.58 <
      1099    1   8   4   1  -1     0.30     5.01     2.58 <
      1100    4   8  -4   1  -1     0.31    -0.85     1.63 <
      1100    1   8   4  -1  -1     0.31    -0.85     1.63 <
      1101    6  -6 -10   1   0   364.15   306.92     9.95 o
      1101    5  -2  14   1   0   364.15   306.92     9.95 o
      1101    4   8  -4   1   0   364.15   306.92     9.95 o
      1101    3  -6  10  -1   0   364.15   306.92     9.95 o
      1101    2  -2 -14  -1   0   364.15   306.92     9.95 o
      1101    1   8   4  -1   0   364.15   306.92     9.95 o
      1102    4   8  -4   1   1     1.18    -0.01     2.97 <
      1102    1   8   4  -1   1     1.18    -0.01     2.97 <
      1103    4  10  -4  -1  -1     0.75     0.69     3.55 <
      1103    1  10   4   1  -1     0.75     0.69     3.55 <
      1104    4  10  -4   1  -1     0.76    -6.02     1.24 <
      1104    1  10   4  -1  -1     0.76    -6.02     1.24 <
      1105    6  -7 -13  -1   0   451.40   478.77    16.72 o
      1105    5  -3  17  -1   0   451.40   478.77    16.72 o
      1105    4  10  -4  -1   0   451.40   478.77    16.72 o
      1105    3  -7  13   1   0   451.40   478.77    16.72 o
      1105    2  -3 -17   1   0   451.40   478.77    16.72 o
      1105    1  10   4   1   0   451.40   478.77    16.72 o
      1106    6  -7 -13   1   0   416.40   434.73    16.23 o
      1106    5  -3  17   1   0   416.40   434.73    16.23 o
      1106    4  10  -4   1   0   416.40   434.73    16.23 o
      1106    3  -7  13  -1   0   416.40   434.73    16.23 o
      1106    2  -3 -17  -1   0   416.40   434.73    16.23 o
      1106    1  10   4  -1   0   416.40   434.73    16.23 o
      1107    4  10  -4  -1   1     1.01    -2.76     2.14 <
      1107    1  10   4   1   1     1.01    -2.76     2.14 <
      1108    4  10  -4   1   1     0.91     1.80     1.84 <
      1108    1  10   4  -1   1     0.91     1.80     1.84 <
      1109    4  12  -4  -1  -1     1.56     2.53     2.27 <
      1109    1  12   4   1  -1     1.56     2.53     2.27 <
      1110    4  12  -4   1  -1     1.66    -1.27     1.65 <
      1110    1  12   4  -1  -1     1.66    -1.27     1.65 <
      1111    6  -8 -16  -1   0   263.78   244.93    11.16 o
      1111    5  -4  20  -1   0   263.78   244.93    11.16 o
      1111    4  12  -4  -1   0   263.78   244.93    11.16 o
      1111    3  -8  16   1   0   263.78   244.93    11.16 o
      1111    2  -4 -20   1   0   263.78   244.93    11.16 o
      1111    1  12   4   1   0   263.78   244.93    11.16 o
      1112    6  -8 -16   1   0   284.44   268.36    11.48 o
      1112    5  -4  20   1   0   284.44   268.36    11.48 o
      1112    4  12  -4   1   0   284.44   268.36    11.48 o
      1112    3  -8  16  -1   0   284.44   268.36    11.48 o
      1112    2  -4 -20  -1   0   284.44   268.36    11.48 o
      1112    1  12   4  -1   0   284.44   268.36    11.48 o
      1113    4  12  -4  -1   1     1.43     2.60     2.10 <
      1113    1  12   4   1   1     1.43     2.60     2.10 <
      1114    4  12  -4   1   1     1.41    -3.88     4.93 <
      1114    1  12   4  -1   1     1.41    -3.88     4.93 <
      1115    4  14  -4  -1  -1     2.36     0.30     5.07 <
      1115    1  14   4   1  -1     2.36     0.30     5.07 <
      1116    4  14  -4   1  -1     2.48     0.62     6.11 <
      1116    1  14   4  -1  -1     2.48     0.62     6.11 <
      1117    4 -13  -5  -1  -1     2.15    -3.09     1.98 <
      1117    1 -13   5   1  -1     2.15    -3.09     1.98 <
      1118    4 -13  -5   1  -1     2.26     0.91     3.36 <
      1118    1 -13   5  -1  -1     2.26     0.91     3.36 <
      1119    6   4  22  -1   0   299.23   228.39     8.58 o
      1119    5   9 -17  -1   0   299.23   228.39     8.58 o
      1119    4 -13  -5  -1   0   299.23   228.39     8.58 o
      1119    3   4 -22   1   0   299.23   228.39     8.58 o
      1119    2   9  17   1   0   299.23   228.39     8.58 o
      1119    1 -13   5   1   0   299.23   228.39     8.58 o
      1120    6   4  22   1   0   305.51   246.79    10.74 o
      1120    5   9 -17   1   0   305.51   246.79    10.74 o
      1120    4 -13  -5   1   0   305.51   246.79    10.74 o
      1120    3   4 -22  -1   0   305.51   246.79    10.74 o
      1120    2   9  17  -1   0   305.51   246.79    10.74 o
      1120    1 -13   5  -1   0   305.51   246.79    10.74 o
      1121    4 -13  -5  -1   1     3.11    -5.10     1.84 <
      1121    1 -13   5   1   1     3.11    -5.10     1.84 <
      1122    4 -13  -5   1   1     3.27    -3.45     1.91 <
      1122    1 -13   5  -1   1     3.27    -3.45     1.91 <
      1123    4 -11  -5  -1  -1     0.88     0.40     1.72 <
      1123    1 -11   5   1  -1     0.88     0.40     1.72 <
      1124    4 -11  -5   1  -1     0.88     3.89     1.99 <
      1124    1 -11   5  -1  -1     0.88     3.89     1.99 <
      1125    6   3  19  -1   0   175.97   162.51     5.73 o
      1125    5   8 -14  -1   0   175.97   162.51     5.73 o
      1125    4 -11  -5  -1   0   175.97   162.51     5.73 o
      1125    3   3 -19   1   0   175.97   162.51     5.73 o
      1125    2   8  14   1   0   175.97   162.51     5.73 o
      1125    1 -11   5   1   0   175.97   162.51     5.73 o
      1126    6   3  19   1   0   158.02   156.81     5.66 o
      1126    5   8 -14   1   0   158.02   156.81     5.66 o
      1126    4 -11  -5   1   0   158.02   156.81     5.66 o
      1126    3   3 -19  -1   0   158.02   156.81     5.66 o
      1126    2   8  14  -1   0   158.02   156.81     5.66 o
      1126    1 -11   5  -1   0   158.02   156.81     5.66 o
      1127    4 -11  -5  -1   1     1.98    -1.77     1.91 <
      1127    1 -11   5   1   1     1.98    -1.77     1.91 <
      1128    4 -11  -5   1   1     1.89    -0.19     1.47 <
      1128    1 -11   5  -1   1     1.89    -0.19     1.47 <
      1129    4  -9  -5  -1  -1     1.83     2.84     1.47 <
      1129    1  -9   5   1  -1     1.83     2.84     1.47 <
      1130    4  -9  -5   1  -1     1.76    -0.15     1.33 <
      1130    1  -9   5  -1  -1     1.76    -0.15     1.33 <
      1131    6   2  16  -1   0   865.28   895.42    17.33 o
      1131    5   7 -11  -1   0   865.28   895.42    17.33 o
      1131    4  -9  -5  -1   0   865.28   895.42    17.33 o
      1131    3   2 -16   1   0   865.28   895.42    17.33 o
      1131    2   7  11   1   0   865.28   895.42    17.33 o
      1131    1  -9   5   1   0   865.28   895.42    17.33 o
      1132    6   2  16   1   0   856.47   923.50    17.82 o
      1132    5   7 -11   1   0   856.47   923.50    17.82 o
      1132    4  -9  -5   1   0   856.47   923.50    17.82 o
      1132    3   2 -16  -1   0   856.47   923.50    17.82 o
      1132    2   7  11  -1   0   856.47   923.50    17.82 o
      1132    1  -9   5  -1   0   856.47   923.50    17.82 o
      1133    4  -9  -5  -1   1     1.01     1.94     1.46 <
      1133    1  -9   5   1   1     1.01     1.94     1.46 <
      1134    4  -9  -5   1   1     1.09     0.63     1.33 <
      1134    1  -9   5  -1   1     1.09     0.63     1.33 <
      1135    4  -7  -5  -1  -1     1.75     0.09     0.98 <
      1135    1  -7   5   1  -1     1.75     0.09     0.98 <
      1136    4  -7  -5   1  -1     1.73     0.77     1.22 <
      1136    1  -7   5  -1  -1     1.73     0.77     1.22 <
      1137    6   1  13  -1   0   785.53   883.58    17.00 o
      1137    5   6  -8  -1   0   785.53   883.58    17.00 o
      1137    4  -7  -5  -1   0   785.53   883.58    17.00 o
      1137    3   1 -13   1   0   785.53   883.58    17.00 o
      1137    2   6   8   1   0   785.53   883.58    17.00 o
      1137    1  -7   5   1   0   785.53   883.58    17.00 o
      1138    6   1  13   1   0   823.92   921.02    16.65 o
      1138    5   6  -8   1   0   823.92   921.02    16.65 o
      1138    4  -7  -5   1   0   823.92   921.02    16.65 o
      1138    3   1 -13  -1   0   823.92   921.02    16.65 o
      1138    2   6   8  -1   0   823.92   921.02    16.65 o
      1138    1  -7   5  -1   0   823.92   921.02    16.65 o
      1139    4  -7  -5  -1   1     0.56     0.07     1.06 <
      1139    1  -7   5   1   1     0.56     0.07     1.06 <
      1140    4  -7  -5   1   1     0.62    -0.21     1.01 <
      1140    1  -7   5  -1   1     0.62    -0.21     1.01 <
      1141    4  -5  -5  -1  -1     3.76    -4.01     0.80 <
      1141    1  -5   5   1  -1     3.76    -4.01     0.80 <
      1142    4  -5  -5   1  -1     3.73    -4.00     1.57 <
      1142    1  -5   5  -1  -1     3.73    -4.00     1.57 <
      1143    6   0  10  -1   0 18544.30 20589.80   320.05 o
      1143    5   5  -5  -1   0 18544.30 20589.80   320.05 o
      1143    4  -5  -5  -1   0 18544.30 20589.80   320.05 o
      1143    3   0 -10   1   0 18544.30 20589.80   320.05 o
      1143    2   5   5   1   0 18544.30 20589.80   320.05 o
      1143    1  -5   5   1   0 18544.30 20589.80   320.05 o
      1144    6   0  10   1   0 18543.10 19458.20   253.05 o
      1144    5   5  -5   1   0 18543.10 19458.20   253.05 o
      1144    4  -5  -5   1   0 18543.10 19458.20   253.05 o
      1144    3   0 -10  -1   0 18543.10 19458.20   253.05 o
      1144    2   5   5  -1   0 18543.10 19458.20   253.05 o
      1144    1  -5   5  -1   0 18543.10 19458.20   253.05 o
      1145    4  -5  -5  -1   1     9.05     1.40     0.86 <
      1145    1  -5   5   1   1     9.05     1.40     0.86 <
      1146    4  -5  -5   1   1     9.06     2.76     0.96 <
      1146    1  -5   5  -1   1     9.06     2.76     0.96 <
      1147    4  -3  -5  -1  -1     3.64     1.29     0.66 <
      1147    1  -3   5   1  -1     3.64     1.29     0.66 <
      1148    4  -3  -5   1  -1     3.67     2.08     0.96 <
      1148    1  -3   5  -1  -1     3.67     2.08     0.96 <
      1149    6  -1   7  -1   0  9939.68 10922.10   115.36 o
      1149    5   4  -2  -1   0  9939.68 10922.10   115.36 o
      1149    4  -3  -5  -1   0  9939.68 10922.10   115.36 o
      1149    3  -1  -7   1   0  9939.68 10922.10   115.36 o
      1149    2   4   2   1   0  9939.68 10922.10   115.36 o
      1149    1  -3   5   1   0  9939.68 10922.10   115.36 o
      1150    6  -1   7   1   0 10106.30 10840.80   136.44 o
      1150    5   4  -2   1   0 10106.30 10840.80   136.44 o
      1150    4  -3  -5   1   0 10106.30 10840.80   136.44 o
      1150    3  -1  -7  -1   0 10106.30 10840.80   136.44 o
      1150    2   4   2  -1   0 10106.30 10840.80   136.44 o
      1150    1  -3   5  -1   0 10106.30 10840.80   136.44 o
      1151    4  -3  -5  -1   1     0.53    -0.44     0.33 <
      1151    1  -3   5   1   1     0.53    -0.44     0.33 <
      1152    4  -3  -5   1   1     0.52    -0.42     0.79 <
      1152    1  -3   5  -1   1     0.52    -0.42     0.79 <
      1153    4  -1  -5  -1  -1     8.58     8.41     0.67 o
      1153    1  -1   5   1  -1     8.58     8.41     0.67 o
      1154    4  -1  -5   1  -1     8.64     6.98     0.64 o
      1154    1  -1   5  -1  -1     8.64     6.98     0.64 o
      1155    6  -2   4  -1   0  4045.16  4688.67    57.24 o
      1155    5   3   1  -1   0  4045.16  4688.67    57.24 o
      1155    4  -1  -5  -1   0  4045.16  4688.67    57.24 o
      1155    3  -2  -4   1   0  4045.16  4688.67    57.24 o
      1155    2   3  -1   1   0  4045.16  4688.67    57.24 o
      1155    1  -1   5   1   0  4045.16  4688.67    57.24 o
      1156    6  -2   4   1   0  4362.60  4985.41    55.31 o
      1156    5   3   1   1   0  4362.60  4985.41    55.31 o
      1156    4  -1  -5   1   0  4362.60  4985.41    55.31 o
      1156    3  -2  -4  -1   0  4362.60  4985.41    55.31 o
      1156    2   3  -1  -1   0  4362.60  4985.41    55.31 o
      1156    1  -1   5  -1   0  4362.60  4985.41    55.31 o
      1157    4  -1  -5  -1   1     0.91     1.17     0.52 <
      1157    1  -1   5   1   1     0.91     1.17     0.52 <
      1158    4  -1  -5   1   1     0.95     1.02     0.54 <
      1158    1  -1   5  -1   1     0.95     1.02     0.54 <
      1159    4   1  -5  -1  -1     0.87     0.44     0.56 <
      1159    1   1   5   1  -1     0.87     0.44     0.56 <
      1160    4   1  -5   1  -1     0.82     1.30     0.58 <
      1160    1   1   5  -1  -1     0.82     1.30     0.58 <
      1161    6  -3   1  -1   0  4372.13  4841.13    57.03 o
      1161    5   2   4  -1   0  4372.13  4841.13    57.03 o
      1161    4   1  -5  -1   0  4372.13  4841.13    57.03 o
      1161    3  -3  -1   1   0  4372.13  4841.13    57.03 o
      1161    2   2  -4   1   0  4372.13  4841.13    57.03 o
      1161    1   1   5   1   0  4372.13  4841.13    57.03 o
      1162    6  -3   1   1   0  4055.94  4527.14    53.84 o
      1162    5   2   4   1   0  4055.94  4527.14    53.84 o
      1162    4   1  -5   1   0  4055.94  4527.14    53.84 o
      1162    3  -3  -1  -1   0  4055.94  4527.14    53.84 o
      1162    2   2  -4  -1   0  4055.94  4527.14    53.84 o
      1162    1   1   5  -1   0  4055.94  4527.14    53.84 o
      1163    4   1  -5  -1   1     8.93     7.79     0.74 o
      1163    1   1   5   1   1     8.93     7.79     0.74 o
      1164    4   1  -5   1   1     8.86     8.35     0.68 o
      1164    1   1   5  -1   1     8.86     8.35     0.68 o
      1165    4   3  -5  -1  -1     0.51     0.50     0.72 <
      1165    1   3   5   1  -1     0.51     0.50     0.72 <
      1166    4   3  -5   1  -1     0.51     0.43     0.64 <
      1166    1   3   5  -1  -1     0.51     0.43     0.64 <
      1167    6  -4  -2  -1   0 10205.30 10574.50   112.11 o
      1167    5   1   7  -1   0 10205.30 10574.50   112.11 o
      1167    4   3  -5  -1   0 10205.30 10574.50   112.11 o
      1167    3  -4   2   1   0 10205.30 10574.50   112.11 o
      1167    2   1  -7   1   0 10205.30 10574.50   112.11 o
      1167    1   3   5   1   0 10205.30 10574.50   112.11 o
      1168    6  -4  -2   1   0 10038.40 10465.70   116.34 o
      1168    5   1   7   1   0 10038.40 10465.70   116.34 o
      1168    4   3  -5   1   0 10038.40 10465.70   116.34 o
      1168    3  -4   2  -1   0 10038.40 10465.70   116.34 o
      1168    2   1  -7  -1   0 10038.40 10465.70   116.34 o
      1168    1   3   5  -1   0 10038.40 10465.70   116.34 o
      1169    4   3  -5  -1   1     4.28     2.04     0.82 <
      1169    1   3   5   1   1     4.28     2.04     0.82 <
      1170    4   3  -5   1   1     4.24     4.17     0.86 o
      1170    1   3   5  -1   1     4.24     4.17     0.86 o
      1171    4   5  -5  -1  -1     8.87     9.68     1.16 o
      1171    1   5   5   1  -1     8.87     9.68     1.16 o
      1172    4   5  -5   1  -1     8.85    10.12     1.16 o
      1172    1   5   5  -1  -1     8.85    10.12     1.16 o
      1173    6  -5  -5  -1   0 18823.40 18990.60   207.04 o
      1173    5   0  10  -1   0 18823.40 18990.60   207.04 o
      1173    4   5  -5  -1   0 18823.40 18990.60   207.04 o
      1173    3  -5   5   1   0 18823.40 18990.60   207.04 o
      1173    2   0 -10   1   0 18823.40 18990.60   207.04 o
      1173    1   5   5   1   0 18823.40 18990.60   207.04 o
      1174    6  -5  -5   1   0 18825.50 19205.40   207.19 o
      1174    5   0  10   1   0 18825.50 19205.40   207.19 o
      1174    4   5  -5   1   0 18825.50 19205.40   207.19 o
      1174    3  -5   5  -1   0 18825.50 19205.40   207.19 o
      1174    2   0 -10  -1   0 18825.50 19205.40   207.19 o
      1174    1   5   5  -1   0 18825.50 19205.40   207.19 o
      1175    4   5  -5  -1   1     4.14     4.46     1.10 o
      1175    1   5   5   1   1     4.14     4.46     1.10 o
      1176    4   5  -5   1   1     4.19     6.83     1.18 o
      1176    1   5   5  -1   1     4.19     6.83     1.18 o
      1177    4   7  -5  -1  -1     0.53     0.16     1.47 <
      1177    1   7   5   1  -1     0.53     0.16     1.47 <
      1178    4   7  -5   1  -1     0.48    -0.44     1.32 <
      1178    1   7   5  -1  -1     0.48    -0.44     1.32 <
      1179    6  -6  -8  -1   0   817.84   861.97    20.79 o
      1179    5  -1  13  -1   0   817.84   861.97    20.79 o
      1179    4   7  -5  -1   0   817.84   861.97    20.79 o
      1179    3  -6   8   1   0   817.84   861.97    20.79 o
      1179    2  -1 -13   1   0   817.84   861.97    20.79 o
      1179    1   7   5   1   0   817.84   861.97    20.79 o
      1180    6  -6  -8   1   0   780.88   816.61    20.57 o
      1180    5  -1  13   1   0   780.88   816.61    20.57 o
      1180    4   7  -5   1   0   780.88   816.61    20.57 o
      1180    3  -6   8  -1   0   780.88   816.61    20.57 o
      1180    2  -1 -13  -1   0   780.88   816.61    20.57 o
      1180    1   7   5  -1   0   780.88   816.61    20.57 o
      1181    4   7  -5  -1   1     1.76    -2.19     1.49 <
      1181    1   7   5   1   1     1.76    -2.19     1.49 <
      1182    4   7  -5   1   1     1.78     1.81     1.91 <
      1182    1   7   5  -1   1     1.78     1.81     1.91 <
      1183    4   9  -5   1  -1     0.99     2.40     4.68 <
      1183    1   9   5  -1  -1     0.99     2.40     4.68 <
      1184    6  -7 -11   1   0   878.71   908.20    34.82 o
      1184    5  -2  16   1   0   878.71   908.20    34.82 o
      1184    4   9  -5   1   0   878.71   908.20    34.82 o
      1184    3  -7  11  -1   0   878.71   908.20    34.82 o
      1184    2  -2 -16  -1   0   878.71   908.20    34.82 o
      1184    1   9   5  -1   0   878.71   908.20    34.82 o
      1185    4   9  -5   1   1     1.83     6.10     4.84 <
      1185    1   9   5  -1   1     1.83     6.10     4.84 <
      1186    4  11  -5  -1  -1     1.65    -1.74     1.69 <
      1186    1  11   5   1  -1     1.65    -1.74     1.69 <
      1187    4  11  -5   1  -1     1.72     0.56     1.79 <
      1187    1  11   5  -1  -1     1.72     0.56     1.79 <
      1188    6  -8 -14  -1   0   158.41   135.44     7.66 o
      1188    5  -3  19  -1   0   158.41   135.44     7.66 o
      1188    4  11  -5  -1   0   158.41   135.44     7.66 o
      1188    3  -8  14   1   0   158.41   135.44     7.66 o
      1188    2  -3 -19   1   0   158.41   135.44     7.66 o
      1188    1  11   5   1   0   158.41   135.44     7.66 o
      1189    6  -8 -14   1   0   177.13   163.81     7.93 o
      1189    5  -3  19   1   0   177.13   163.81     7.93 o
      1189    4  11  -5   1   0   177.13   163.81     7.93 o
      1189    3  -8  14  -1   0   177.13   163.81     7.93 o
      1189    2  -3 -19  -1   0   177.13   163.81     7.93 o
      1189    1  11   5  -1   0   177.13   163.81     7.93 o
      1190    4  11  -5  -1   1     0.78     2.50     2.10 <
      1190    1  11   5   1   1     0.78     2.50     2.10 <
      1191    4  11  -5   1   1     0.78    -3.75     1.57 <
      1191    1  11   5  -1   1     0.78    -3.75     1.57 <
      1192    4  13  -5  -1  -1     2.92    -4.38     6.39 <
      1192    1  13   5   1  -1     2.92    -4.38     6.39 <
      1193    4  13  -5   1  -1     2.77     1.94     5.44 <
      1193    1  13   5  -1  -1     2.77     1.94     5.44 <
      1194    6  -9 -17  -1   0   318.63   298.00    17.68 o
      1194    5  -4  22  -1   0   318.63   298.00    17.68 o
      1194    4  13  -5  -1   0   318.63   298.00    17.68 o
      1194    3  -9  17   1   0   318.63   298.00    17.68 o
      1194    2  -4 -22   1   0   318.63   298.00    17.68 o
      1194    1  13   5   1   0   318.63   298.00    17.68 o
      1195    6  -9 -17   1   0   312.83   288.47    17.37 o
      1195    5  -4  22   1   0   312.83   288.47    17.37 o
      1195    4  13  -5   1   0   312.83   288.47    17.37 o
      1195    3  -9  17  -1   0   312.83   288.47    17.37 o
      1195    2  -4 -22  -1   0   312.83   288.47    17.37 o
      1195    1  13   5  -1   0   312.83   288.47    17.37 o
      1196    4  13  -5  -1   1     2.02    -2.58     5.42 <
      1196    1  13   5   1   1     2.02    -2.58     5.42 <
      1197    4  13  -5   1   1     1.92    -1.63     5.00 <
      1197    1  13   5  -1   1     1.92    -1.63     5.00 <
      1198    4 -12  -6  -1  -1     4.84     2.66     2.11 <
      1198    1 -12   6   1  -1     4.84     2.66     2.11 <
      1199    4 -12  -6   1  -1     4.91    -0.22     1.93 <
      1199    1 -12   6  -1  -1     4.91    -0.22     1.93 <
      1200    6   3  21  -1   0    22.18    22.24     2.96 o
      1200    5   9 -15  -1   0    22.18    22.24     2.96 o
      1200    4 -12  -6  -1   0    22.18    22.24     2.96 o
      1200    3   3 -21   1   0    22.18    22.24     2.96 o
      1200    2   9  15   1   0    22.18    22.24     2.96 o
      1200    1 -12   6   1   0    22.18    22.24     2.96 o
      1201    6   3  21   1   0    22.28    23.62     3.35 o
      1201    5   9 -15   1   0    22.28    23.62     3.35 o
      1201    4 -12  -6   1   0    22.28    23.62     3.35 o
      1201    3   3 -21  -1   0    22.28    23.62     3.35 o
      1201    2   9  15  -1   0    22.28    23.62     3.35 o
      1201    1 -12   6  -1   0    22.28    23.62     3.35 o
      1202    4 -12  -6  -1   1     2.32    -3.38     1.68 <
      1202    1 -12   6   1   1     2.32    -3.38     1.68 <
      1203    4 -12  -6   1   1     2.41     0.56     1.91 <
      1203    1 -12   6  -1   1     2.41     0.56     1.91 <
      1204    4 -10  -6  -1  -1     0.60     1.30     1.67 <
      1204    1 -10   6   1  -1     0.60     1.30     1.67 <
      1205    4 -10  -6   1  -1     0.60     1.12     1.61 <
      1205    1 -10   6  -1  -1     0.60     1.12     1.61 <
      1206    6   2  18  -1   0   137.03   157.10     5.50 o
      1206    5   8 -12  -1   0   137.03   157.10     5.50 o
      1206    4 -10  -6  -1   0   137.03   157.10     5.50 o
      1206    3   2 -18   1   0   137.03   157.10     5.50 o
      1206    2   8  12   1   0   137.03   157.10     5.50 o
      1206    1 -10   6   1   0   137.03   157.10     5.50 o
      1207    6   2  18   1   0   136.91   158.18     5.48 o
      1207    5   8 -12   1   0   136.91   158.18     5.48 o
      1207    4 -10  -6   1   0   136.91   158.18     5.48 o
      1207    3   2 -18  -1   0   136.91   158.18     5.48 o
      1207    2   8  12  -1   0   136.91   158.18     5.48 o
      1207    1 -10   6  -1   0   136.91   158.18     5.48 o
      1208    4 -10  -6  -1   1     0.93     0.09     1.48 <
      1208    1 -10   6   1   1     0.93     0.09     1.48 <
      1209    4 -10  -6   1   1     0.90    -2.22     1.31 <
      1209    1 -10   6  -1   1     0.90    -2.22     1.31 <
      1210    4  -8  -6  -1  -1     0.60    -0.54     1.15 <
      1210    1  -8   6   1  -1     0.60    -0.54     1.15 <
      1211    4  -8  -6   1  -1     0.60     0.31     1.34 <
      1211    1  -8   6  -1  -1     0.60     0.31     1.34 <
      1212    6   1  15  -1   0   621.58   675.14    13.19 o
      1212    5   7  -9  -1   0   621.58   675.14    13.19 o
      1212    4  -8  -6  -1   0   621.58   675.14    13.19 o
      1212    3   1 -15   1   0   621.58   675.14    13.19 o
      1212    2   7   9   1   0   621.58   675.14    13.19 o
      1212    1  -8   6   1   0   621.58   675.14    13.19 o
      1213    6   1  15   1   0   621.47   652.77    13.00 o
      1213    5   7  -9   1   0   621.47   652.77    13.00 o
      1213    4  -8  -6   1   0   621.47   652.77    13.00 o
      1213    3   1 -15  -1   0   621.47   652.77    13.00 o
      1213    2   7   9  -1   0   621.47   652.77    13.00 o
      1213    1  -8   6  -1   0   621.47   652.77    13.00 o
      1214    4  -8  -6  -1   1     0.91    -0.01     1.27 <
      1214    1  -8   6   1   1     0.91    -0.01     1.27 <
      1215    4  -8  -6   1   1     0.93     1.02     1.22 <
      1215    1  -8   6  -1   1     0.93     1.02     1.22 <
      1216    4  -6  -6  -1  -1     2.45     0.86     1.06 <
      1216    1  -6   6   1  -1     2.45     0.86     1.06 <
      1217    4  -6  -6   1  -1     2.56     1.22     1.21 <
      1217    1  -6   6  -1  -1     2.56     1.22     1.21 <
      1218    6   0  12  -1   0    21.38    24.07     1.81 o
      1218    5   6  -6  -1   0    21.38    24.07     1.81 o
      1218    4  -6  -6  -1   0    21.38    24.07     1.81 o
      1218    3   0 -12   1   0    21.38    24.07     1.81 o
      1218    2   6   6   1   0    21.38    24.07     1.81 o
      1218    1  -6   6   1   0    21.38    24.07     1.81 o
      1219    6   0  12   1   0    21.39    20.45     1.78 o
      1219    5   6  -6   1   0    21.39    20.45     1.78 o
      1219    4  -6  -6   1   0    21.39    20.45     1.78 o
      1219    3   0 -12  -1   0    21.39    20.45     1.78 o
      1219    2   6   6  -1   0    21.39    20.45     1.78 o
      1219    1  -6   6  -1   0    21.39    20.45     1.78 o
      1220    4  -6  -6  -1   1     3.58     3.25     1.21 <
      1220    1  -6   6   1   1     3.58     3.25     1.21 <
      1221    4  -6  -6   1   1     3.68     3.32     1.06 o
      1221    1  -6   6  -1   1     3.68     3.32     1.06 o
      1222    4  -4  -6  -1  -1     2.35     0.45     0.90 <
      1222    1  -4   6   1  -1     2.35     0.45     0.90 <
      1223    4  -4  -6   1  -1     2.41     4.60     1.25 o
      1223    1  -4   6  -1  -1     2.41     4.60     1.25 o
      1224    6  -1   9  -1   0   258.50   247.58     4.95 o
      1224    5   5  -3  -1   0   258.50   247.58     4.95 o
      1224    4  -4  -6  -1   0   258.50   247.58     4.95 o
      1224    3  -1  -9   1   0   258.50   247.58     4.95 o
      1224    2   5   3   1   0   258.50   247.58     4.95 o
      1224    1  -4   6   1   0   258.50   247.58     4.95 o
      1225    6  -1   9   1   0   258.15   241.31     5.56 o
      1225    5   5  -3   1   0   258.15   241.31     5.56 o
      1225    4  -4  -6   1   0   258.15   241.31     5.56 o
      1225    3  -1  -9  -1   0   258.15   241.31     5.56 o
      1225    2   5   3  -1   0   258.15   241.31     5.56 o
      1225    1  -4   6  -1   0   258.15   241.31     5.56 o
      1226    4  -4  -6  -1   1     0.74     0.29     0.78 <
      1226    1  -4   6   1   1     0.74     0.29     0.78 <
      1227    4  -4  -6   1   1     0.75    -1.39     0.98 <
      1227    1  -4   6  -1   1     0.75    -1.39     0.98 <
      1228    4  -2  -6  -1  -1     1.00     1.01     0.48 <
      1228    1  -2   6   1  -1     1.00     1.01     0.48 <
      1229    4  -2  -6   1  -1     0.99    -0.37     0.45 <
      1229    1  -2   6  -1  -1     0.99    -0.37     0.45 <
      1230    6  -2   6  -1   0   538.23   546.97     7.45 o
      1230    5   4   0  -1   0   538.23   546.97     7.45 o
      1230    4  -2  -6  -1   0   538.23   546.97     7.45 o
      1230    3  -2  -6   1   0   538.23   546.97     7.45 o
      1230    2   4   0   1   0   538.23   546.97     7.45 o
      1230    1  -2   6   1   0   538.23   546.97     7.45 o
      1231    6  -2   6   1   0   538.21   544.64     7.26 o
      1231    5   4   0   1   0   538.21   544.64     7.26 o
      1231    4  -2  -6   1   0   538.21   544.64     7.26 o
      1231    3  -2  -6  -1   0   538.21   544.64     7.26 o
      1231    2   4   0  -1   0   538.21   544.64     7.26 o
      1231    1  -2   6  -1   0   538.21   544.64     7.26 o
      1232    4  -2  -6  -1   1     0.33     0.27     0.51 <
      1232    1  -2   6   1   1     0.33     0.27     0.51 <
      1233    4  -2  -6   1   1     0.32     0.89     0.58 <
      1233    1  -2   6  -1   1     0.32     0.89     0.58 <
      1234    4   0  -6  -1  -1     2.77     1.59     0.59 <
      1234    1   0   6   1  -1     2.77     1.59     0.59 <
      1235    4   0  -6   1  -1     2.78     1.57     0.59 <
      1235    1   0   6  -1  -1     2.78     1.57     0.59 <
      1236    6  -3   3  -1   0  7132.33  7389.59    84.75 o
      1236    5   3   3  -1   0  7132.33  7389.59    84.75 o
      1236    4   0  -6  -1   0  7132.33  7389.59    84.75 o
      1236    3  -3  -3   1   0  7132.33  7389.59    84.75 o
      1236    2   3  -3   1   0  7132.33  7389.59    84.75 o
      1236    1   0   6   1   0  7132.33  7389.59    84.75 o
      1237    6  -3   3   1   0  7132.40  7450.57    79.67 o
      1237    5   3   3   1   0  7132.40  7450.57    79.67 o
      1237    4   0  -6   1   0  7132.40  7450.57    79.67 o
      1237    3  -3  -3  -1   0  7132.40  7450.57    79.67 o
      1237    2   3  -3  -1   0  7132.40  7450.57    79.67 o
      1237    1   0   6  -1   0  7132.40  7450.57    79.67 o
      1238    4   0  -6  -1   1     2.81     2.68     0.74 o
      1238    1   0   6   1   1     2.81     2.68     0.74 o
      1239    4   0  -6   1   1     2.80     1.75     0.65 <
      1239    1   0   6  -1   1     2.80     1.75     0.65 <
      1240    4   2  -6  -1  -1     0.36     0.17     0.66 <
      1240    1   2   6   1  -1     0.36     0.17     0.66 <
      1241    4   2  -6   1  -1     0.37    -0.88     0.56 <
      1241    1   2   6  -1  -1     0.37    -0.88     0.56 <
      1242    6  -4   0  -1   0   547.51   542.72     8.52 o
      1242    5   2   6  -1   0   547.51   542.72     8.52 o
      1242    4   2  -6  -1   0   547.51   542.72     8.52 o
      1242    3  -4   0   1   0   547.51   542.72     8.52 o
      1242    2   2  -6   1   0   547.51   542.72     8.52 o
      1242    1   2   6   1   0   547.51   542.72     8.52 o
      1243    6  -4   0   1   0   547.52   543.35     7.62 o
      1243    5   2   6   1   0   547.52   543.35     7.62 o
      1243    4   2  -6   1   0   547.52   543.35     7.62 o
      1243    3  -4   0  -1   0   547.52   543.35     7.62 o
      1243    2   2  -6  -1   0   547.52   543.35     7.62 o
      1243    1   2   6  -1   0   547.52   543.35     7.62 o
      1244    4   2  -6  -1   1     0.91     0.07     0.71 <
      1244    1   2   6   1   1     0.91     0.07     0.71 <
      1245    4   2  -6   1   1     0.91     0.24     0.70 <
      1245    1   2   6  -1   1     0.91     0.24     0.70 <
      1246    4   4  -6  -1  -1     0.68     1.27     0.93 <
      1246    1   4   6   1  -1     0.68     1.27     0.93 <
      1247    4   4  -6   1  -1     0.68     0.86     0.92 <
      1247    1   4   6  -1  -1     0.68     0.86     0.92 <
      1248    6  -5  -3  -1   0   253.85   258.26     4.29 o
      1248    5   1   9  -1   0   253.85   258.26     4.29 o
      1248    4   4  -6  -1   0   253.85   258.26     4.29 o
      1248    3  -5   3   1   0   253.85   258.26     4.29 o
      1248    2   1  -9   1   0   253.85   258.26     4.29 o
      1248    1   4   6   1   0   253.85   258.26     4.29 o
      1249    6  -5  -3   1   0   254.20   255.48     4.57 o
      1249    5   1   9   1   0   254.20   255.48     4.57 o
      1249    4   4  -6   1   0   254.20   255.48     4.57 o
      1249    3  -5   3  -1   0   254.20   255.48     4.57 o
      1249    2   1  -9  -1   0   254.20   255.48     4.57 o
      1249    1   4   6  -1   0   254.20   255.48     4.57 o
      1250    4   4  -6  -1   1     2.26     2.30     0.90 <
      1250    1   4   6   1   1     2.26     2.30     0.90 <
      1251    4   4  -6   1   1     2.20     3.27     0.95 o
      1251    1   4   6  -1   1     2.20     3.27     0.95 o
      1252    4   6  -6  -1  -1     3.91     5.27     1.69 o
      1252    1   6   6   1  -1     3.91     5.27     1.69 o
      1253    4   6  -6   1  -1     3.82     6.33     1.89 o
      1253    1   6   6  -1  -1     3.82     6.33     1.89 o
      1254    6  -6  -6  -1   0    25.42    19.52     2.30 o
      1254    5   0  12  -1   0    25.42    19.52     2.30 o
      1254    4   6  -6  -1   0    25.42    19.52     2.30 o
      1254    3  -6   6   1   0    25.42    19.52     2.30 o
      1254    2   0 -12   1   0    25.42    19.52     2.30 o
      1254    1   6   6   1   0    25.42    19.52     2.30 o
      1255    6  -6  -6   1   0    25.41    20.45     2.36 o
      1255    5   0  12   1   0    25.41    20.45     2.36 o
      1255    4   6  -6   1   0    25.41    20.45     2.36 o
      1255    3  -6   6  -1   0    25.41    20.45     2.36 o
      1255    2   0 -12  -1   0    25.41    20.45     2.36 o
      1255    1   6   6  -1   0    25.41    20.45     2.36 o
      1256    4   6  -6  -1   1     2.41     3.64     1.85 <
      1256    1   6   6   1   1     2.41     3.64     1.85 <
      1257    4   6  -6   1   1     2.31    -0.08     1.62 <
      1257    1   6   6  -1   1     2.31    -0.08     1.62 <
      1258    4   8  -6  -1  -1     0.95     0.10     1.69 <
      1258    1   8   6   1  -1     0.95     0.10     1.69 <
      1259    4   8  -6   1  -1     0.92     0.33     1.83 <
      1259    1   8   6  -1  -1     0.92     0.33     1.83 <
      1260    6  -7  -9  -1   0   639.05   607.48    16.45 o
      1260    5  -1  15  -1   0   639.05   607.48    16.45 o
      1260    4   8  -6  -1   0   639.05   607.48    16.45 o
      1260    3  -7   9   1   0   639.05   607.48    16.45 o
      1260    2  -1 -15   1   0   639.05   607.48    16.45 o
      1260    1   8   6   1   0   639.05   607.48    16.45 o
      1261    6  -7  -9   1   0   639.17   603.22    16.49 o
      1261    5  -1  15   1   0   639.17   603.22    16.49 o
      1261    4   8  -6   1   0   639.17   603.22    16.49 o
      1261    3  -7   9  -1   0   639.17   603.22    16.49 o
      1261    2  -1 -15  -1   0   639.17   603.22    16.49 o
      1261    1   8   6  -1   0   639.17   603.22    16.49 o
      1262    4   8  -6  -1   1     0.63    -1.97     1.95 <
      1262    1   8   6   1   1     0.63    -1.97     1.95 <
      1263    4   8  -6   1   1     0.62     1.39     1.83 <
      1263    1   8   6  -1   1     0.62     1.39     1.83 <
      1264    4  10  -6   1  -1     0.85     1.65     4.14 <
      1264    1  10   6  -1  -1     0.85     1.65     4.14 <
      1265    6  -8 -12   1   0   142.33   160.32    11.16 o
      1265    5  -2  18   1   0   142.33   160.32    11.16 o
      1265    4  10  -6   1   0   142.33   160.32    11.16 o
      1265    3  -8  12  -1   0   142.33   160.32    11.16 o
      1265    2  -2 -18  -1   0   142.33   160.32    11.16 o
      1265    1  10   6  -1   0   142.33   160.32    11.16 o
      1266    4  10  -6   1   1     0.56    -4.14     3.37 <
      1266    1  10   6  -1   1     0.56    -4.14     3.37 <
      1267    4  12  -6  -1  -1     2.16     1.52     1.93 <
      1267    1  12   6   1  -1     2.16     1.52     1.93 <
      1268    4  12  -6   1  -1     2.10     2.16     4.81 <
      1268    1  12   6  -1  -1     2.10     2.16     4.81 <
      1269    6  -9 -15  -1   0    23.45    20.08     6.23 o
      1269    5  -3  21  -1   0    23.45    20.08     6.23 o
      1269    4  12  -6  -1   0    23.45    20.08     6.23 o
      1269    3  -9  15   1   0    23.45    20.08     6.23 o
      1269    2  -3 -21   1   0    23.45    20.08     6.23 o
      1269    1  12   6   1   0    23.45    20.08     6.23 o
      1270    6  -9 -15   1   0    23.37    14.89     5.54 <
      1270    5  -3  21   1   0    23.37    14.89     5.54 <
      1270    4  12  -6   1   0    23.37    14.89     5.54 <
      1270    3  -9  15  -1   0    23.37    14.89     5.54 <
      1270    2  -3 -21  -1   0    23.37    14.89     5.54 <
      1270    1  12   6  -1   0    23.37    14.89     5.54 <
      1271    4  12  -6  -1   1     4.48     6.41     2.34 <
      1271    1  12   6   1   1     4.48     6.41     2.34 <
      1272    4  12  -6   1   1     4.42     2.82     5.21 <
      1272    1  12   6  -1   1     4.42     2.82     5.21 <
      1273    4 -13  -7  -1  -1     2.78    -1.20     5.44 <
      1273    1 -13   7   1  -1     2.78    -1.20     5.44 <
      1274    4 -13  -7   1  -1     2.70     2.44     5.23 <
      1274    1 -13   7  -1  -1     2.70     2.44     5.23 <
      1275    6   3  23  -1   0    93.75    73.69     5.79 o
      1275    5  10 -16  -1   0    93.75    73.69     5.79 o
      1275    4 -13  -7  -1   0    93.75    73.69     5.79 o
      1275    3   3 -23   1   0    93.75    73.69     5.79 o
      1275    2  10  16   1   0    93.75    73.69     5.79 o
      1275    1 -13   7   1   0    93.75    73.69     5.79 o
      1276    6   3  23   1   0    78.72    70.09     8.60 o
      1276    5  10 -16   1   0    78.72    70.09     8.60 o
      1276    4 -13  -7   1   0    78.72    70.09     8.60 o
      1276    3   3 -23  -1   0    78.72    70.09     8.60 o
      1276    2  10  16  -1   0    78.72    70.09     8.60 o
      1276    1 -13   7  -1   0    78.72    70.09     8.60 o
      1277    4 -13  -7  -1   1     1.26    -0.58     2.19 <
      1277    1 -13   7   1   1     1.26    -0.58     2.19 <
      1278    4 -13  -7   1   1     1.14     1.27     4.32 <
      1278    1 -13   7  -1   1     1.14     1.27     4.32 <
      1279    4 -11  -7  -1  -1     2.15     3.14     1.98 <
      1279    1 -11   7   1  -1     2.15     3.14     1.98 <
      1280    4 -11  -7   1  -1     2.15     2.49     1.89 <
      1280    1 -11   7  -1  -1     2.15     2.49     1.89 <
      1281    6   2  20  -1   0   291.97   322.89     9.01 o
      1281    5   9 -13  -1   0   291.97   322.89     9.01 o
      1281    4 -11  -7  -1   0   291.97   322.89     9.01 o
      1281    3   2 -20   1   0   291.97   322.89     9.01 o
      1281    2   9  13   1   0   291.97   322.89     9.01 o
      1281    1 -11   7   1   0   291.97   322.89     9.01 o
      1282    6   2  20   1   0   283.07   325.43     9.00 o
      1282    5   9 -13   1   0   283.07   325.43     9.00 o
      1282    4 -11  -7   1   0   283.07   325.43     9.00 o
      1282    3   2 -20  -1   0   283.07   325.43     9.00 o
      1282    2   9  13  -1   0   283.07   325.43     9.00 o
      1282    1 -11   7  -1   0   283.07   325.43     9.00 o
      1283    4 -11  -7  -1   1     0.53    -1.41     1.68 <
      1283    1 -11   7   1   1     0.53    -1.41     1.68 <
      1284    4 -11  -7   1   1     0.54     0.13     1.74 <
      1284    1 -11   7  -1   1     0.54     0.13     1.74 <
      1285    4  -9  -7  -1  -1     1.51    -0.42     1.42 <
      1285    1  -9   7   1  -1     1.51    -0.42     1.42 <
      1286    4  -9  -7   1  -1     1.49     2.03     1.43 <
      1286    1  -9   7  -1  -1     1.49     2.03     1.43 <
      1287    6   1  17  -1   0   713.70   743.45    15.01 o
      1287    5   8 -10  -1   0   713.70   743.45    15.01 o
      1287    4  -9  -7  -1   0   713.70   743.45    15.01 o
      1287    3   1 -17   1   0   713.70   743.45    15.01 o
      1287    2   8  10   1   0   713.70   743.45    15.01 o
      1287    1  -9   7   1   0   713.70   743.45    15.01 o
      1288    6   1  17   1   0   736.44   771.41    15.04 o
      1288    5   8 -10   1   0   736.44   771.41    15.04 o
      1288    4  -9  -7   1   0   736.44   771.41    15.04 o
      1288    3   1 -17  -1   0   736.44   771.41    15.04 o
      1288    2   8  10  -1   0   736.44   771.41    15.04 o
      1288    1  -9   7  -1   0   736.44   771.41    15.04 o
      1289    4  -9  -7  -1   1     0.44     1.49     1.49 <
      1289    1  -9   7   1   1     0.44     1.49     1.49 <
      1290    4  -9  -7   1   1     0.42    -1.85     1.27 <
      1290    1  -9   7  -1   1     0.42    -1.85     1.27 <
      1291    4  -7  -7  -1  -1     2.54    -1.51     0.98 <
      1291    1  -7   7   1  -1     2.54    -1.51     0.98 <
      1292    4  -7  -7   1  -1     2.48     0.78     1.25 <
      1292    1  -7   7  -1  -1     2.48     0.78     1.25 <
      1293    6   0  14  -1   0  1250.77  1227.57    24.42 o
      1293    5   7  -7  -1   0  1250.77  1227.57    24.42 o
      1293    4  -7  -7  -1   0  1250.77  1227.57    24.42 o
      1293    3   0 -14   1   0  1250.77  1227.57    24.42 o
      1293    2   7   7   1   0  1250.77  1227.57    24.42 o
      1293    1  -7   7   1   0  1250.77  1227.57    24.42 o
      1294    6   0  14   1   0  1250.67  1228.88    22.37 o
      1294    5   7  -7   1   0  1250.67  1228.88    22.37 o
      1294    4  -7  -7   1   0  1250.67  1228.88    22.37 o
      1294    3   0 -14  -1   0  1250.67  1228.88    22.37 o
      1294    2   7   7  -1   0  1250.67  1228.88    22.37 o
      1294    1  -7   7  -1   0  1250.67  1228.88    22.37 o
      1295    4  -7  -7  -1   1     1.64     1.43     1.27 <
      1295    1  -7   7   1   1     1.64     1.43     1.27 <
      1296    4  -7  -7   1   1     1.60     1.61     1.25 <
      1296    1  -7   7  -1   1     1.60     1.61     1.25 <
      1297    4  -5  -7  -1  -1     4.26     3.12     1.08 <
      1297    1  -5   7   1  -1     4.26     3.12     1.08 <
      1298    4  -5  -7   1  -1     4.23     3.47     0.89 o
      1298    1  -5   7  -1  -1     4.23     3.47     0.89 o
      1299    6  -1  11  -1   0  4723.32  4799.15    79.89 o
      1299    5   6  -4  -1   0  4723.32  4799.15    79.89 o
      1299    4  -5  -7  -1   0  4723.32  4799.15    79.89 o
      1299    3  -1 -11   1   0  4723.32  4799.15    79.89 o
      1299    2   6   4   1   0  4723.32  4799.15    79.89 o
      1299    1  -5   7   1   0  4723.32  4799.15    79.89 o
      1300    6  -1  11   1   0  4640.58  4787.93    74.35 o
      1300    5   6  -4   1   0  4640.58  4787.93    74.35 o
      1300    4  -5  -7   1   0  4640.58  4787.93    74.35 o
      1300    3  -1 -11  -1   0  4640.58  4787.93    74.35 o
      1300    2   6   4  -1   0  4640.58  4787.93    74.35 o
      1300    1  -5   7  -1   0  4640.58  4787.93    74.35 o
      1301    4  -5  -7  -1   1     4.53     3.35     0.98 o
      1301    1  -5   7   1   1     4.53     3.35     0.98 o
      1302    4  -5  -7   1   1     4.40     2.60     0.89 <
      1302    1  -5   7  -1   1     4.40     2.60     0.89 <
      1303    4  -3  -7  -1  -1     3.81     4.07     0.63 o
      1303    1  -3   7   1  -1     3.81     4.07     0.63 o
      1304    4  -3  -7   1  -1     3.65     4.08     1.11 o
      1304    1  -3   7  -1  -1     3.65     4.08     1.11 o
      1305    6  -2   8  -1   0  2303.57  2442.38    25.59 o
      1305    5   5  -1  -1   0  2303.57  2442.38    25.59 o
      1305    4  -3  -7  -1   0  2303.57  2442.38    25.59 o
      1305    3  -2  -8   1   0  2303.57  2442.38    25.59 o
      1305    2   5   1   1   0  2303.57  2442.38    25.59 o
      1305    1  -3   7   1   0  2303.57  2442.38    25.59 o
      1306    6  -2   8   1   0  2154.10  2281.03    27.87 o
      1306    5   5  -1   1   0  2154.10  2281.03    27.87 o
      1306    4  -3  -7   1   0  2154.10  2281.03    27.87 o
      1306    3  -2  -8  -1   0  2154.10  2281.03    27.87 o
      1306    2   5   1  -1   0  2154.10  2281.03    27.87 o
      1306    1  -3   7  -1   0  2154.10  2281.03    27.87 o
      1307    4  -3  -7  -1   1     4.95     3.21     0.62 o
      1307    1  -3   7   1   1     4.95     3.21     0.62 o
      1308    4  -3  -7   1   1     4.66     4.33     0.68 o
      1308    1  -3   7  -1   1     4.66     4.33     0.68 o
      1309    4  -1  -7  -1  -1    14.36    15.19     0.92 o
      1309    1  -1   7   1  -1    14.36    15.19     0.92 o
      1310    4  -1  -7   1  -1    14.16    13.44     0.88 o
      1310    1  -1   7  -1  -1    14.16    13.44     0.88 o
      1311    6  -3   5  -1   0 10146.50 10791.40   124.95 o
      1311    5   4   2  -1   0 10146.50 10791.40   124.95 o
      1311    4  -1  -7  -1   0 10146.50 10791.40   124.95 o
      1311    3  -3  -5   1   0 10146.50 10791.40   124.95 o
      1311    2   4  -2   1   0 10146.50 10791.40   124.95 o
      1311    1  -1   7   1   0 10146.50 10791.40   124.95 o
      1312    6  -3   5   1   0  9981.54 10421.00   110.17 o
      1312    5   4   2   1   0  9981.54 10421.00   110.17 o
      1312    4  -1  -7   1   0  9981.54 10421.00   110.17 o
      1312    3  -3  -5  -1   0  9981.54 10421.00   110.17 o
      1312    2   4  -2  -1   0  9981.54 10421.00   110.17 o
      1312    1  -1   7  -1   0  9981.54 10421.00   110.17 o
      1313    4  -1  -7  -1   1     8.86     8.13     0.70 o
      1313    1  -1   7   1   1     8.86     8.13     0.70 o
      1314    4  -1  -7   1   1     8.50     8.72     0.75 o
      1314    1  -1   7  -1   1     8.50     8.72     0.75 o
      1315    4   1  -7  -1  -1     8.96    11.16     0.91 o
      1315    1   1   7   1  -1     8.96    11.16     0.91 o
      1316    4   1  -7   1  -1     9.32    12.16     0.93 o
      1316    1   1   7  -1  -1     9.32    12.16     0.93 o
      1317    6  -4   2  -1   0 10015.20 10366.70   118.77 o
      1317    5   3   5  -1   0 10015.20 10366.70   118.77 o
      1317    4   1  -7  -1   0 10015.20 10366.70   118.77 o
      1317    3  -4  -2   1   0 10015.20 10366.70   118.77 o
      1317    2   3  -5   1   0 10015.20 10366.70   118.77 o
      1317    1   1   7   1   0 10015.20 10366.70   118.77 o
      1318    6  -4   2   1   0 10181.60 10517.70   118.85 o
      1318    5   3   5   1   0 10181.60 10517.70   118.85 o
      1318    4   1  -7   1   0 10181.60 10517.70   118.85 o
      1318    3  -4  -2  -1   0 10181.60 10517.70   118.85 o
      1318    2   3  -5  -1   0 10181.60 10517.70   118.85 o
      1318    1   1   7  -1   0 10181.60 10517.70   118.85 o
      1319    4   1  -7  -1   1    14.57    16.61     1.05 o
      1319    1   1   7   1   1    14.57    16.61     1.05 o
      1320    4   1  -7   1   1    14.79    16.19     1.03 o
      1320    1   1   7  -1   1    14.79    16.19     1.03 o
      1321    4   3  -7  -1  -1     4.83     8.34     1.01 o
      1321    1   3   7   1  -1     4.83     8.34     1.01 o
      1322    4   3  -7   1  -1     5.13     5.92     0.95 o
      1322    1   3   7  -1  -1     5.13     5.92     0.95 o
      1323    6  -5  -1  -1   0  2173.60  2188.73    27.19 o
      1323    5   2   8  -1   0  2173.60  2188.73    27.19 o
      1323    4   3  -7  -1   0  2173.60  2188.73    27.19 o
      1323    3  -5   1   1   0  2173.60  2188.73    27.19 o
      1323    2   2  -8   1   0  2173.60  2188.73    27.19 o
      1323    1   3   7   1   0  2173.60  2188.73    27.19 o
      1324    6  -5  -1   1   0  2323.06  2353.45    27.27 o
      1324    5   2   8   1   0  2323.06  2353.45    27.27 o
      1324    4   3  -7   1   0  2323.06  2353.45    27.27 o
      1324    3  -5   1  -1   0  2323.06  2353.45    27.27 o
      1324    2   2  -8  -1   0  2323.06  2353.45    27.27 o
      1324    1   3   7  -1   0  2323.06  2353.45    27.27 o
      1325    4   3  -7  -1   1     3.85     3.51     0.95 o
      1325    1   3   7   1   1     3.85     3.51     0.95 o
      1326    4   3  -7   1   1     4.02     5.88     0.96 o
      1326    1   3   7  -1   1     4.02     5.88     0.96 o
      1327    4   5  -7  -1  -1     4.38     3.19     1.46 <
      1327    1   5   7   1  -1     4.38     3.19     1.46 <
      1328    4   5  -7   1  -1     4.51     4.81     1.63 <
      1328    1   5   7  -1  -1     4.51     4.81     1.63 <
      1329    6  -6  -4  -1   0  4685.62  4729.29   129.46 o
      1329    5   1  11  -1   0  4685.62  4729.29   129.46 o
      1329    4   5  -7  -1   0  4685.62  4729.29   129.46 o
      1329    3  -6   4   1   0  4685.62  4729.29   129.46 o
      1329    2   1 -11   1   0  4685.62  4729.29   129.46 o
      1329    1   5   7   1   0  4685.62  4729.29   129.46 o
      1330    6  -6  -4   1   0  4769.48  4891.16   130.17 o
      1330    5   1  11   1   0  4769.48  4891.16   130.17 o
      1330    4   5  -7   1   0  4769.48  4891.16   130.17 o
      1330    3  -6   4  -1   0  4769.48  4891.16   130.17 o
      1330    2   1 -11  -1   0  4769.48  4891.16   130.17 o
      1330    1   5   7  -1   0  4769.48  4891.16   130.17 o
      1331    4   5  -7  -1   1     4.91     4.41     1.75 <
      1331    1   5   7   1   1     4.91     4.41     1.75 <
      1332    4   5  -7   1   1     4.94     3.80     1.75 <
      1332    1   5   7  -1   1     4.94     3.80     1.75 <
      1333    4   7  -7  -1  -1     1.82     2.42     1.89 <
      1333    1   7   7   1  -1     1.82     2.42     1.89 <
      1334    4   7  -7   1  -1     1.85     1.16     1.97 <
      1334    1   7   7  -1  -1     1.85     1.16     1.97 <
      1335    6  -7  -7  -1   0  1261.91  1188.43    28.56 o
      1335    5   0  14  -1   0  1261.91  1188.43    28.56 o
      1335    4   7  -7  -1   0  1261.91  1188.43    28.56 o
      1335    3  -7   7   1   0  1261.91  1188.43    28.56 o
      1335    2   0 -14   1   0  1261.91  1188.43    28.56 o
      1335    1   7   7   1   0  1261.91  1188.43    28.56 o
      1336    6  -7  -7   1   0  1262.34  1224.05    28.64 o
      1336    5   0  14   1   0  1262.34  1224.05    28.64 o
      1336    4   7  -7   1   0  1262.34  1224.05    28.64 o
      1336    3  -7   7  -1   0  1262.34  1224.05    28.64 o
      1336    2   0 -14  -1   0  1262.34  1224.05    28.64 o
      1336    1   7   7  -1   0  1262.34  1224.05    28.64 o
      1337    4   7  -7  -1   1     2.90     1.71     1.88 <
      1337    1   7   7   1   1     2.90     1.71     1.88 <
      1338    4   7  -7   1   1     2.97     1.98     1.80 <
      1338    1   7   7  -1   1     2.97     1.98     1.80 <
      1339    4   9  -7  -1  -1     0.36     0.81     3.49 <
      1339    1   9   7   1  -1     0.36     0.81     3.49 <
      1340    4   9  -7   1  -1     0.37     0.86     2.70 <
      1340    1   9   7  -1  -1     0.37     0.86     2.70 <
      1341    6  -8 -10  -1   0   743.86   661.22    26.21 o
      1341    5  -1  17  -1   0   743.86   661.22    26.21 o
      1341    4   9  -7  -1   0   743.86   661.22    26.21 o
      1341    3  -8  10   1   0   743.86   661.22    26.21 o
      1341    2  -1 -17   1   0   743.86   661.22    26.21 o
      1341    1   9   7   1   0   743.86   661.22    26.21 o
      1342    6  -8 -10   1   0   719.99   635.33    25.08 o
      1342    5  -1  17   1   0   719.99   635.33    25.08 o
      1342    4   9  -7   1   0   719.99   635.33    25.08 o
      1342    3  -8  10  -1   0   719.99   635.33    25.08 o
      1342    2  -1 -17  -1   0   719.99   635.33    25.08 o
      1342    1   9   7  -1   0   719.99   635.33    25.08 o
      1343    4   9  -7  -1   1     1.72     3.91     3.40 <
      1343    1   9   7   1   1     1.72     3.91     3.40 <
      1344    4   9  -7   1   1     1.75     2.32     2.78 <
      1344    1   9   7  -1   1     1.75     2.32     2.78 <
      1345    4  11  -7   1  -1     0.57     0.87     5.23 <
      1345    1  11   7  -1  -1     0.57     0.87     5.23 <
      1346    6  -9 -13  -1   0   306.96   381.17    43.16 o
      1346    5  -2  20  -1   0   306.96   381.17    43.16 o
      1346    4  11  -7  -1   0   306.96   381.17    43.16 o
      1346    3  -9  13   1   0   306.96   381.17    43.16 o
      1346    2  -2 -20   1   0   306.96   381.17    43.16 o
      1346    1  11   7   1   0   306.96   381.17    43.16 o
      1347    6  -9 -13   1   0   316.95   362.96    18.64 o
      1347    5  -2  20   1   0   316.95   362.96    18.64 o
      1347    4  11  -7   1   0   316.95   362.96    18.64 o
      1347    3  -9  13  -1   0   316.95   362.96    18.64 o
      1347    2  -2 -20  -1   0   316.95   362.96    18.64 o
      1347    1  11   7  -1   0   316.95   362.96    18.64 o
      1348    4  11  -7  -1   1     2.39     0.72     4.71 <
      1348    1  11   7   1   1     2.39     0.72     4.71 <
      1349    4  11  -7   1   1     2.39     6.06     5.95 <
      1349    1  11   7  -1   1     2.39     6.06     5.95 <
      1350    4  13  -7  -1  -1     1.22     0.01     5.52 <
      1350    1  13   7   1  -1     1.22     0.01     5.52 <
      1351    4  13  -7   1  -1     1.35     0.65     4.96 <
      1351    1  13   7  -1  -1     1.35     0.65     4.96 <
      1352    6 -10 -16  -1   0    77.27    71.86     9.56 o
      1352    5  -3  23  -1   0    77.27    71.86     9.56 o
      1352    4  13  -7  -1   0    77.27    71.86     9.56 o
      1352    3 -10  16   1   0    77.27    71.86     9.56 o
      1352    2  -3 -23   1   0    77.27    71.86     9.56 o
      1352    1  13   7   1   0    77.27    71.86     9.56 o
      1353    6 -10 -16   1   0    93.58    88.99    10.78 o
      1353    5  -3  23   1   0    93.58    88.99    10.78 o
      1353    4  13  -7   1   0    93.58    88.99    10.78 o
      1353    3 -10  16  -1   0    93.58    88.99    10.78 o
      1353    2  -3 -23  -1   0    93.58    88.99    10.78 o
      1353    1  13   7  -1   0    93.58    88.99    10.78 o
      1354    4  13  -7  -1   1     2.99     1.47     5.51 <
      1354    1  13   7   1   1     2.99     1.47     5.51 <
      1355    4  13  -7   1   1     3.08     3.70     5.84 <
      1355    1  13   7  -1   1     3.08     3.70     5.84 <
      1356    4 -12  -8  -1  -1     2.38     6.88     2.85 <
      1356    1 -12   8   1  -1     2.38     6.88     2.85 <
      1357    4 -12  -8   1  -1     2.35    -3.41     1.77 <
      1357    1 -12   8  -1  -1     2.35    -3.41     1.77 <
      1358    6   2  22  -1   0   327.08   340.00    13.17 o
      1358    5  10 -14  -1   0   327.08   340.00    13.17 o
      1358    4 -12  -8  -1   0   327.08   340.00    13.17 o
      1358    3   2 -22   1   0   327.08   340.00    13.17 o
      1358    2  10  14   1   0   327.08   340.00    13.17 o
      1358    1 -12   8   1   0   327.08   340.00    13.17 o
      1359    6   2  22   1   0   316.54   327.63    11.11 o
      1359    5  10 -14   1   0   316.54   327.63    11.11 o
      1359    4 -12  -8   1   0   316.54   327.63    11.11 o
      1359    3   2 -22  -1   0   316.54   327.63    11.11 o
      1359    2  10  14  -1   0   316.54   327.63    11.11 o
      1359    1 -12   8  -1   0   316.54   327.63    11.11 o
      1360    4 -12  -8  -1   1     5.06     0.40     2.06 <
      1360    1 -12   8   1   1     5.06     0.40     2.06 <
      1361    4 -12  -8   1   1     4.98    -2.14     1.82 <
      1361    1 -12   8  -1   1     4.98    -2.14     1.82 <
      1362    4 -10  -8  -1  -1     1.79    -2.50     1.41 <
      1362    1 -10   8   1  -1     1.79    -2.50     1.41 <
      1363    4 -10  -8   1  -1     1.75     2.52     1.76 <
      1363    1 -10   8  -1  -1     1.75     2.52     1.76 <
      1364    6   1  19  -1   0   658.34   710.50    14.70 o
      1364    5   9 -11  -1   0   658.34   710.50    14.70 o
      1364    4 -10  -8  -1   0   658.34   710.50    14.70 o
      1364    3   1 -19   1   0   658.34   710.50    14.70 o
      1364    2   9  11   1   0   658.34   710.50    14.70 o
      1364    1 -10   8   1   0   658.34   710.50    14.70 o
      1365    6   1  19   1   0   641.27   715.84    14.79 o
      1365    5   9 -11   1   0   641.27   715.84    14.79 o
      1365    4 -10  -8   1   0   641.27   715.84    14.79 o
      1365    3   1 -19  -1   0   641.27   715.84    14.79 o
      1365    2   9  11  -1   0   641.27   715.84    14.79 o
      1365    1 -10   8  -1   0   641.27   715.84    14.79 o
      1366    4 -10  -8  -1   1     3.36     3.05     1.74 <
      1366    1 -10   8   1   1     3.36     3.05     1.74 <
      1367    4 -10  -8   1   1     3.27     0.65     1.55 <
      1367    1 -10   8  -1   1     3.27     0.65     1.55 <
      1368    4  -8  -8  -1  -1     0.54    -2.98     1.10 <
      1368    1  -8   8   1  -1     0.54    -2.98     1.10 <
      1369    4  -8  -8   1  -1     0.53    -1.69     1.04 <
      1369    1  -8   8  -1  -1     0.53    -1.69     1.04 <
      1370    6   0  16  -1   0    85.78    91.58     3.58 o
      1370    5   8  -8  -1   0    85.78    91.58     3.58 o
      1370    4  -8  -8  -1   0    85.78    91.58     3.58 o
      1370    3   0 -16   1   0    85.78    91.58     3.58 o
      1370    2   8   8   1   0    85.78    91.58     3.58 o
      1370    1  -8   8   1   0    85.78    91.58     3.58 o
      1371    6   0  16   1   0    85.64    87.65     3.55 o
      1371    5   8  -8   1   0    85.64    87.65     3.55 o
      1371    4  -8  -8   1   0    85.64    87.65     3.55 o
      1371    3   0 -16  -1   0    85.64    87.65     3.55 o
      1371    2   8   8  -1   0    85.64    87.65     3.55 o
      1371    1  -8   8  -1   0    85.64    87.65     3.55 o
      1372    4  -8  -8  -1   1     0.69    -0.90     1.20 <
      1372    1  -8   8   1   1     0.69    -0.90     1.20 <
      1373    4  -8  -8   1   1     0.73     0.62     1.32 <
      1373    1  -8   8  -1   1     0.73     0.62     1.32 <
      1374    4  -6  -8  -1  -1     0.52    -0.15     1.06 <
      1374    1  -6   8   1  -1     0.52    -0.15     1.06 <
      1375    4  -6  -8   1  -1     0.51    -0.17     0.81 <
      1375    1  -6   8  -1  -1     0.51    -0.17     0.81 <
      1376    6  -1  13  -1   0   824.85   940.90    18.50 o
      1376    5   7  -5  -1   0   824.85   940.90    18.50 o
      1376    4  -6  -8  -1   0   824.85   940.90    18.50 o
      1376    3  -1 -13   1   0   824.85   940.90    18.50 o
      1376    2   7   5   1   0   824.85   940.90    18.50 o
      1376    1  -6   8   1   0   824.85   940.90    18.50 o
      1377    6  -1  13   1   0   785.68   872.88    15.97 o
      1377    5   7  -5   1   0   785.68   872.88    15.97 o
      1377    4  -6  -8   1   0   785.68   872.88    15.97 o
      1377    3  -1 -13  -1   0   785.68   872.88    15.97 o
      1377    2   7   5  -1   0   785.68   872.88    15.97 o
      1377    1  -6   8  -1   0   785.68   872.88    15.97 o
      1378    4  -6  -8  -1   1     2.24     0.83     0.86 <
      1378    1  -6   8   1   1     2.24     0.83     0.86 <
      1379    4  -6  -8   1   1     2.27     1.61     0.90 <
      1379    1  -6   8  -1   1     2.27     1.61     0.90 <
      1380    4  -4  -8  -1  -1     0.23    -0.09     0.74 <
      1380    1  -4   8   1  -1     0.23    -0.09     0.74 <
      1381    4  -4  -8   1  -1     0.22     0.56     0.80 <
      1381    1  -4   8  -1  -1     0.22     0.56     0.80 <
      1382    6  -2  10  -1   0   679.34   706.98    12.15 o
      1382    5   6  -2  -1   0   679.34   706.98    12.15 o
      1382    4  -4  -8  -1   0   679.34   706.98    12.15 o
      1382    3  -2 -10   1   0   679.34   706.98    12.15 o
      1382    2   6   2   1   0   679.34   706.98    12.15 o
      1382    1  -4   8   1   0   679.34   706.98    12.15 o
      1383    6  -2  10   1   0   617.27   648.72    12.12 o
      1383    5   6  -2   1   0   617.27   648.72    12.12 o
      1383    4  -4  -8   1   0   617.27   648.72    12.12 o
      1383    3  -2 -10  -1   0   617.27   648.72    12.12 o
      1383    2   6   2  -1   0   617.27   648.72    12.12 o
      1383    1  -4   8  -1   0   617.27   648.72    12.12 o
      1384    4  -4  -8  -1   1     2.24     1.14     0.74 <
      1384    1  -4   8   1   1     2.24     1.14     0.74 <
      1385    4  -4  -8   1   1     2.32     8.15     2.22 o
      1385    1  -4   8  -1   1     2.32     8.15     2.22 o
      1386    4  -2  -8  -1  -1     7.69     6.79     0.80 o
      1386    1  -2   8   1  -1     7.69     6.79     0.80 o
      1387    4  -2  -8   1  -1     7.84     8.24     0.73 o
      1387    1  -2   8  -1  -1     7.84     8.24     0.73 o
      1388    6  -3   7  -1   0  2188.62  2198.49    26.22 o
      1388    5   5   1  -1   0  2188.62  2198.49    26.22 o
      1388    4  -2  -8  -1   0  2188.62  2198.49    26.22 o
      1388    3  -3  -7   1   0  2188.62  2198.49    26.22 o
      1388    2   5  -1   1   0  2188.62  2198.49    26.22 o
      1388    1  -2   8   1   0  2188.62  2198.49    26.22 o
      1389    6  -3   7   1   0  2339.30  2344.25    24.81 o
      1389    5   5   1   1   0  2339.30  2344.25    24.81 o
      1389    4  -2  -8   1   0  2339.30  2344.25    24.81 o
      1389    3  -3  -7  -1   0  2339.30  2344.25    24.81 o
      1389    2   5  -1  -1   0  2339.30  2344.25    24.81 o
      1389    1  -2   8  -1   0  2339.30  2344.25    24.81 o
      1390    4  -2  -8  -1   1     0.98     0.23     0.64 <
      1390    1  -2   8   1   1     0.98     0.23     0.64 <
      1391    4  -2  -8   1   1     1.09     1.58     0.62 <
      1391    1  -2   8  -1   1     1.09     1.58     0.62 <
      1392    4   0  -8  -1  -1     1.63     0.88     0.70 <
      1392    1   0   8   1  -1     1.63     0.88     0.70 <
      1393    4   0  -8   1  -1     1.66     1.53     0.71 <
      1393    1   0   8  -1  -1     1.66     1.53     0.71 <
      1394    6  -4   4  -1   0  1367.76  1231.30    15.30 o
      1394    5   4   4  -1   0  1367.76  1231.30    15.30 o
      1394    4   0  -8  -1   0  1367.76  1231.30    15.30 o
      1394    3  -4  -4   1   0  1367.76  1231.30    15.30 o
      1394    2   4  -4   1   0  1367.76  1231.30    15.30 o
      1394    1   0   8   1   0  1367.76  1231.30    15.30 o
      1395    6  -4   4   1   0  1368.27  1238.75    14.97 o
      1395    5   4   4   1   0  1368.27  1238.75    14.97 o
      1395    4   0  -8   1   0  1368.27  1238.75    14.97 o
      1395    3  -4  -4  -1   0  1368.27  1238.75    14.97 o
      1395    2   4  -4  -1   0  1368.27  1238.75    14.97 o
      1395    1   0   8  -1   0  1368.27  1238.75    14.97 o
      1396    4   0  -8  -1   1     1.57     0.92     0.73 <
      1396    1   0   8   1   1     1.57     0.92     0.73 <
      1397    4   0  -8   1   1     1.54     1.28     0.74 <
      1397    1   0   8  -1   1     1.54     1.28     0.74 <
      1398    4   2  -8  -1  -1     1.25     3.54     1.02 o
      1398    1   2   8   1  -1     1.25     3.54     1.02 o
      1399    4   2  -8   1  -1     1.14     1.95     0.81 <
      1399    1   2   8  -1  -1     1.14     1.95     0.81 <
      1400    6  -5   1  -1   0  2321.07  2345.51    27.41 o
      1400    5   3   7  -1   0  2321.07  2345.51    27.41 o
      1400    4   2  -8  -1   0  2321.07  2345.51    27.41 o
      1400    3  -5  -1   1   0  2321.07  2345.51    27.41 o
      1400    2   3  -7   1   0  2321.07  2345.51    27.41 o
      1400    1   2   8   1   0  2321.07  2345.51    27.41 o
      1401    6  -5   1   1   0  2171.87  2178.73    26.46 o
      1401    5   3   7   1   0  2171.87  2178.73    26.46 o
      1401    4   2  -8   1   0  2171.87  2178.73    26.46 o
      1401    3  -5  -1  -1   0  2171.87  2178.73    26.46 o
      1401    2   3  -7  -1   0  2171.87  2178.73    26.46 o
      1401    1   2   8  -1   0  2171.87  2178.73    26.46 o
      1402    4   2  -8  -1   1     8.56     8.49     1.10 o
      1402    1   2   8   1   1     8.56     8.49     1.10 o
      1403    4   2  -8   1   1     8.39     8.67     1.01 o
      1403    1   2   8  -1   1     8.39     8.67     1.01 o
      1404    4   4  -8  -1  -1     2.56     2.17     1.53 <
      1404    1   4   8   1  -1     2.56     2.17     1.53 <
      1405    4   4  -8   1  -1     2.46     1.37     1.34 <
      1405    1   4   8  -1  -1     2.46     1.37     1.34 <
      1406    6  -6  -2  -1   0   644.91   647.74    16.91 o
      1406    5   2  10  -1   0   644.91   647.74    16.91 o
      1406    4   4  -8  -1   0   644.91   647.74    16.91 o
      1406    3  -6   2   1   0   644.91   647.74    16.91 o
      1406    2   2 -10   1   0   644.91   647.74    16.91 o
      1406    1   4   8   1   0   644.91   647.74    16.91 o
      1407    6  -6  -2   1   0   709.73   733.65    26.10 o
      1407    5   2  10   1   0   709.73   733.65    26.10 o
      1407    4   4  -8   1   0   709.73   733.65    26.10 o
      1407    3  -6   2  -1   0   709.73   733.65    26.10 o
      1407    2   2 -10  -1   0   709.73   733.65    26.10 o
      1407    1   4   8  -1   0   709.73   733.65    26.10 o
      1408    4   4  -8  -1   1     0.19     1.89     1.61 <
      1408    1   4   8   1   1     0.19     1.89     1.61 <
      1409    4   4  -8   1   1     0.20    -1.00     1.62 <
      1409    1   4   8  -1   1     0.20    -1.00     1.62 <
      1410    4   6  -8  -1  -1     1.98     2.03     1.91 <
      1410    1   6   8   1  -1     1.98     2.03     1.91 <
      1411    4   6  -8   1  -1     1.95     1.85     1.97 <
      1411    1   6   8  -1  -1     1.95     1.85     1.97 <
      1412    6  -7  -5  -1   0   787.74   902.89    22.37 o
      1412    5   1  13  -1   0   787.74   902.89    22.37 o
      1412    4   6  -8  -1   0   787.74   902.89    22.37 o
      1412    3  -7   5   1   0   787.74   902.89    22.37 o
      1412    2   1 -13   1   0   787.74   902.89    22.37 o
      1412    1   6   8   1   0   787.74   902.89    22.37 o
      1413    6  -7  -5   1   0   828.13   963.47    22.83 o
      1413    5   1  13   1   0   828.13   963.47    22.83 o
      1413    4   6  -8   1   0   828.13   963.47    22.83 o
      1413    3  -7   5  -1   0   828.13   963.47    22.83 o
      1413    2   1 -13  -1   0   828.13   963.47    22.83 o
      1413    1   6   8  -1   0   828.13   963.47    22.83 o
      1414    4   6  -8  -1   1     0.52    -0.28     1.91 <
      1414    1   6   8   1   1     0.52    -0.28     1.91 <
      1415    4   6  -8   1   1     0.54     2.59     1.88 <
      1415    1   6   8  -1   1     0.54     2.59     1.88 <
      1416    4   8  -8  -1  -1     0.63     0.31     2.15 <
      1416    1   8   8   1  -1     0.63     0.31     2.15 <
      1417    4   8  -8   1  -1     0.60    -1.71     2.12 <
      1417    1   8   8  -1  -1     0.60    -1.71     2.12 <
      1418    6  -8  -8  -1   0    87.78    92.75     5.18 o
      1418    5   0  16  -1   0    87.78    92.75     5.18 o
      1418    4   8  -8  -1   0    87.78    92.75     5.18 o
      1418    3  -8   8   1   0    87.78    92.75     5.18 o
      1418    2   0 -16   1   0    87.78    92.75     5.18 o
      1418    1   8   8   1   0    87.78    92.75     5.18 o
      1419    6  -8  -8   1   0    88.20    93.44     5.01 o
      1419    5   0  16   1   0    88.20    93.44     5.01 o
      1419    4   8  -8   1   0    88.20    93.44     5.01 o
      1419    3  -8   8  -1   0    88.20    93.44     5.01 o
      1419    2   0 -16  -1   0    88.20    93.44     5.01 o
      1419    1   8   8  -1   0    88.20    93.44     5.01 o
      1420    4   8  -8  -1   1     0.52    -1.51     1.93 <
      1420    1   8   8   1   1     0.52    -1.51     1.93 <
      1421    4   8  -8   1   1     0.52     0.58     2.01 <
      1421    1   8   8  -1   1     0.52     0.58     2.01 <
      1422    4  12  -8  -1  -1     4.30    -2.01     4.95 <
      1422    1  12   8   1  -1     4.30    -2.01     4.95 <
      1423    4  12  -8   1  -1     4.37    -7.06     4.32 <
      1423    1  12   8  -1  -1     4.37    -7.06     4.32 <
      1424    6 -10 -14  -1   0   336.36   355.41    19.68 o
      1424    5  -2  22  -1   0   336.36   355.41    19.68 o
      1424    4  12  -8  -1   0   336.36   355.41    19.68 o
      1424    3 -10  14   1   0   336.36   355.41    19.68 o
      1424    2  -2 -22   1   0   336.36   355.41    19.68 o
      1424    1  12   8   1   0   336.36   355.41    19.68 o
      1425    6 -10 -14   1   0   347.62   368.57    19.97 o
      1425    5  -2  22   1   0   347.62   368.57    19.97 o
      1425    4  12  -8   1   0   347.62   368.57    19.97 o
      1425    3 -10  14  -1   0   347.62   368.57    19.97 o
      1425    2  -2 -22  -1   0   347.62   368.57    19.97 o
      1425    1  12   8  -1   0   347.62   368.57    19.97 o
      1426    4  12  -8  -1   1     2.30     4.96     5.51 <
      1426    1  12   8   1   1     2.30     4.96     5.51 <
      1427    4  12  -8   1   1     2.33    -0.68     5.52 <
      1427    1  12   8  -1   1     2.33    -0.68     5.52 <
      1428    6   2  24  -1   0    74.26    58.79     8.05 o
      1428    5  11 -15  -1   0    74.26    58.79     8.05 o
      1428    4 -13  -9  -1   0    74.26    58.79     8.05 o
      1428    3   2 -24   1   0    74.26    58.79     8.05 o
      1428    2  11  15   1   0    74.26    58.79     8.05 o
      1428    1 -13   9   1   0    74.26    58.79     8.05 o
      1429    6   2  24   1   0    74.17    55.32     8.76 o
      1429    5  11 -15   1   0    74.17    55.32     8.76 o
      1429    4 -13  -9   1   0    74.17    55.32     8.76 o
      1429    3   2 -24  -1   0    74.17    55.32     8.76 o
      1429    2  11  15  -1   0    74.17    55.32     8.76 o
      1429    1 -13   9  -1   0    74.17    55.32     8.76 o
      1430    4 -13  -9  -1   1     3.69     4.12     2.28 <
      1430    1 -13   9   1   1     3.69     4.12     2.28 <
      1431    4 -13  -9   1   1     3.63     5.68     5.29 <
      1431    1 -13   9  -1   1     3.63     5.68     5.29 <
      1432    4 -11  -9  -1  -1     2.64    -4.17     3.45 <
      1432    1 -11   9   1  -1     2.64    -4.17     3.45 <
      1433    4 -11  -9   1  -1     2.73    -6.46     1.67 <
      1433    1 -11   9  -1  -1     2.73    -6.46     1.67 <
      1434    6   1  21  -1   0     8.69     5.92     3.13 <
      1434    5  10 -12  -1   0     8.69     5.92     3.13 <
      1434    4 -11  -9  -1   0     8.69     5.92     3.13 <
      1434    3   1 -21   1   0     8.69     5.92     3.13 <
      1434    2  10  12   1   0     8.69     5.92     3.13 <
      1434    1 -11   9   1   0     8.69     5.92     3.13 <
      1435    6   1  21   1   0     8.65     6.26     3.08 <
      1435    5  10 -12   1   0     8.65     6.26     3.08 <
      1435    4 -11  -9   1   0     8.65     6.26     3.08 <
      1435    3   1 -21  -1   0     8.65     6.26     3.08 <
      1435    2  10  12  -1   0     8.65     6.26     3.08 <
      1435    1 -11   9  -1   0     8.65     6.26     3.08 <
      1436    4 -11  -9  -1   1     2.49    -0.68     1.81 <
      1436    1 -11   9   1   1     2.49    -0.68     1.81 <
      1437    4 -11  -9   1   1     2.46     2.58     2.63 <
      1437    1 -11   9  -1   1     2.46     2.58     2.63 <
      1438    4  -9  -9  -1  -1     1.37     1.79     1.61 <
      1438    1  -9   9   1  -1     1.37     1.79     1.61 <
      1439    4  -9  -9   1  -1     1.36    -0.07     1.29 <
      1439    1  -9   9  -1  -1     1.36    -0.07     1.29 <
      1440    6   0  18  -1   0   304.51   352.77     8.68 o
      1440    5   9  -9  -1   0   304.51   352.77     8.68 o
      1440    4  -9  -9  -1   0   304.51   352.77     8.68 o
      1440    3   0 -18   1   0   304.51   352.77     8.68 o
      1440    2   9   9   1   0   304.51   352.77     8.68 o
      1440    1  -9   9   1   0   304.51   352.77     8.68 o
      1441    6   0  18   1   0   304.51   357.23     7.83 o
      1441    5   9  -9   1   0   304.51   357.23     7.83 o
      1441    4  -9  -9   1   0   304.51   357.23     7.83 o
      1441    3   0 -18  -1   0   304.51   357.23     7.83 o
      1441    2   9   9  -1   0   304.51   357.23     7.83 o
      1441    1  -9   9  -1   0   304.51   357.23     7.83 o
      1442    4  -9  -9  -1   1     2.62    -0.59     1.49 <
      1442    1  -9   9   1   1     2.62    -0.59     1.49 <
      1443    4  -9  -9   1   1     2.62     0.60     1.50 <
      1443    1  -9   9  -1   1     2.62     0.60     1.50 <
      1444    4  -7  -9  -1  -1     2.95     1.57     1.16 <
      1444    1  -7   9   1  -1     2.95     1.57     1.16 <
      1445    4  -7  -9   1  -1     2.95     1.18     1.10 <
      1445    1  -7   9  -1  -1     2.95     1.18     1.10 <
      1446    6  -1  15  -1   0   622.87   671.16    13.48 o
      1446    5   8  -6  -1   0   622.87   671.16    13.48 o
      1446    4  -7  -9  -1   0   622.87   671.16    13.48 o
      1446    3  -1 -15   1   0   622.87   671.16    13.48 o
      1446    2   8   6   1   0   622.87   671.16    13.48 o
      1446    1  -7   9   1   0   622.87   671.16    13.48 o
      1447    6  -1  15   1   0   622.96   669.22    13.51 o
      1447    5   8  -6   1   0   622.96   669.22    13.51 o
      1447    4  -7  -9   1   0   622.96   669.22    13.51 o
      1447    3  -1 -15  -1   0   622.96   669.22    13.51 o
      1447    2   8   6  -1   0   622.96   669.22    13.51 o
      1447    1  -7   9  -1   0   622.96   669.22    13.51 o
      1448    4  -7  -9  -1   1     3.14     3.34     1.25 <
      1448    1  -7   9   1   1     3.14     3.34     1.25 <
      1449    4  -7  -9   1   1     3.35     5.41     1.27 o
      1449    1  -7   9  -1   1     3.35     5.41     1.27 o
      1450    4  -5  -9  -1  -1     1.06    -0.82     0.90 <
      1450    1  -5   9   1  -1     1.06    -0.82     0.90 <
      1451    4  -5  -9   1  -1     1.13     0.21     0.91 <
      1451    1  -5   9  -1  -1     1.13     0.21     0.91 <
      1452    6  -2  12  -1   0   485.27   527.72    10.21 o
      1452    5   7  -3  -1   0   485.27   527.72    10.21 o
      1452    4  -5  -9  -1   0   485.27   527.72    10.21 o
      1452    3  -2 -12   1   0   485.27   527.72    10.21 o
      1452    2   7   3   1   0   485.27   527.72    10.21 o
      1452    1  -5   9   1   0   485.27   527.72    10.21 o
      1453    6  -2  12   1   0   485.27   545.73    10.19 o
      1453    5   7  -3   1   0   485.27   545.73    10.19 o
      1453    4  -5  -9   1   0   485.27   545.73    10.19 o
      1453    3  -2 -12  -1   0   485.27   545.73    10.19 o
      1453    2   7   3  -1   0   485.27   545.73    10.19 o
      1453    1  -5   9  -1   0   485.27   545.73    10.19 o
      1454    4  -5  -9  -1   1     4.52     2.55     1.03 <
      1454    1  -5   9   1   1     4.52     2.55     1.03 <
      1455    4  -5  -9   1   1     4.56     3.86     1.04 o
      1455    1  -5   9  -1   1     4.56     3.86     1.04 o
      1456    4  -3  -9  -1  -1     2.27     1.30     0.90 <
      1456    1  -3   9   1  -1     2.27     1.30     0.90 <
      1457    4  -3  -9   1  -1     2.32     1.97     0.86 <
      1457    1  -3   9  -1  -1     2.32     1.97     0.86 <
      1458    6  -3   9  -1   0   748.76   769.21    13.84 o
      1458    5   6   0  -1   0   748.76   769.21    13.84 o
      1458    4  -3  -9  -1   0   748.76   769.21    13.84 o
      1458    3  -3  -9   1   0   748.76   769.21    13.84 o
      1458    2   6   0   1   0   748.76   769.21    13.84 o
      1458    1  -3   9   1   0   748.76   769.21    13.84 o
      1459    6  -3   9   1   0   748.79   784.70    20.06 o
      1459    5   6   0   1   0   748.79   784.70    20.06 o
      1459    4  -3  -9   1   0   748.79   784.70    20.06 o
      1459    3  -3  -9  -1   0   748.79   784.70    20.06 o
      1459    2   6   0  -1   0   748.79   784.70    20.06 o
      1459    1  -3   9  -1   0   748.79   784.70    20.06 o
      1460    4  -3  -9  -1   1     0.75    -0.01     0.74 <
      1460    1  -3   9   1   1     0.75    -0.01     0.74 <
      1461    4  -3  -9   1   1     0.71    -0.25     0.75 <
      1461    1  -3   9  -1   1     0.71    -0.25     0.75 <
      1462    4  -1  -9  -1  -1     5.30     3.55     0.82 o
      1462    1  -1   9   1  -1     5.30     3.55     0.82 o
      1463    4  -1  -9   1  -1     5.33     4.04     0.82 o
      1463    1  -1   9  -1  -1     5.33     4.04     0.82 o
      1464    6  -4   6  -1   0   260.13   247.03     4.20 o
      1464    5   5   3  -1   0   260.13   247.03     4.20 o
      1464    4  -1  -9  -1   0   260.13   247.03     4.20 o
      1464    3  -4  -6   1   0   260.13   247.03     4.20 o
      1464    2   5  -3   1   0   260.13   247.03     4.20 o
      1464    1  -1   9   1   0   260.13   247.03     4.20 o
      1465    6  -4   6   1   0   260.50   246.89     4.26 o
      1465    5   5   3   1   0   260.50   246.89     4.26 o
      1465    4  -1  -9   1   0   260.50   246.89     4.26 o
      1465    3  -4  -6  -1   0   260.50   246.89     4.26 o
      1465    2   5  -3  -1   0   260.50   246.89     4.26 o
      1465    1  -1   9  -1   0   260.50   246.89     4.26 o
      1466    4  -1  -9  -1   1     0.98     0.56     0.72 <
      1466    1  -1   9   1   1     0.98     0.56     0.72 <
      1467    4  -1  -9   1   1     0.98     0.46     0.69 <
      1467    1  -1   9  -1   1     0.98     0.46     0.69 <
      1468    4   1  -9  -1  -1     0.98     0.54     0.82 <
      1468    1   1   9   1  -1     0.98     0.54     0.82 <
      1469    4   1  -9   1  -1     0.99     1.20     0.86 <
      1469    1   1   9  -1  -1     0.99     1.20     0.86 <
      1470    6  -5   3  -1   0   253.81   253.74     4.57 o
      1470    5   4   6  -1   0   253.81   253.74     4.57 o
      1470    4   1  -9  -1   0   253.81   253.74     4.57 o
      1470    3  -5  -3   1   0   253.81   253.74     4.57 o
      1470    2   4  -6   1   0   253.81   253.74     4.57 o
      1470    1   1   9   1   0   253.81   253.74     4.57 o
      1471    6  -5   3   1   0   253.45   244.89     4.52 o
      1471    5   4   6   1   0   253.45   244.89     4.52 o
      1471    4   1  -9   1   0   253.45   244.89     4.52 o
      1471    3  -5  -3  -1   0   253.45   244.89     4.52 o
      1471    2   4  -6  -1   0   253.45   244.89     4.52 o
      1471    1   1   9  -1   0   253.45   244.89     4.52 o
      1472    4   1  -9  -1   1     5.53     6.47     1.03 o
      1472    1   1   9   1   1     5.53     6.47     1.03 o
      1473    4   1  -9   1   1     5.50     7.04     1.02 o
      1473    1   1   9  -1   1     5.50     7.04     1.02 o
      1474    4   3  -9  -1  -1     0.69     2.22     1.20 <
      1474    1   3   9   1  -1     0.69     2.22     1.20 <
      1475    4   3  -9   1  -1     0.72     0.94     1.08 <
      1475    1   3   9  -1  -1     0.72     0.94     1.08 <
      1476    6  -6   0  -1   0   748.22   836.44    15.60 o
      1476    5   3   9  -1   0   748.22   836.44    15.60 o
      1476    4   3  -9  -1   0   748.22   836.44    15.60 o
      1476    3  -6   0   1   0   748.22   836.44    15.60 o
      1476    2   3  -9   1   0   748.22   836.44    15.60 o
      1476    1   3   9   1   0   748.22   836.44    15.60 o
      1477    6  -6   0   1   0   748.20   802.94    19.76 o
      1477    5   3   9   1   0   748.20   802.94    19.76 o
      1477    4   3  -9   1   0   748.20   802.94    19.76 o
      1477    3  -6   0  -1   0   748.20   802.94    19.76 o
      1477    2   3  -9  -1   0   748.20   802.94    19.76 o
      1477    1   3   9  -1   0   748.20   802.94    19.76 o
      1478    4   3  -9  -1   1     2.33     2.60     1.77 <
      1478    1   3   9   1   1     2.33     2.60     1.77 <
      1479    4   3  -9   1   1     2.29     4.49     1.75 <
      1479    1   3   9  -1   1     2.29     4.49     1.75 <
      1480    4   5  -9  -1  -1     4.58     6.71     1.86 o
      1480    1   5   9   1  -1     4.58     6.71     1.86 o
      1481    4   5  -9   1  -1     4.54     6.73     1.86 o
      1481    1   5   9  -1  -1     4.54     6.73     1.86 o
      1482    6  -7  -3  -1   0   501.65   564.91    14.71 o
      1482    5   2  12  -1   0   501.65   564.91    14.71 o
      1482    4   5  -9  -1   0   501.65   564.91    14.71 o
      1482    3  -7   3   1   0   501.65   564.91    14.71 o
      1482    2   2 -12   1   0   501.65   564.91    14.71 o
      1482    1   5   9   1   0   501.65   564.91    14.71 o
      1483    6  -7  -3   1   0   501.63   565.09    14.83 o
      1483    5   2  12   1   0   501.63   565.09    14.83 o
      1483    4   5  -9   1   0   501.63   565.09    14.83 o
      1483    3  -7   3  -1   0   501.63   565.09    14.83 o
      1483    2   2 -12  -1   0   501.63   565.09    14.83 o
      1483    1   5   9  -1   0   501.63   565.09    14.83 o
      1484    4   5  -9  -1   1     1.03    -0.49     1.52 <
      1484    1   5   9   1   1     1.03    -0.49     1.52 <
      1485    4   5  -9   1   1     0.97     0.25     1.77 <
      1485    1   5   9  -1   1     0.97     0.25     1.77 <
      1486    4   7  -9  -1  -1     3.32     5.78     2.50 <
      1486    1   7   9   1  -1     3.32     5.78     2.50 <
      1487    4   7  -9   1  -1     3.13     4.93     2.17 <
      1487    1   7   9  -1  -1     3.13     4.93     2.17 <
      1488    6  -8  -6  -1   0   633.33   687.46    18.05 o
      1488    5   1  15  -1   0   633.33   687.46    18.05 o
      1488    4   7  -9  -1   0   633.33   687.46    18.05 o
      1488    3  -8   6   1   0   633.33   687.46    18.05 o
      1488    2   1 -15   1   0   633.33   687.46    18.05 o
      1488    1   7   9   1   0   633.33   687.46    18.05 o
      1489    6  -8  -6   1   0   633.27   693.62    18.05 o
      1489    5   1  15   1   0   633.27   693.62    18.05 o
      1489    4   7  -9   1   0   633.27   693.62    18.05 o
      1489    3  -8   6  -1   0   633.27   693.62    18.05 o
      1489    2   1 -15  -1   0   633.27   693.62    18.05 o
      1489    1   7   9  -1   0   633.27   693.62    18.05 o
      1490    4   7  -9  -1   1     2.83     3.76     2.30 <
      1490    1   7   9   1   1     2.83     3.76     2.30 <
      1491    4   7  -9   1   1     2.83     1.19     2.13 <
      1491    1   7   9  -1   1     2.83     1.19     2.13 <
      1492    4   9  -9  -1  -1     2.26    -3.16     2.48 <
      1492    1   9   9   1  -1     2.26    -3.16     2.48 <
      1493    4   9  -9   1  -1     2.26     0.03     2.86 <
      1493    1   9   9  -1  -1     2.26     0.03     2.86 <
      1494    6  -9  -9  -1   0   309.25   308.41    10.75 o
      1494    5   0  18  -1   0   309.25   308.41    10.75 o
      1494    4   9  -9  -1   0   309.25   308.41    10.75 o
      1494    3  -9   9   1   0   309.25   308.41    10.75 o
      1494    2   0 -18   1   0   309.25   308.41    10.75 o
      1494    1   9   9   1   0   309.25   308.41    10.75 o
      1495    6  -9  -9   1   0   309.24   325.00    10.89 o
      1495    5   0  18   1   0   309.24   325.00    10.89 o
      1495    4   9  -9   1   0   309.24   325.00    10.89 o
      1495    3  -9   9  -1   0   309.24   325.00    10.89 o
      1495    2   0 -18  -1   0   309.24   325.00    10.89 o
      1495    1   9   9  -1   0   309.24   325.00    10.89 o
      1496    4   9  -9  -1   1     1.21    -3.29     2.15 <
      1496    1   9   9   1   1     1.21    -3.29     2.15 <
      1497    4   9  -9   1   1     1.23     4.08     2.61 <
      1497    1   9   9  -1   1     1.23     4.08     2.61 <
      1498    4  11  -9   1  -1     2.44     7.82    18.02 <
      1498    1  11   9  -1  -1     2.44     7.82    18.02 <
      1499    6 -10 -12   1   0    10.40    12.60     6.20 <
      1499    5  -1  21   1   0    10.40    12.60     6.20 <
      1499    4  11  -9   1   0    10.40    12.60     6.20 <
      1499    3 -10  12  -1   0    10.40    12.60     6.20 <
      1499    2  -1 -21  -1   0    10.40    12.60     6.20 <
      1499    1  11   9  -1   0    10.40    12.60     6.20 <
      1500    4  11  -9   1   1     2.34    -1.28     4.68 <
      1500    1  11   9  -1   1     2.34    -1.28     4.68 <
      1501    4  13  -9  -1  -1     3.26    -3.20     6.65 <
      1501    1  13   9   1  -1     3.26    -3.20     6.65 <
      1502    4  13  -9   1  -1     3.31     4.37     6.07 <
      1502    1  13   9  -1  -1     3.31     4.37     6.07 <
      1503    6 -11 -15  -1   0    75.46    77.89    10.24 o
      1503    5  -2  24  -1   0    75.46    77.89    10.24 o
      1503    4  13  -9  -1   0    75.46    77.89    10.24 o
      1503    3 -11  15   1   0    75.46    77.89    10.24 o
      1503    2  -2 -24   1   0    75.46    77.89    10.24 o
      1503    1  13   9   1   0    75.46    77.89    10.24 o
      1504    4 -12 -10  -1  -1     2.89     2.10     2.45 <
      1504    1 -12  10   1  -1     2.89     2.10     2.45 <
      1505    4 -12 -10   1  -1     2.96     1.85     6.44 <
      1505    1 -12  10  -1  -1     2.96     1.85     6.44 <
      1506    6   1  23  -1   0   166.24   142.23     8.22 o
      1506    5  11 -13  -1   0   166.24   142.23     8.22 o
      1506    4 -12 -10  -1   0   166.24   142.23     8.22 o
      1506    3   1 -23   1   0   166.24   142.23     8.22 o
      1506    2  11  13   1   0   166.24   142.23     8.22 o
      1506    1 -12  10   1   0   166.24   142.23     8.22 o
      1507    6   1  23   1   0   171.82   157.38     8.43 o
      1507    5  11 -13   1   0   171.82   157.38     8.43 o
      1507    4 -12 -10   1   0   171.82   157.38     8.43 o
      1507    3   1 -23  -1   0   171.82   157.38     8.43 o
      1507    2  11  13  -1   0   171.82   157.38     8.43 o
      1507    1 -12  10  -1   0   171.82   157.38     8.43 o
      1508    4 -12 -10  -1   1     0.50    -2.34     4.94 <
      1508    1 -12  10   1   1     0.50    -2.34     4.94 <
      1509    4 -12 -10   1   1     0.52     6.11     2.64 <
      1509    1 -12  10  -1   1     0.52     6.11     2.64 <
      1510    4 -10 -10  -1  -1     4.69     1.06     1.95 <
      1510    1 -10  10   1  -1     4.69     1.06     1.95 <
      1511    4 -10 -10   1  -1     4.69     2.70     1.54 <
      1511    1 -10  10  -1  -1     4.69     2.70     1.54 <
      1512    6   0  20  -1   0  1023.24  1137.52    20.25 o
      1512    5  10 -10  -1   0  1023.24  1137.52    20.25 o
      1512    4 -10 -10  -1   0  1023.24  1137.52    20.25 o
      1512    3   0 -20   1   0  1023.24  1137.52    20.25 o
      1512    2  10  10   1   0  1023.24  1137.52    20.25 o
      1512    1 -10  10   1   0  1023.24  1137.52    20.25 o
      1513    6   0  20   1   0  1023.11  1141.64    21.78 o
      1513    5  10 -10   1   0  1023.11  1141.64    21.78 o
      1513    4 -10 -10   1   0  1023.11  1141.64    21.78 o
      1513    3   0 -20  -1   0  1023.11  1141.64    21.78 o
      1513    2  10  10  -1   0  1023.11  1141.64    21.78 o
      1513    1 -10  10  -1   0  1023.11  1141.64    21.78 o
      1514    4 -10 -10  -1   1     1.39     1.06     1.34 <
      1514    1 -10  10   1   1     1.39     1.06     1.34 <
      1515    4 -10 -10   1   1     1.39     1.81     1.84 <
      1515    1 -10  10  -1   1     1.39     1.81     1.84 <
      1516    4  -8 -10  -1  -1     3.41     2.68     1.37 <
      1516    1  -8  10   1  -1     3.41     2.68     1.37 <
      1517    4  -8 -10   1  -1     3.36     0.23     1.39 <
      1517    1  -8  10  -1  -1     3.36     0.23     1.39 <
      1518    6  -1  17  -1   0   742.00   765.58    15.24 o
      1518    5   9  -7  -1   0   742.00   765.58    15.24 o
      1518    4  -8 -10  -1   0   742.00   765.58    15.24 o
      1518    3  -1 -17   1   0   742.00   765.58    15.24 o
      1518    2   9   7   1   0   742.00   765.58    15.24 o
      1518    1  -8  10   1   0   742.00   765.58    15.24 o
      1519    6  -1  17   1   0   719.54   756.37    15.28 o
      1519    5   9  -7   1   0   719.54   756.37    15.28 o
      1519    4  -8 -10   1   0   719.54   756.37    15.28 o
      1519    3  -1 -17  -1   0   719.54   756.37    15.28 o
      1519    2   9   7  -1   0   719.54   756.37    15.28 o
      1519    1  -8  10  -1   0   719.54   756.37    15.28 o
      1520    4  -8 -10  -1   1     0.53     0.22     1.16 <
      1520    1  -8  10   1   1     0.53     0.22     1.16 <
      1521    4  -8 -10   1   1     0.45     0.99     1.23 <
      1521    1  -8  10  -1   1     0.45     0.99     1.23 <
      1522    4  -6 -10  -1  -1     2.85     2.09     1.17 <
      1522    1  -6  10   1  -1     2.85     2.09     1.17 <
      1523    4  -6 -10   1  -1     2.81     2.24     1.12 <
      1523    1  -6  10  -1  -1     2.81     2.24     1.12 <
      1524    6  -2  14  -1   0   456.41   436.05     8.32 o
      1524    5   8  -4  -1   0   456.41   436.05     8.32 o
      1524    4  -6 -10  -1   0   456.41   436.05     8.32 o
      1524    3  -2 -14   1   0   456.41   436.05     8.32 o
      1524    2   8   4   1   0   456.41   436.05     8.32 o
      1524    1  -6  10   1   0   456.41   436.05     8.32 o
      1525    6  -2  14   1   0   363.18   351.44     8.56 o
      1525    5   8  -4   1   0   363.18   351.44     8.56 o
      1525    4  -6 -10   1   0   363.18   351.44     8.56 o
      1525    3  -2 -14  -1   0   363.18   351.44     8.56 o
      1525    2   8   4  -1   0   363.18   351.44     8.56 o
      1525    1  -6  10  -1   0   363.18   351.44     8.56 o
      1526    4  -6 -10  -1   1     1.95     0.94     1.04 <
      1526    1  -6  10   1   1     1.95     0.94     1.04 <
      1527    4  -6 -10   1   1     1.87    -0.23     0.95 <
      1527    1  -6  10  -1   1     1.87    -0.23     0.95 <
      1528    4  -4 -10  -1  -1     0.65     0.56     0.86 <
      1528    1  -4  10   1  -1     0.65     0.56     0.86 <
      1529    4  -4 -10   1  -1     0.77     0.42     1.04 <
      1529    1  -4  10  -1  -1     0.77     0.42     1.04 <
      1530    6  -3  11  -1   0   586.54   553.05    11.16 o
      1530    5   7  -1  -1   0   586.54   553.05    11.16 o
      1530    4  -4 -10  -1   0   586.54   553.05    11.16 o
      1530    3  -3 -11   1   0   586.54   553.05    11.16 o
      1530    2   7   1   1   0   586.54   553.05    11.16 o
      1530    1  -4  10   1   0   586.54   553.05    11.16 o
      1531    6  -3  11   1   0   607.22   573.59    10.54 o
      1531    5   7  -1   1   0   607.22   573.59    10.54 o
      1531    4  -4 -10   1   0   607.22   573.59    10.54 o
      1531    3  -3 -11  -1   0   607.22   573.59    10.54 o
      1531    2   7   1  -1   0   607.22   573.59    10.54 o
      1531    1  -4  10  -1   0   607.22   573.59    10.54 o
      1532    4  -4 -10  -1   1     1.83     1.52     0.99 <
      1532    1  -4  10   1   1     1.83     1.52     0.99 <
      1533    4  -4 -10   1   1     1.86     0.68     0.89 <
      1533    1  -4  10  -1   1     1.86     0.68     0.89 <
      1534    4  -2 -10  -1  -1     0.37    -0.09     0.86 <
      1534    1  -2  10   1  -1     0.37    -0.09     0.86 <
      1535    4  -2 -10   1  -1     0.39     0.65     1.10 <
      1535    1  -2  10  -1  -1     0.39     0.65     1.10 <
      1536    6  -4   8  -1   0   639.66   531.58    14.22 o
      1536    5   6   2  -1   0   639.66   531.58    14.22 o
      1536    4  -2 -10  -1   0   639.66   531.58    14.22 o
      1536    3  -4  -8   1   0   639.66   531.58    14.22 o
      1536    2   6  -2   1   0   639.66   531.58    14.22 o
      1536    1  -2  10   1   0   639.66   531.58    14.22 o
      1537    6  -4   8   1   0   701.69   602.25    14.51 o
      1537    5   6   2   1   0   701.69   602.25    14.51 o
      1537    4  -2 -10   1   0   701.69   602.25    14.51 o
      1537    3  -4  -8  -1   0   701.69   602.25    14.51 o
      1537    2   6  -2  -1   0   701.69   602.25    14.51 o
      1537    1  -2  10  -1   0   701.69   602.25    14.51 o
      1538    4  -2 -10  -1   1     2.57     2.81     1.08 <
      1538    1  -2  10   1   1     2.57     2.81     1.08 <
      1539    4  -2 -10   1   1     2.38     2.40     1.20 <
      1539    1  -2  10  -1   1     2.38     2.40     1.20 <
      1540    4   0 -10  -1  -1    21.94    22.59     1.35 o
      1540    1   0  10   1  -1    21.94    22.59     1.35 o
      1541    4   0 -10   1  -1    22.26    20.88     1.34 o
      1541    1   0  10  -1  -1    22.26    20.88     1.34 o
      1542    6  -5   5  -1   0 18850.70 18813.50   193.47 o
      1542    5   5   5  -1   0 18850.70 18813.50   193.47 o
      1542    4   0 -10  -1   0 18850.70 18813.50   193.47 o
      1542    3  -5  -5   1   0 18850.70 18813.50   193.47 o
      1542    2   5  -5   1   0 18850.70 18813.50   193.47 o
      1542    1   0  10   1   0 18850.70 18813.50   193.47 o
      1543    6  -5   5   1   0 18849.60 18782.20   188.23 o
      1543    5   5   5   1   0 18849.60 18782.20   188.23 o
      1543    4   0 -10   1   0 18849.60 18782.20   188.23 o
      1543    3  -5  -5  -1   0 18849.60 18782.20   188.23 o
      1543    2   5  -5  -1   0 18849.60 18782.20   188.23 o
      1543    1   0  10  -1   0 18849.60 18782.20   188.23 o
      1544    4   0 -10  -1   1    23.01    24.19     1.41 o
      1544    1   0  10   1   1    23.01    24.19     1.41 o
      1545    4   0 -10   1   1    22.69    26.72     1.45 o
      1545    1   0  10  -1   1    22.69    26.72     1.45 o
      1546    4   2 -10  -1  -1     2.54     2.48     1.64 <
      1546    1   2  10   1  -1     2.54     2.48     1.64 <
      1547    4   2 -10   1  -1     2.72     5.15     1.71 o
      1547    1   2  10  -1  -1     2.72     5.15     1.71 o
      1548    6  -6   2  -1   0   707.17   711.60    17.18 o
      1548    5   4   8  -1   0   707.17   711.60    17.18 o
      1548    4   2 -10  -1   0   707.17   711.60    17.18 o
      1548    3  -6  -2   1   0   707.17   711.60    17.18 o
      1548    2   4  -8   1   0   707.17   711.60    17.18 o
      1548    1   2  10   1   0   707.17   711.60    17.18 o
      1549    6  -6   2   1   0   642.95   657.80    16.96 o
      1549    5   4   8   1   0   642.95   657.80    16.96 o
      1549    4   2 -10   1   0   642.95   657.80    16.96 o
      1549    3  -6  -2  -1   0   642.95   657.80    16.96 o
      1549    2   4  -8  -1   0   642.95   657.80    16.96 o
      1549    1   2  10  -1   0   642.95   657.80    16.96 o
      1550    4   2 -10  -1   1     0.40     1.45     1.75 <
      1550    1   2  10   1   1     0.40     1.45     1.75 <
      1551    4   2 -10   1   1     0.37     1.04     1.34 <
      1551    1   2  10  -1   1     0.37     1.04     1.34 <
      1552    4   4 -10  -1  -1     2.08     3.98     2.29 <
      1552    1   4  10   1  -1     2.08     3.98     2.29 <
      1553    4   4 -10   1  -1     2.04     2.76     2.03 <
      1553    1   4  10  -1  -1     2.04     2.76     2.03 <
      1554    6  -7  -1  -1   0   608.98   594.59    15.34 o
      1554    5   3  11  -1   0   608.98   594.59    15.34 o
      1554    4   4 -10  -1   0   608.98   594.59    15.34 o
      1554    3  -7   1   1   0   608.98   594.59    15.34 o
      1554    2   3 -11   1   0   608.98   594.59    15.34 o
      1554    1   4  10   1   0   608.98   594.59    15.34 o
      1555    6  -7  -1   1   0   586.95   579.55    15.13 o
      1555    5   3  11   1   0   586.95   579.55    15.13 o
      1555    4   4 -10   1   0   586.95   579.55    15.13 o
      1555    3  -7   1  -1   0   586.95   579.55    15.13 o
      1555    2   3 -11  -1   0   586.95   579.55    15.13 o
      1555    1   4  10  -1   0   586.95   579.55    15.13 o
      1556    4   4 -10  -1   1     0.85     2.50     1.62 <
      1556    1   4  10   1   1     0.85     2.50     1.62 <
      1557    4   4 -10   1   1     0.72     1.66     1.64 <
      1557    1   4  10  -1   1     0.72     1.66     1.64 <
      1558    4   6 -10  -1  -1     1.98     2.48     1.97 <
      1558    1   6  10   1  -1     1.98     2.48     1.97 <
      1559    4   6 -10   1  -1     2.05    -3.00     1.49 <
      1559    1   6  10  -1  -1     2.05    -3.00     1.49 <
      1560    6  -8  -4  -1   0   374.13   390.68    12.12 o
      1560    5   2  14  -1   0   374.13   390.68    12.12 o
      1560    4   6 -10  -1   0   374.13   390.68    12.12 o
      1560    3  -8   4   1   0   374.13   390.68    12.12 o
      1560    2   2 -14   1   0   374.13   390.68    12.12 o
      1560    1   6  10   1   0   374.13   390.68    12.12 o
      1561    6  -8  -4   1   0   470.52   474.55    12.41 o
      1561    5   2  14   1   0   470.52   474.55    12.41 o
      1561    4   6 -10   1   0   470.52   474.55    12.41 o
      1561    3  -8   4  -1   0   470.52   474.55    12.41 o
      1561    2   2 -14  -1   0   470.52   474.55    12.41 o
      1561    1   6  10  -1   0   470.52   474.55    12.41 o
      1562    4   6 -10  -1   1     2.80     5.03     2.16 <
      1562    1   6  10   1   1     2.80     5.03     2.16 <
      1563    4   6 -10   1   1     2.85     2.40     1.96 <
      1563    1   6  10  -1   1     2.85     2.40     1.96 <
      1564    4   8 -10  -1  -1     0.43    -2.03     2.22 <
      1564    1   8  10   1  -1     0.43    -2.03     2.22 <
      1565    4   8 -10   1  -1     0.51    -0.05     2.28 <
      1565    1   8  10  -1  -1     0.51    -0.05     2.28 <
      1566    6  -9  -7  -1   0   730.01   776.79    20.85 o
      1566    5   1  17  -1   0   730.01   776.79    20.85 o
      1566    4   8 -10  -1   0   730.01   776.79    20.85 o
      1566    3  -9   7   1   0   730.01   776.79    20.85 o
      1566    2   1 -17   1   0   730.01   776.79    20.85 o
      1566    1   8  10   1   0   730.01   776.79    20.85 o
      1567    6  -9  -7   1   0   752.92   809.21    21.07 o
      1567    5   1  17   1   0   752.92   809.21    21.07 o
      1567    4   8 -10   1   0   752.92   809.21    21.07 o
      1567    3  -9   7  -1   0   752.92   809.21    21.07 o
      1567    2   1 -17  -1   0   752.92   809.21    21.07 o
      1567    1   8  10  -1   0   752.92   809.21    21.07 o
      1568    4   8 -10  -1   1     3.73     2.71     2.63 <
      1568    1   8  10   1   1     3.73     2.71     2.63 <
      1569    4   8 -10   1   1     3.78     3.66     3.12 <
      1569    1   8  10  -1   1     3.78     3.66     3.12 <
      1570    4  10 -10   1  -1     1.27     0.02     3.13 <
      1570    1  10  10  -1  -1     1.27     0.02     3.13 <
      1571    4  12 -10   1  -1     0.55     6.96     6.13 <
      1571    1  12  10  -1  -1     0.55     6.96     6.13 <
      1572    6 -11 -13   1   0   169.87   151.46    12.97 o
      1572    5  -1  23   1   0   169.87   151.46    12.97 o
      1572    4  12 -10   1   0   169.87   151.46    12.97 o
      1572    3 -11  13  -1   0   169.87   151.46    12.97 o
      1572    2  -1 -23  -1   0   169.87   151.46    12.97 o
      1572    1  12  10  -1   0   169.87   151.46    12.97 o
      1573    4  12 -10   1   1     3.36     1.31     5.60 <
      1573    1  12  10  -1   1     3.36     1.31     5.60 <
      1574    4 -11 -11  -1  -1     6.37    -3.38     1.93 <
      1574    1 -11  11   1  -1     6.37    -3.38     1.93 <
      1575    4 -11 -11   1  -1     6.35    -0.37     1.79 <
      1575    1 -11  11  -1  -1     6.35    -0.37     1.79 <
      1576    6   0  22  -1   0  1570.45  1752.14    46.67 o
      1576    5  11 -11  -1   0  1570.45  1752.14    46.67 o
      1576    4 -11 -11  -1   0  1570.45  1752.14    46.67 o
      1576    3   0 -22   1   0  1570.45  1752.14    46.67 o
      1576    2  11  11   1   0  1570.45  1752.14    46.67 o
      1576    1 -11  11   1   0  1570.45  1752.14    46.67 o
      1577    6   0  22   1   0  1570.20  1627.33    39.26 o
      1577    5  11 -11   1   0  1570.20  1627.33    39.26 o
      1577    4 -11 -11   1   0  1570.20  1627.33    39.26 o
      1577    3   0 -22  -1   0  1570.20  1627.33    39.26 o
      1577    2  11  11  -1   0  1570.20  1627.33    39.26 o
      1577    1 -11  11  -1   0  1570.20  1627.33    39.26 o
      1578    4 -11 -11  -1   1     8.06     3.45     3.20 <
      1578    1 -11  11   1   1     8.06     3.45     3.20 <
      1579    4 -11 -11   1   1     8.11    -1.49     3.18 <
      1579    1 -11  11  -1   1     8.11    -1.49     3.18 <
      1580    4  -9 -11  -1  -1     2.91     0.27     1.40 <
      1580    1  -9  11   1  -1     2.91     0.27     1.40 <
      1581    4  -9 -11   1  -1     2.92    -1.75     1.29 <
      1581    1  -9  11  -1  -1     2.92    -1.75     1.29 <
      1582    6  -1  19  -1   0   632.86   702.15    14.93 o
      1582    5  10  -8  -1   0   632.86   702.15    14.93 o
      1582    4  -9 -11  -1   0   632.86   702.15    14.93 o
      1582    3  -1 -19   1   0   632.86   702.15    14.93 o
      1582    2  10   8   1   0   632.86   702.15    14.93 o
      1582    1  -9  11   1   0   632.86   702.15    14.93 o
      1583    6  -1  19   1   0   649.83   728.81    14.97 o
      1583    5  10  -8   1   0   649.83   728.81    14.97 o
      1583    4  -9 -11   1   0   649.83   728.81    14.97 o
      1583    3  -1 -19  -1   0   649.83   728.81    14.97 o
      1583    2  10   8  -1   0   649.83   728.81    14.97 o
      1583    1  -9  11  -1   0   649.83   728.81    14.97 o
      1584    4  -9 -11  -1   1     3.89     2.75     1.43 <
      1584    1  -9  11   1   1     3.89     2.75     1.43 <
      1585    4  -9 -11   1   1     3.83     2.61     1.56 <
      1585    1  -9  11  -1   1     3.83     2.61     1.56 <
      1586    4  -7 -11  -1  -1     2.28    -0.15     1.06 <
      1586    1  -7  11   1  -1     2.28    -0.15     1.06 <
      1587    4  -7 -11   1  -1     2.39    -0.37     1.20 <
      1587    1  -7  11  -1  -1     2.39    -0.37     1.20 <
      1588    6  -2  16  -1   0   851.54   884.76    17.32 o
      1588    5   9  -5  -1   0   851.54   884.76    17.32 o
      1588    4  -7 -11  -1   0   851.54   884.76    17.32 o
      1588    3  -2 -16   1   0   851.54   884.76    17.32 o
      1588    2   9   5   1   0   851.54   884.76    17.32 o
      1588    1  -7  11   1   0   851.54   884.76    17.32 o
      1589    6  -2  16   1   0   860.29   908.58    16.46 o
      1589    5   9  -5   1   0   860.29   908.58    16.46 o
      1589    4  -7 -11   1   0   860.29   908.58    16.46 o
      1589    3  -2 -16  -1   0   860.29   908.58    16.46 o
      1589    2   9   5  -1   0   860.29   908.58    16.46 o
      1589    1  -7  11  -1   0   860.29   908.58    16.46 o
      1590    4  -7 -11  -1   1     2.37     1.79     1.22 <
      1590    1  -7  11   1   1     2.37     1.79     1.22 <
      1591    4  -7 -11   1   1     2.42    -0.06     1.19 <
      1591    1  -7  11  -1   1     2.42    -0.06     1.19 <
      1592    4  -5 -11  -1  -1     0.35     1.87     1.08 <
      1592    1  -5  11   1  -1     0.35     1.87     1.08 <
      1593    4  -5 -11   1  -1     0.25     1.25     1.03 <
      1593    1  -5  11  -1  -1     0.25     1.25     1.03 <
      1594    6  -3  13  -1   0   296.61   269.14     7.35 o
      1594    5   8  -2  -1   0   296.61   269.14     7.35 o
      1594    4  -5 -11  -1   0   296.61   269.14     7.35 o
      1594    3  -3 -13   1   0   296.61   269.14     7.35 o
      1594    2   8   2   1   0   296.61   269.14     7.35 o
      1594    1  -5  11   1   0   296.61   269.14     7.35 o
      1595    6  -3  13   1   0   218.18   205.95     5.25 o
      1595    5   8  -2   1   0   218.18   205.95     5.25 o
      1595    4  -5 -11   1   0   218.18   205.95     5.25 o
      1595    3  -3 -13  -1   0   218.18   205.95     5.25 o
      1595    2   8   2  -1   0   218.18   205.95     5.25 o
      1595    1  -5  11  -1   0   218.18   205.95     5.25 o
      1596    4  -5 -11  -1   1     2.72     3.43     1.18 <
      1596    1  -5  11   1   1     2.72     3.43     1.18 <
      1597    4  -5 -11   1   1     2.69     3.58     1.22 <
      1597    1  -5  11  -1   1     2.69     3.58     1.22 <
      1598    4  -3 -11  -1  -1     0.45    -0.52     1.30 <
      1598    1  -3  11   1  -1     0.45    -0.52     1.30 <
      1599    4  -3 -11   1  -1     0.43     0.78     1.08 <
      1599    1  -3  11  -1  -1     0.43     0.78     1.08 <
      1600    6  -4  10  -1   0   597.03   532.17    14.16 o
      1600    5   7   1  -1   0   597.03   532.17    14.16 o
      1600    4  -3 -11  -1   0   597.03   532.17    14.16 o
      1600    3  -4 -10   1   0   597.03   532.17    14.16 o
      1600    2   7  -1   1   0   597.03   532.17    14.16 o
      1600    1  -3  11   1   0   597.03   532.17    14.16 o
      1601    6  -4  10   1   0   575.54   552.03    11.75 o
      1601    5   7   1   1   0   575.54   552.03    11.75 o
      1601    4  -3 -11   1   0   575.54   552.03    11.75 o
      1601    3  -4 -10  -1   0   575.54   552.03    11.75 o
      1601    2   7  -1  -1   0   575.54   552.03    11.75 o
      1601    1  -3  11  -1   0   575.54   552.03    11.75 o
      1602    4  -3 -11  -1   1     3.21     4.00     1.18 o
      1602    1  -3  11   1   1     3.21     4.00     1.18 o
      1603    4  -3 -11   1   1     3.34     2.93     1.08 <
      1603    1  -3  11  -1   1     3.34     2.93     1.08 <
      1604    4  -1 -11  -1  -1     6.03     5.45     1.70 o
      1604    1  -1  11   1  -1     6.03     5.45     1.70 o
      1605    4  -1 -11   1  -1     6.02     6.49     1.66 o
      1605    1  -1  11  -1  -1     6.02     6.49     1.66 o
      1606    6  -5   7  -1   0  4690.52  4647.30    91.58 o
      1606    5   6   4  -1   0  4690.52  4647.30    91.58 o
      1606    4  -1 -11  -1   0  4690.52  4647.30    91.58 o
      1606    3  -5  -7   1   0  4690.52  4647.30    91.58 o
      1606    2   6  -4   1   0  4690.52  4647.30    91.58 o
      1606    1  -1  11   1   0  4690.52  4647.30    91.58 o
      1607    6  -5   7   1   0  4774.39  4724.11    91.57 o
      1607    5   6   4   1   0  4774.39  4724.11    91.57 o
      1607    4  -1 -11   1   0  4774.39  4724.11    91.57 o
      1607    3  -5  -7  -1   0  4774.39  4724.11    91.57 o
      1607    2   6  -4  -1   0  4774.39  4724.11    91.57 o
      1607    1  -1  11  -1   0  4774.39  4724.11    91.57 o
      1608    4  -1 -11  -1   1     4.61     9.73     2.03 o
      1608    1  -1  11   1   1     4.61     9.73     2.03 o
      1609    4  -1 -11   1   1     4.86     7.27     1.65 o
      1609    1  -1  11  -1   1     4.86     7.27     1.65 o
      1610    4   1 -11  -1  -1     4.72     8.05     1.75 o
      1610    1   1  11   1  -1     4.72     8.05     1.75 o
      1611    4   1 -11   1  -1     4.47     4.93     1.69 <
      1611    1   1  11  -1  -1     4.47     4.93     1.69 <
      1612    6  -6   4  -1   0  4769.57  4845.70    97.25 o
      1612    5   5   7  -1   0  4769.57  4845.70    97.25 o
      1612    4   1 -11  -1   0  4769.57  4845.70    97.25 o
      1612    3  -6  -4   1   0  4769.57  4845.70    97.25 o
      1612    2   5  -7   1   0  4769.57  4845.70    97.25 o
      1612    1   1  11   1   0  4769.57  4845.70    97.25 o
      1613    6  -6   4   1   0  4685.82  4603.75    91.62 o
      1613    5   5   7   1   0  4685.82  4603.75    91.62 o
      1613    4   1 -11   1   0  4685.82  4603.75    91.62 o
      1613    3  -6  -4  -1   0  4685.82  4603.75    91.62 o
      1613    2   5  -7  -1   0  4685.82  4603.75    91.62 o
      1613    1   1  11  -1   0  4685.82  4603.75    91.62 o
      1614    4   1 -11  -1   1     6.54     9.04     1.99 o
      1614    1   1  11   1   1     6.54     9.04     1.99 o
      1615    4   1 -11   1   1     6.55     6.73     1.65 o
      1615    1   1  11  -1   1     6.55     6.73     1.65 o
      1616    4   3 -11  -1  -1     3.50     3.69     2.14 <
      1616    1   3  11   1  -1     3.50     3.69     2.14 <
      1617    4   3 -11   1  -1     3.35     2.64     1.90 <
      1617    1   3  11  -1  -1     3.35     2.64     1.90 <
      1618    6  -7   1  -1   0   584.61   560.33    14.91 o
      1618    5   4  10  -1   0   584.61   560.33    14.91 o
      1618    4   3 -11  -1   0   584.61   560.33    14.91 o
      1618    3  -7  -1   1   0   584.61   560.33    14.91 o
      1618    2   4 -10   1   0   584.61   560.33    14.91 o
      1618    1   3  11   1   0   584.61   560.33    14.91 o
      1619    6  -7   1   1   0   606.91   595.10    23.65 o
      1619    5   4  10   1   0   606.91   595.10    23.65 o
      1619    4   3 -11   1   0   606.91   595.10    23.65 o
      1619    3  -7  -1  -1   0   606.91   595.10    23.65 o
      1619    2   4 -10  -1   0   606.91   595.10    23.65 o
      1619    1   3  11  -1   0   606.91   595.10    23.65 o
      1620    4   3 -11  -1   1     0.47    -1.07     1.60 <
      1620    1   3  11   1   1     0.47    -1.07     1.60 <
      1621    4   3 -11   1   1     0.50    -1.42     1.38 <
      1621    1   3  11  -1   1     0.50    -1.42     1.38 <
      1622    4   5 -11  -1  -1     2.80     4.06     2.52 <
      1622    1   5  11   1  -1     2.80     4.06     2.52 <
      1623    4   5 -11   1  -1     2.80     1.49     2.42 <
      1623    1   5  11  -1  -1     2.80     1.49     2.42 <
      1624    6  -8  -2  -1   0   219.44   220.09     7.90 o
      1624    5   3  13  -1   0   219.44   220.09     7.90 o
      1624    4   5 -11  -1   0   219.44   220.09     7.90 o
      1624    3  -8   2   1   0   219.44   220.09     7.90 o
      1624    2   3 -13   1   0   219.44   220.09     7.90 o
      1624    1   5  11   1   0   219.44   220.09     7.90 o
      1625    6  -8  -2   1   0   298.85   308.15    16.41 o
      1625    5   3  13   1   0   298.85   308.15    16.41 o
      1625    4   5 -11   1   0   298.85   308.15    16.41 o
      1625    3  -8   2  -1   0   298.85   308.15    16.41 o
      1625    2   3 -13  -1   0   298.85   308.15    16.41 o
      1625    1   5  11  -1   0   298.85   308.15    16.41 o
      1626    4   5 -11  -1   1     0.26    -1.08     1.81 <
      1626    1   5  11   1   1     0.26    -1.08     1.81 <
      1627    4   5 -11   1   1     0.37    -1.31     1.71 <
      1627    1   5  11  -1   1     0.37    -1.31     1.71 <
      1628    4   7 -11  -1  -1     2.15     6.43     2.89 <
      1628    1   7  11   1  -1     2.15     6.43     2.89 <
      1629    4   7 -11   1  -1     2.12    -2.87     2.18 <
      1629    1   7  11  -1  -1     2.12    -2.87     2.18 <
      1630    6  -9  -5  -1   0   880.53   963.67    23.86 o
      1630    5   2  16  -1   0   880.53   963.67    23.86 o
      1630    4   7 -11  -1   0   880.53   963.67    23.86 o
      1630    3  -9   5   1   0   880.53   963.67    23.86 o
      1630    2   2 -16   1   0   880.53   963.67    23.86 o
      1630    1   7  11   1   0   880.53   963.67    23.86 o
      1631    6  -9  -5   1   0   871.00   971.13    24.11 o
      1631    5   2  16   1   0   871.00   971.13    24.11 o
      1631    4   7 -11   1   0   871.00   971.13    24.11 o
      1631    3  -9   5  -1   0   871.00   971.13    24.11 o
      1631    2   2 -16  -1   0   871.00   971.13    24.11 o
      1631    1   7  11  -1   0   871.00   971.13    24.11 o
      1632    4   7 -11  -1   1     2.81     1.22     2.32 <
      1632    1   7  11   1   1     2.81     1.22     2.32 <
      1633    4   7 -11   1   1     2.68     1.79     2.52 <
      1633    1   7  11  -1   1     2.68     1.79     2.52 <
      1634    4   9 -11  -1  -1     3.28     0.82     3.17 <
      1634    1   9  11   1  -1     3.28     0.82     3.17 <
      1635    4   9 -11   1  -1     3.34    -1.60     3.02 <
      1635    1   9  11  -1  -1     3.34    -1.60     3.02 <
      1636    6 -10  -8  -1   0   673.47   740.39    20.37 o
      1636    5   1  19  -1   0   673.47   740.39    20.37 o
      1636    4   9 -11  -1   0   673.47   740.39    20.37 o
      1636    3 -10   8   1   0   673.47   740.39    20.37 o
      1636    2   1 -19   1   0   673.47   740.39    20.37 o
      1636    1   9  11   1   0   673.47   740.39    20.37 o
      1637    6 -10  -8   1   0   655.08   714.51    20.38 o
      1637    5   1  19   1   0   655.08   714.51    20.38 o
      1637    4   9 -11   1   0   655.08   714.51    20.38 o
      1637    3 -10   8  -1   0   655.08   714.51    20.38 o
      1637    2   1 -19  -1   0   655.08   714.51    20.38 o
      1637    1   9  11  -1   0   655.08   714.51    20.38 o
      1638    4   9 -11  -1   1     3.12     0.33     3.21 <
      1638    1   9  11   1   1     3.12     0.33     3.21 <
      1639    4   9 -11   1   1     3.11     1.27     2.99 <
      1639    1   9  11  -1   1     3.11     1.27     2.99 <
      1640    4 -12 -12  -1  -1     3.32     3.13     2.24 <
      1640    1 -12  12   1  -1     3.32     3.13     2.24 <
      1641    4 -12 -12   1  -1     3.33    -7.64     3.70 <
      1641    1 -12  12  -1  -1     3.33    -7.64     3.70 <
      1642    6   0  24  -1   0    15.30     1.04     4.68 <
      1642    5  12 -12  -1   0    15.30     1.04     4.68 <
      1642    4 -12 -12  -1   0    15.30     1.04     4.68 <
      1642    3   0 -24   1   0    15.30     1.04     4.68 <
      1642    2  12  12   1   0    15.30     1.04     4.68 <
      1642    1 -12  12   1   0    15.30     1.04     4.68 <
      1643    6   0  24   1   0    15.31     9.44     6.76 <
      1643    5  12 -12   1   0    15.31     9.44     6.76 <
      1643    4 -12 -12   1   0    15.31     9.44     6.76 <
      1643    3   0 -24  -1   0    15.31     9.44     6.76 <
      1643    2  12  12  -1   0    15.31     9.44     6.76 <
      1643    1 -12  12  -1   0    15.31     9.44     6.76 <
      1644    4 -12 -12  -1   1     3.64    -0.27     4.75 <
      1644    1 -12  12   1   1     3.64    -0.27     4.75 <
      1645    4 -12 -12   1   1     3.64     0.90     4.69 <
      1645    1 -12  12  -1   1     3.64     0.90     4.69 <
      1646    4 -10 -12  -1  -1     3.18     1.36     2.00 <
      1646    1 -10  12   1  -1     3.18     1.36     2.00 <
      1647    4 -10 -12   1  -1     3.23     0.23     1.57 <
      1647    1 -10  12  -1  -1     3.23     0.23     1.57 <
      1648    6  -1  21  -1   0     8.40    10.67     2.35 o
      1648    5  11  -9  -1   0     8.40    10.67     2.35 o
      1648    4 -10 -12  -1   0     8.40    10.67     2.35 o
      1648    3  -1 -21   1   0     8.40    10.67     2.35 o
      1648    2  11   9   1   0     8.40    10.67     2.35 o
      1648    1 -10  12   1   0     8.40    10.67     2.35 o
      1649    6  -1  21   1   0     8.44     6.42     1.86 o
      1649    5  11  -9   1   0     8.44     6.42     1.86 o
      1649    4 -10 -12   1   0     8.44     6.42     1.86 o
      1649    3  -1 -21  -1   0     8.44     6.42     1.86 o
      1649    2  11   9  -1   0     8.44     6.42     1.86 o
      1649    1 -10  12  -1   0     8.44     6.42     1.86 o
      1650    4 -10 -12  -1   1     3.47    -3.27     2.80 <
      1650    1 -10  12   1   1     3.47    -3.27     2.80 <
      1651    4 -10 -12   1   1     3.45    -2.78     1.41 <
      1651    1 -10  12  -1   1     3.45    -2.78     1.41 <
      1652    4  -8 -12  -1  -1     3.26     5.39     1.73 o
      1652    1  -8  12   1  -1     3.26     5.39     1.73 o
      1653    4  -8 -12   1  -1     3.26    -0.78     1.25 <
      1653    1  -8  12  -1  -1     3.26    -0.78     1.25 <
      1654    6  -2  18  -1   0   136.54   151.31     4.85 o
      1654    5  10  -6  -1   0   136.54   151.31     4.85 o
      1654    4  -8 -12  -1   0   136.54   151.31     4.85 o
      1654    3  -2 -18   1   0   136.54   151.31     4.85 o
      1654    2  10   6   1   0   136.54   151.31     4.85 o
      1654    1  -8  12   1   0   136.54   151.31     4.85 o
      1655    6  -2  18   1   0   136.66   151.12     4.89 o
      1655    5  10  -6   1   0   136.66   151.12     4.89 o
      1655    4  -8 -12   1   0   136.66   151.12     4.89 o
      1655    3  -2 -18  -1   0   136.66   151.12     4.89 o
      1655    2  10   6  -1   0   136.66   151.12     4.89 o
      1655    1  -8  12  -1   0   136.66   151.12     4.89 o
      1656    4  -8 -12  -1   1     2.28    -1.37     1.14 <
      1656    1  -8  12   1   1     2.28    -1.37     1.14 <
      1657    4  -8 -12   1   1     2.45    -0.05     1.46 <
      1657    1  -8  12  -1   1     2.45    -0.05     1.46 <
      1658    4  -6 -12  -1  -1     3.62     3.49     1.11 o
      1658    1  -6  12   1  -1     3.62     3.49     1.11 o
      1659    4  -6 -12   1  -1     3.63     4.00     1.32 o
      1659    1  -6  12  -1  -1     3.63     4.00     1.32 o
      1660    6  -3  15  -1   0   462.75   500.01    10.13 o
      1660    5   9  -3  -1   0   462.75   500.01    10.13 o
      1660    4  -6 -12  -1   0   462.75   500.01    10.13 o
      1660    3  -3 -15   1   0   462.75   500.01    10.13 o
      1660    2   9   3   1   0   462.75   500.01    10.13 o
      1660    1  -6  12   1   0   462.75   500.01    10.13 o
      1661    6  -3  15   1   0   463.15   507.70    10.08 o
      1661    5   9  -3   1   0   463.15   507.70    10.08 o
      1661    4  -6 -12   1   0   463.15   507.70    10.08 o
      1661    3  -3 -15  -1   0   463.15   507.70    10.08 o
      1661    2   9   3  -1   0   463.15   507.70    10.08 o
      1661    1  -6  12  -1   0   463.15   507.70    10.08 o
      1662    4  -6 -12  -1   1     2.99     0.46     0.94 <
      1662    1  -6  12   1   1     2.99     0.46     0.94 <
      1663    4  -6 -12   1   1     3.15     2.62     1.31 <
      1663    1  -6  12  -1   1     3.15     2.62     1.31 <
      1664    4  -4 -12  -1  -1     1.19    -0.56     1.00 <
      1664    1  -4  12   1  -1     1.19    -0.56     1.00 <
      1665    4  -4 -12   1  -1     1.21    -0.27     0.96 <
      1665    1  -4  12  -1  -1     1.21    -0.27     0.96 <
      1666    6  -4  12  -1   0   154.68   136.80     4.12 o
      1666    5   8   0  -1   0   154.68   136.80     4.12 o
      1666    4  -4 -12  -1   0   154.68   136.80     4.12 o
      1666    3  -4 -12   1   0   154.68   136.80     4.12 o
      1666    2   8   0   1   0   154.68   136.80     4.12 o
      1666    1  -4  12   1   0   154.68   136.80     4.12 o
      1667    6  -4  12   1   0   154.69   147.68     3.94 o
      1667    5   8   0   1   0   154.69   147.68     3.94 o
      1667    4  -4 -12   1   0   154.69   147.68     3.94 o
      1667    3  -4 -12  -1   0   154.69   147.68     3.94 o
      1667    2   8   0  -1   0   154.69   147.68     3.94 o
      1667    1  -4  12  -1   0   154.69   147.68     3.94 o
      1668    4  -4 -12  -1   1     1.38     0.44     0.99 <
      1668    1  -4  12   1   1     1.38     0.44     0.99 <
      1669    4  -4 -12   1   1     1.40     0.56     0.94 <
      1669    1  -4  12  -1   1     1.40     0.56     0.94 <
      1670    4  -2 -12  -1  -1     2.95     4.57     1.58 <
      1670    1  -2  12   1  -1     2.95     4.57     1.58 <
      1671    4  -2 -12   1  -1     3.01     3.05     1.53 <
      1671    1  -2  12  -1  -1     3.01     3.05     1.53 <
      1672    6  -5   9  -1   0   508.17   495.29    12.42 o
      1672    5   7   3  -1   0   508.17   495.29    12.42 o
      1672    4  -2 -12  -1   0   508.17   495.29    12.42 o
      1672    3  -5  -9   1   0   508.17   495.29    12.42 o
      1672    2   7  -3   1   0   508.17   495.29    12.42 o
      1672    1  -2  12   1   0   508.17   495.29    12.42 o
      1673    6  -5   9   1   0   508.23   500.90    12.52 o
      1673    5   7   3   1   0   508.23   500.90    12.52 o
      1673    4  -2 -12   1   0   508.23   500.90    12.52 o
      1673    3  -5  -9  -1   0   508.23   500.90    12.52 o
      1673    2   7  -3  -1   0   508.23   500.90    12.52 o
      1673    1  -2  12  -1   0   508.23   500.90    12.52 o
      1674    4  -2 -12  -1   1     3.66     1.39     1.35 <
      1674    1  -2  12   1   1     3.66     1.39     1.35 <
      1675    4  -2 -12   1   1     3.67     2.78     1.33 <
      1675    1  -2  12  -1   1     3.67     2.78     1.33 <
      1676    4   0 -12  -1  -1     9.09    12.18     2.06 o
      1676    1   0  12   1  -1     9.09    12.18     2.06 o
      1677    4   0 -12   1  -1     9.13     8.37     1.85 o
      1677    1   0  12  -1  -1     9.13     8.37     1.85 o
      1678    6  -6   6  -1   0    25.58    20.64     2.16 o
      1678    5   6   6  -1   0    25.58    20.64     2.16 o
      1678    4   0 -12  -1   0    25.58    20.64     2.16 o
      1678    3  -6  -6   1   0    25.58    20.64     2.16 o
      1678    2   6  -6   1   0    25.58    20.64     2.16 o
      1678    1   0  12   1   0    25.58    20.64     2.16 o
      1679    6  -6   6   1   0    25.58    16.91     2.14 o
      1679    5   6   6   1   0    25.58    16.91     2.14 o
      1679    4   0 -12   1   0    25.58    16.91     2.14 o
      1679    3  -6  -6  -1   0    25.58    16.91     2.14 o
      1679    2   6  -6  -1   0    25.58    16.91     2.14 o
      1679    1   0  12  -1   0    25.58    16.91     2.14 o
      1680    4   0 -12  -1   1     8.66     9.75     1.98 o
      1680    1   0  12   1   1     8.66     9.75     1.98 o
      1681    4   0 -12   1   1     8.64    10.28     2.16 o
      1681    1   0  12  -1   1     8.64    10.28     2.16 o
      1682    4   2 -12  -1  -1     4.25     7.12     2.14 o
      1682    1   2  12   1  -1     4.25     7.12     2.14 o
      1683    4   2 -12   1  -1     4.24     5.90     2.37 <
      1683    1   2  12  -1  -1     4.24     5.90     2.37 <
      1684    6  -7   3  -1   0   505.89   557.88    14.62 o
      1684    5   5   9  -1   0   505.89   557.88    14.62 o
      1684    4   2 -12  -1   0   505.89   557.88    14.62 o
      1684    3  -7  -3   1   0   505.89   557.88    14.62 o
      1684    2   5  -9   1   0   505.89   557.88    14.62 o
      1684    1   2  12   1   0   505.89   557.88    14.62 o
      1685    6  -7   3   1   0   505.89   539.74    14.42 o
      1685    5   5   9   1   0   505.89   539.74    14.42 o
      1685    4   2 -12   1   0   505.89   539.74    14.42 o
      1685    3  -7  -3  -1   0   505.89   539.74    14.42 o
      1685    2   5  -9  -1   0   505.89   539.74    14.42 o
      1685    1   2  12  -1   0   505.89   539.74    14.42 o
      1686    4   2 -12  -1   1     2.86     5.55     2.53 <
      1686    1   2  12   1   1     2.86     5.55     2.53 <
      1687    4   2 -12   1   1     2.82     4.73     1.73 <
      1687    1   2  12  -1   1     2.82     4.73     1.73 <
      1688    4   4 -12  -1  -1     1.32    -1.00     1.84 <
      1688    1   4  12   1  -1     1.32    -1.00     1.84 <
      1689    4   4 -12   1  -1     1.30    -3.51     1.50 <
      1689    1   4  12  -1  -1     1.30    -3.51     1.50 <
      1690    6  -8   0  -1   0   160.16   159.84     6.44 o
      1690    5   4  12  -1   0   160.16   159.84     6.44 o
      1690    4   4 -12  -1   0   160.16   159.84     6.44 o
      1690    3  -8   0   1   0   160.16   159.84     6.44 o
      1690    2   4 -12   1   0   160.16   159.84     6.44 o
      1690    1   4  12   1   0   160.16   159.84     6.44 o
      1691    6  -8   0   1   0   160.15   155.49     5.94 o
      1691    5   4  12   1   0   160.15   155.49     5.94 o
      1691    4   4 -12   1   0   160.15   155.49     5.94 o
      1691    3  -8   0  -1   0   160.15   155.49     5.94 o
      1691    2   4 -12  -1   0   160.15   155.49     5.94 o
      1691    1   4  12  -1   0   160.15   155.49     5.94 o
      1692    4   4 -12  -1   1     1.07    -3.60     1.45 <
      1692    1   4  12   1   1     1.07    -3.60     1.45 <
      1693    4   4 -12   1   1     1.06     0.74     1.73 <
      1693    1   4  12  -1   1     1.06     0.74     1.73 <
      1694    4   6 -12  -1  -1     3.13     1.87     2.18 <
      1694    1   6  12   1  -1     3.13     1.87     2.18 <
      1695    4   6 -12   1  -1     3.00     6.93     2.46 <
      1695    1   6  12  -1  -1     3.00     6.93     2.46 <
      1696    6  -9  -3  -1   0   465.15   535.39    14.58 o
      1696    5   3  15  -1   0   465.15   535.39    14.58 o
      1696    4   6 -12  -1   0   465.15   535.39    14.58 o
      1696    3  -9   3   1   0   465.15   535.39    14.58 o
      1696    2   3 -15   1   0   465.15   535.39    14.58 o
      1696    1   6  12   1   0   465.15   535.39    14.58 o
      1697    6  -9  -3   1   0   464.77   534.24    14.70 o
      1697    5   3  15   1   0   464.77   534.24    14.70 o
      1697    4   6 -12   1   0   464.77   534.24    14.70 o
      1697    3  -9   3  -1   0   464.77   534.24    14.70 o
      1697    2   3 -15  -1   0   464.77   534.24    14.70 o
      1697    1   6  12  -1   0   464.77   534.24    14.70 o
      1698    4   6 -12  -1   1     3.36     4.18     2.95 <
      1698    1   6  12   1   1     3.36     4.18     2.95 <
      1699    4   6 -12   1   1     3.34     2.06     2.89 <
      1699    1   6  12  -1   1     3.34     2.06     2.89 <
      1700    4   8 -12  -1  -1     2.20    -1.17     2.40 <
      1700    1   8  12   1  -1     2.20    -1.17     2.40 <
      1701    4   8 -12   1  -1     2.05    -1.03     2.36 <
      1701    1   8  12  -1  -1     2.05    -1.03     2.36 <
      1702    6 -10  -6  -1   0   142.40   168.85     7.28 o
      1702    5   2  18  -1   0   142.40   168.85     7.28 o
      1702    4   8 -12  -1   0   142.40   168.85     7.28 o
      1702    3 -10   6   1   0   142.40   168.85     7.28 o
      1702    2   2 -18   1   0   142.40   168.85     7.28 o
      1702    1   8  12   1   0   142.40   168.85     7.28 o
      1703    6 -10  -6   1   0   142.31   176.15     7.39 o
      1703    5   2  18   1   0   142.31   176.15     7.39 o
      1703    4   8 -12   1   0   142.31   176.15     7.39 o
      1703    3 -10   6  -1   0   142.31   176.15     7.39 o
      1703    2   2 -18  -1   0   142.31   176.15     7.39 o
      1703    1   8  12  -1   0   142.31   176.15     7.39 o
      1704    4   8 -12  -1   1     2.91     0.15     2.55 <
      1704    1   8  12   1   1     2.91     0.15     2.55 <
      1705    4   8 -12   1   1     2.91     1.59     2.65 <
      1705    1   8  12  -1   1     2.91     1.59     2.65 <
      1706    4  10 -12  -1  -1     3.02     4.53     4.97 <
      1706    1  10  12   1  -1     3.02     4.53     4.97 <
      1707    4  10 -12   1  -1     3.03    -5.96     2.95 <
      1707    1  10  12  -1  -1     3.03    -5.96     2.95 <
      1708    4 -11 -13  -1  -1     2.35     1.29     2.22 <
      1708    1 -11  13   1  -1     2.35     1.29     2.22 <
      1709    4 -11 -13   1  -1     2.39    -2.40     1.88 <
      1709    1 -11  13  -1  -1     2.39    -2.40     1.88 <
      1710    6  -1  23  -1   0   171.09   150.53     8.31 o
      1710    5  12 -10  -1   0   171.09   150.53     8.31 o
      1710    4 -11 -13  -1   0   171.09   150.53     8.31 o
      1710    3  -1 -23   1   0   171.09   150.53     8.31 o
      1710    2  12  10   1   0   171.09   150.53     8.31 o
      1710    1 -11  13   1   0   171.09   150.53     8.31 o
      1711    6  -1  23   1   0   165.39   147.64     6.88 o
      1711    5  12 -10   1   0   165.39   147.64     6.88 o
      1711    4 -11 -13   1   0   165.39   147.64     6.88 o
      1711    3  -1 -23  -1   0   165.39   147.64     6.88 o
      1711    2  12  10  -1   0   165.39   147.64     6.88 o
      1711    1 -11  13  -1   0   165.39   147.64     6.88 o
      1712    4 -11 -13  -1   1     0.22    -1.02     4.06 <
      1712    1 -11  13   1   1     0.22    -1.02     4.06 <
      1713    4 -11 -13   1   1     0.20    -2.14     3.33 <
      1713    1 -11  13  -1   1     0.20    -2.14     3.33 <
      1714    4  -9 -13  -1  -1     2.25    -2.70     1.66 <
      1714    1  -9  13   1  -1     2.25    -2.70     1.66 <
      1715    4  -9 -13   1  -1     2.28     1.18     1.56 <
      1715    1  -9  13  -1  -1     2.28     1.18     1.56 <
      1716    6  -2  20  -1   0   282.06   329.45     9.75 o
      1716    5  11  -7  -1   0   282.06   329.45     9.75 o
      1716    4  -9 -13  -1   0   282.06   329.45     9.75 o
      1716    3  -2 -20   1   0   282.06   329.45     9.75 o
      1716    2  11   7   1   0   282.06   329.45     9.75 o
      1716    1  -9  13   1   0   282.06   329.45     9.75 o
      1717    6  -2  20   1   0   290.97   332.40     8.49 o
      1717    5  11  -7   1   0   290.97   332.40     8.49 o
      1717    4  -9 -13   1   0   290.97   332.40     8.49 o
      1717    3  -2 -20  -1   0   290.97   332.40     8.49 o
      1717    2  11   7  -1   0   290.97   332.40     8.49 o
      1717    1  -9  13  -1   0   290.97   332.40     8.49 o
      1718    4  -9 -13  -1   1     0.36     3.85     1.85 <
      1718    1  -9  13   1   1     0.36     3.85     1.85 <
      1719    4  -9 -13   1   1     0.40    -1.78     1.55 <
      1719    1  -9  13  -1   1     0.40    -1.78     1.55 <
      1720    4  -7 -13  -1  -1     3.78     3.25     1.26 <
      1720    1  -7  13   1  -1     3.78     3.25     1.26 <
      1721    4  -7 -13   1  -1     3.80     5.60     1.63 o
      1721    1  -7  13  -1  -1     3.80     5.60     1.63 o
      1722    6  -3  17  -1   0   437.33   478.40    10.33 o
      1722    5  10  -4  -1   0   437.33   478.40    10.33 o
      1722    4  -7 -13  -1   0   437.33   478.40    10.33 o
      1722    3  -3 -17   1   0   437.33   478.40    10.33 o
      1722    2  10   4   1   0   437.33   478.40    10.33 o
      1722    1  -7  13   1   0   437.33   478.40    10.33 o
      1723    6  -3  17   1   0   403.30   454.63    10.52 o
      1723    5  10  -4   1   0   403.30   454.63    10.52 o
      1723    4  -7 -13   1   0   403.30   454.63    10.52 o
      1723    3  -3 -17  -1   0   403.30   454.63    10.52 o
      1723    2  10   4  -1   0   403.30   454.63    10.52 o
      1723    1  -7  13  -1   0   403.30   454.63    10.52 o
      1724    4  -7 -13  -1   1     0.83    -0.99     1.04 <
      1724    1  -7  13   1   1     0.83    -0.99     1.04 <
      1725    4  -7 -13   1   1     0.74    -0.69     1.20 <
      1725    1  -7  13  -1   1     0.74    -0.69     1.20 <
      1726    4  -5 -13  -1  -1     4.04     2.01     1.02 <
      1726    1  -5  13   1  -1     4.04     2.01     1.02 <
      1727    4  -5 -13   1  -1     4.16     3.04     1.22 <
      1727    1  -5  13  -1  -1     4.16     3.04     1.22 <
      1728    6  -4  14  -1   0   814.48   769.01    14.43 o
      1728    5   9  -1  -1   0   814.48   769.01    14.43 o
      1728    4  -5 -13  -1   0   814.48   769.01    14.43 o
      1728    3  -4 -14   1   0   814.48   769.01    14.43 o
      1728    2   9   1   1   0   814.48   769.01    14.43 o
      1728    1  -5  13   1   0   814.48   769.01    14.43 o
      1729    6  -4  14   1   0   815.01   789.72    14.57 o
      1729    5   9  -1   1   0   815.01   789.72    14.57 o
      1729    4  -5 -13   1   0   815.01   789.72    14.57 o
      1729    3  -4 -14  -1   0   815.01   789.72    14.57 o
      1729    2   9   1  -1   0   815.01   789.72    14.57 o
      1729    1  -5  13  -1   0   815.01   789.72    14.57 o
      1730    4  -5 -13  -1   1     2.84    -0.38     0.91 <
      1730    1  -5  13   1   1     2.84    -0.38     0.91 <
      1731    4  -5 -13   1   1     2.95     3.89     1.26 o
      1731    1  -5  13  -1   1     2.95     3.89     1.26 o
      1732    4  -3 -13  -1  -1     0.58     3.69     1.42 <
      1732    1  -3  13   1  -1     0.58     3.69     1.42 <
      1733    4  -3 -13   1  -1     0.78     3.43     1.71 <
      1733    1  -3  13  -1  -1     0.78     3.43     1.71 <
      1734    6  -5  11  -1   0   210.74   216.50    11.17 o
      1734    5   8   2  -1   0   210.74   216.50    11.17 o
      1734    4  -3 -13  -1   0   210.74   216.50    11.17 o
      1734    3  -5 -11   1   0   210.74   216.50    11.17 o
      1734    2   8  -2   1   0   210.74   216.50    11.17 o
      1734    1  -3  13   1   0   210.74   216.50    11.17 o
      1735    6  -5  11   1   0   288.12   251.94     7.63 o
      1735    5   8   2   1   0   288.12   251.94     7.63 o
      1735    4  -3 -13   1   0   288.12   251.94     7.63 o
      1735    3  -5 -11  -1   0   288.12   251.94     7.63 o
      1735    2   8  -2  -1   0   288.12   251.94     7.63 o
      1735    1  -3  13  -1   0   288.12   251.94     7.63 o
      1736    4  -3 -13  -1   1     3.31     2.74     1.42 <
      1736    1  -3  13   1   1     3.31     2.74     1.42 <
      1737    4  -3 -13   1   1     3.60     3.04     1.61 <
      1737    1  -3  13  -1   1     3.60     3.04     1.61 <
      1738    4  -1 -13  -1  -1     2.43     0.76     1.52 <
      1738    1  -1  13   1  -1     2.43     0.76     1.52 <
      1739    4  -1 -13   1  -1     2.64     2.14     1.40 <
      1739    1  -1  13  -1  -1     2.64     2.14     1.40 <
      1740    6  -6   8  -1   0   785.70   857.35    19.69 o
      1740    5   7   5  -1   0   785.70   857.35    19.69 o
      1740    4  -1 -13  -1   0   785.70   857.35    19.69 o
      1740    3  -6  -8   1   0   785.70   857.35    19.69 o
      1740    2   7  -5   1   0   785.70   857.35    19.69 o
      1740    1  -1  13   1   0   785.70   857.35    19.69 o
      1741    6  -6   8   1   0   823.02   897.69    19.92 o
      1741    5   7   5   1   0   823.02   897.69    19.92 o
      1741    4  -1 -13   1   0   823.02   897.69    19.92 o
      1741    3  -6  -8  -1   0   823.02   897.69    19.92 o
      1741    2   7  -5  -1   0   823.02   897.69    19.92 o
      1741    1  -1  13  -1   0   823.02   897.69    19.92 o
      1742    4  -1 -13  -1   1     1.23     0.66     1.61 <
      1742    1  -1  13   1   1     1.23     0.66     1.61 <
      1743    4  -1 -13   1   1     1.15    -0.69     1.35 <
      1743    1  -1  13  -1   1     1.15    -0.69     1.35 <
      1744    4   1 -13  -1  -1     1.08     1.75     1.57 <
      1744    1   1  13   1  -1     1.08     1.75     1.57 <
      1745    4   1 -13   1  -1     1.15     1.23     1.47 <
      1745    1   1  13  -1  -1     1.15     1.23     1.47 <
      1746    6  -7   5  -1   0   830.65   953.92    22.56 o
      1746    5   6   8  -1   0   830.65   953.92    22.56 o
      1746    4   1 -13  -1   0   830.65   953.92    22.56 o
      1746    3  -7  -5   1   0   830.65   953.92    22.56 o
      1746    2   6  -8   1   0   830.65   953.92    22.56 o
      1746    1   1  13   1   0   830.65   953.92    22.56 o
      1747    6  -7   5   1   0   791.03   916.93    22.62 o
      1747    5   6   8   1   0   791.03   916.93    22.62 o
      1747    4   1 -13   1   0   791.03   916.93    22.62 o
      1747    3  -7  -5  -1   0   791.03   916.93    22.62 o
      1747    2   6  -8  -1   0   791.03   916.93    22.62 o
      1747    1   1  13  -1   0   791.03   916.93    22.62 o
      1748    4   1 -13  -1   1     2.75     0.81     1.93 <
      1748    1   1  13   1   1     2.75     0.81     1.93 <
      1749    4   1 -13   1   1     2.52     1.44     1.59 <
      1749    1   1  13  -1   1     2.52     1.44     1.59 <
      1750    4   3 -13  -1  -1     4.13     1.39     2.20 <
      1750    1   3  13   1  -1     4.13     1.39     2.20 <
      1751    4   3 -13   1  -1     3.79     1.29     1.91 <
      1751    1   3  13  -1  -1     3.79     1.29     1.91 <
      1752    6  -8   2  -1   0   296.97   314.20    17.55 o
      1752    5   5  11  -1   0   296.97   314.20    17.55 o
      1752    4   3 -13  -1   0   296.97   314.20    17.55 o
      1752    3  -8  -2   1   0   296.97   314.20    17.55 o
      1752    2   5 -11   1   0   296.97   314.20    17.55 o
      1752    1   3  13   1   0   296.97   314.20    17.55 o
      1753    6  -8   2   1   0   217.63   217.81     7.76 o
      1753    5   5  11   1   0   217.63   217.81     7.76 o
      1753    4   3 -13   1   0   217.63   217.81     7.76 o
      1753    3  -8  -2  -1   0   217.63   217.81     7.76 o
      1753    2   5 -11  -1   0   217.63   217.81     7.76 o
      1753    1   3  13  -1   0   217.63   217.81     7.76 o
      1754    4   3 -13  -1   1     0.76     2.10     2.09 <
      1754    1   3  13   1   1     0.76     2.10     2.09 <
      1755    4   3 -13   1   1     0.55    -0.22     1.70 <
      1755    1   3  13  -1   1     0.55    -0.22     1.70 <
      1756    4   5 -13  -1  -1     3.18     6.36     2.26 <
      1756    1   5  13   1  -1     3.18     6.36     2.26 <
      1757    4   5 -13   1  -1     3.07     2.74     2.44 <
      1757    1   5  13  -1  -1     3.07     2.74     2.44 <
      1758    6  -9  -1  -1   0   844.34   850.13    21.32 o
      1758    5   4  14  -1   0   844.34   850.13    21.32 o
      1758    4   5 -13  -1   0   844.34   850.13    21.32 o
      1758    3  -9   1   1   0   844.34   850.13    21.32 o
      1758    2   4 -14   1   0   844.34   850.13    21.32 o
      1758    1   5  13   1   0   844.34   850.13    21.32 o
      1759    6  -9  -1   1   0   844.60   874.89    21.55 o
      1759    5   4  14   1   0   844.60   874.89    21.55 o
      1759    4   5 -13   1   0   844.60   874.89    21.55 o
      1759    3  -9   1  -1   0   844.60   874.89    21.55 o
      1759    2   4 -14  -1   0   844.60   874.89    21.55 o
      1759    1   5  13  -1   0   844.60   874.89    21.55 o
      1760    4   5 -13  -1   1     4.37     4.73     2.33 <
      1760    1   5  13   1   1     4.37     4.73     2.33 <
      1761    4   5 -13   1   1     4.25     3.27     2.22 <
      1761    1   5  13  -1   1     4.25     3.27     2.22 <
      1762    4   7 -13  -1  -1     0.67     0.18     2.28 <
      1762    1   7  13   1  -1     0.67     0.18     2.28 <
      1763    4   7 -13   1  -1     0.76    -1.37     2.21 <
      1763    1   7  13  -1  -1     0.76    -1.37     2.21 <
      1764    6 -10  -4  -1   0   414.37   492.87    14.67 o
      1764    5   3  17  -1   0   414.37   492.87    14.67 o
      1764    4   7 -13  -1   0   414.37   492.87    14.67 o
      1764    3 -10   4   1   0   414.37   492.87    14.67 o
      1764    2   3 -17   1   0   414.37   492.87    14.67 o
      1764    1   7  13   1   0   414.37   492.87    14.67 o
      1765    6 -10  -4   1   0   449.96   531.97    14.78 o
      1765    5   3  17   1   0   449.96   531.97    14.78 o
      1765    4   7 -13   1   0   449.96   531.97    14.78 o
      1765    3 -10   4  -1   0   449.96   531.97    14.78 o
      1765    2   3 -17  -1   0   449.96   531.97    14.78 o
      1765    1   7  13  -1   0   449.96   531.97    14.78 o
      1766    4   7 -13  -1   1     4.13     0.70     2.44 <
      1766    1   7  13   1   1     4.13     0.70     2.44 <
      1767    4   7 -13   1   1     4.12     4.95     2.70 <
      1767    1   7  13  -1   1     4.12     4.95     2.70 <
      1768    4   9 -13  -1  -1     0.44    -1.20     2.84 <
      1768    1   9  13   1  -1     0.44    -1.20     2.84 <
      1769    4   9 -13   1  -1     0.40     4.24     3.17 <
      1769    1   9  13  -1  -1     0.40     4.24     3.17 <
      1770    6 -11  -7  -1   0   317.93   347.44    12.06 o
      1770    5   2  20  -1   0   317.93   347.44    12.06 o
      1770    4   9 -13  -1   0   317.93   347.44    12.06 o
      1770    3 -11   7   1   0   317.93   347.44    12.06 o
      1770    2   2 -20   1   0   317.93   347.44    12.06 o
      1770    1   9  13   1   0   317.93   347.44    12.06 o
      1771    6 -11  -7   1   0   307.94   335.68    12.10 o
      1771    5   2  20   1   0   307.94   335.68    12.10 o
      1771    4   9 -13   1   0   307.94   335.68    12.10 o
      1771    3 -11   7  -1   0   307.94   335.68    12.10 o
      1771    2   2 -20  -1   0   307.94   335.68    12.10 o
      1771    1   9  13  -1   0   307.94   335.68    12.10 o
      1772    4   9 -13  -1   1     2.63     0.45     2.94 <
      1772    1   9  13   1   1     2.63     0.45     2.94 <
      1773    4   9 -13   1   1     2.59     0.15     2.99 <
      1773    1   9  13  -1   1     2.59     0.15     2.99 <
      1774    4 -10 -14  -1  -1     2.79    -1.39     1.70 <
      1774    1 -10  14   1  -1     2.79    -1.39     1.70 <
      1775    4 -10 -14   1  -1     2.82   -10.19     1.85 <
      1775    1 -10  14  -1  -1     2.82   -10.19     1.85 <
      1776    6  -2  22  -1   0   318.42   334.65    10.28 o
      1776    5  12  -8  -1   0   318.42   334.65    10.28 o
      1776    4 -10 -14  -1   0   318.42   334.65    10.28 o
      1776    3  -2 -22   1   0   318.42   334.65    10.28 o
      1776    2  12   8   1   0   318.42   334.65    10.28 o
      1776    1 -10  14   1   0   318.42   334.65    10.28 o
      1777    6  -2  22   1   0   328.92   337.91    10.18 o
      1777    5  12  -8   1   0   328.92   337.91    10.18 o
      1777    4 -10 -14   1   0   328.92   337.91    10.18 o
      1777    3  -2 -22  -1   0   328.92   337.91    10.18 o
      1777    2  12   8  -1   0   328.92   337.91    10.18 o
      1777    1 -10  14  -1   0   328.92   337.91    10.18 o
      1778    4 -10 -14  -1   1     3.42    -6.33     2.24 <
      1778    1 -10  14   1   1     3.42    -6.33     2.24 <
      1779    4 -10 -14   1   1     3.48     0.09     1.96 <
      1779    1 -10  14  -1   1     3.48     0.09     1.96 <
      1780    4  -8 -14  -1  -1     4.05    -1.40     1.52 <
      1780    1  -8  14   1  -1     4.05    -1.40     1.52 <
      1781    4  -8 -14   1  -1     4.16    -2.93     1.33 <
      1781    1  -8  14  -1  -1     4.16    -2.93     1.33 <
      1782    6  -3  19  -1   0   158.66   154.32     5.82 o
      1782    5  11  -5  -1   0   158.66   154.32     5.82 o
      1782    4  -8 -14  -1   0   158.66   154.32     5.82 o
      1782    3  -3 -19   1   0   158.66   154.32     5.82 o
      1782    2  11   5   1   0   158.66   154.32     5.82 o
      1782    1  -8  14   1   0   158.66   154.32     5.82 o
      1783    6  -3  19   1   0   176.68   158.76     5.10 o
      1783    5  11  -5   1   0   176.68   158.76     5.10 o
      1783    4  -8 -14   1   0   176.68   158.76     5.10 o
      1783    3  -3 -19  -1   0   176.68   158.76     5.10 o
      1783    2  11   5  -1   0   176.68   158.76     5.10 o
      1783    1  -8  14  -1   0   176.68   158.76     5.10 o
      1784    4  -8 -14  -1   1     1.53    -0.35     1.72 <
      1784    1  -8  14   1   1     1.53    -0.35     1.72 <
      1785    4  -8 -14   1   1     1.58     1.55     1.53 <
      1785    1  -8  14  -1   1     1.58     1.55     1.53 <
      1786    4  -6 -14  -1  -1     4.79     3.82     1.33 <
      1786    1  -6  14   1  -1     4.79     3.82     1.33 <
      1787    4  -6 -14   1  -1     4.76     1.73     1.31 <
      1787    1  -6  14  -1  -1     4.76     1.73     1.31 <
      1788    6  -4  16  -1   0   836.70   850.62    18.15 o
      1788    5  10  -2  -1   0   836.70   850.62    18.15 o
      1788    4  -6 -14  -1   0   836.70   850.62    18.15 o
      1788    3  -4 -16   1   0   836.70   850.62    18.15 o
      1788    2  10   2   1   0   836.70   850.62    18.15 o
      1788    1  -6  14   1   0   836.70   850.62    18.15 o
      1789    6  -4  16   1   0   827.19   856.90    16.03 o
      1789    5  10  -2   1   0   827.19   856.90    16.03 o
      1789    4  -6 -14   1   0   827.19   856.90    16.03 o
      1789    3  -4 -16  -1   0   827.19   856.90    16.03 o
      1789    2  10   2  -1   0   827.19   856.90    16.03 o
      1789    1  -6  14  -1   0   827.19   856.90    16.03 o
      1790    4  -6 -14  -1   1     4.68     1.27     1.31 <
      1790    1  -6  14   1   1     4.68     1.27     1.31 <
      1791    4  -6 -14   1   1     4.77     3.31     1.35 <
      1791    1  -6  14  -1   1     4.77     3.31     1.35 <
      1792    4  -4 -14  -1  -1     2.40     2.81     1.26 <
      1792    1  -4  14   1  -1     2.40     2.81     1.26 <
      1793    4  -4 -14   1  -1     2.36    -1.28     1.16 <
      1793    1  -4  14  -1  -1     2.36    -1.28     1.16 <
      1794    6  -5  13  -1   0   818.18   747.30    17.42 o
      1794    5   9   1  -1   0   818.18   747.30    17.42 o
      1794    4  -4 -14  -1   0   818.18   747.30    17.42 o
      1794    3  -5 -13   1   0   818.18   747.30    17.42 o
      1794    2   9  -1   1   0   818.18   747.30    17.42 o
      1794    1  -4  14   1   0   818.18   747.30    17.42 o
      1795    6  -5  13   1   0   816.99   756.96    16.14 o
      1795    5   9   1   1   0   816.99   756.96    16.14 o
      1795    4  -4 -14   1   0   816.99   756.96    16.14 o
      1795    3  -5 -13  -1   0   816.99   756.96    16.14 o
      1795    2   9  -1  -1   0   816.99   756.96    16.14 o
      1795    1  -4  14  -1   0   816.99   756.96    16.14 o
      1796    4  -4 -14  -1   1     5.46     1.63     1.12 <
      1796    1  -4  14   1   1     5.46     1.63     1.12 <
      1797    4  -4 -14   1   1     5.43     4.77     1.33 o
      1797    1  -4  14  -1   1     5.43     4.77     1.33 o
      1798    4  -2 -14  -1  -1     1.02    -0.01     1.57 <
      1798    1  -2  14   1  -1     1.02    -0.01     1.57 <
      1799    4  -2 -14   1  -1     1.11     0.13     1.59 <
      1799    1  -2  14  -1  -1     1.11     0.13     1.59 <
      1800    6  -6  10  -1   0   364.75   339.59    10.07 o
      1800    5   8   4  -1   0   364.75   339.59    10.07 o
      1800    4  -2 -14  -1   0   364.75   339.59    10.07 o
      1800    3  -6 -10   1   0   364.75   339.59    10.07 o
      1800    2   8  -4   1   0   364.75   339.59    10.07 o
      1800    1  -2  14   1   0   364.75   339.59    10.07 o
      1801    6  -6  10   1   0   459.50   450.05    21.42 o
      1801    5   8   4   1   0   459.50   450.05    21.42 o
      1801    4  -2 -14   1   0   459.50   450.05    21.42 o
      1801    3  -6 -10  -1   0   459.50   450.05    21.42 o
      1801    2   8  -4  -1   0   459.50   450.05    21.42 o
      1801    1  -2  14  -1   0   459.50   450.05    21.42 o
      1802    4  -2 -14  -1   1     1.34    -0.80     1.97 <
      1802    1  -2  14   1   1     1.34    -0.80     1.97 <
      1803    4  -2 -14   1   1     1.67    -0.82     1.51 <
      1803    1  -2  14  -1   1     1.67    -0.82     1.51 <
      1804    4   0 -14  -1  -1     3.19     0.88     1.57 <
      1804    1   0  14   1  -1     3.19     0.88     1.57 <
      1805    4   0 -14   1  -1     3.10     1.97     1.77 <
      1805    1   0  14  -1  -1     3.10     1.97     1.77 <
      1806    6  -7   7  -1   0  1254.30  1201.17    26.04 o
      1806    5   7   7  -1   0  1254.30  1201.17    26.04 o
      1806    4   0 -14  -1   0  1254.30  1201.17    26.04 o
      1806    3  -7  -7   1   0  1254.30  1201.17    26.04 o
      1806    2   7  -7   1   0  1254.30  1201.17    26.04 o
      1806    1   0  14   1   0  1254.30  1201.17    26.04 o
      1807    6  -7   7   1   0  1253.94  1199.53    26.20 o
      1807    5   7   7   1   0  1253.94  1199.53    26.20 o
      1807    4   0 -14   1   0  1253.94  1199.53    26.20 o
      1807    3  -7  -7  -1   0  1253.94  1199.53    26.20 o
      1807    2   7  -7  -1   0  1253.94  1199.53    26.20 o
      1807    1   0  14  -1   0  1253.94  1199.53    26.20 o
      1808    4   0 -14  -1   1     3.52     1.69     1.67 <
      1808    1   0  14   1   1     3.52     1.69     1.67 <
      1809    4   0 -14   1   1     3.62     3.05     1.86 <
      1809    1   0  14  -1   1     3.62     3.05     1.86 <
      1810    4   2 -14  -1  -1     1.51     2.08     2.18 <
      1810    1   2  14   1  -1     1.51     2.08     2.18 <
      1811    4   2 -14   1  -1     1.20     4.40     1.79 <
      1811    1   2  14  -1  -1     1.20     4.40     1.79 <
      1812    6  -8   4  -1   0   469.71   467.48    12.39 o
      1812    5   6  10  -1   0   469.71   467.48    12.39 o
      1812    4   2 -14  -1   0   469.71   467.48    12.39 o
      1812    3  -8  -4   1   0   469.71   467.48    12.39 o
      1812    2   6 -10   1   0   469.71   467.48    12.39 o
      1812    1   2  14   1   0   469.71   467.48    12.39 o
      1813    6  -8   4   1   0   373.46   382.89    10.37 o
      1813    5   6  10   1   0   373.46   382.89    10.37 o
      1813    4   2 -14   1   0   373.46   382.89    10.37 o
      1813    3  -8  -4  -1   0   373.46   382.89    10.37 o
      1813    2   6 -10  -1   0   373.46   382.89    10.37 o
      1813    1   2  14  -1   0   373.46   382.89    10.37 o
      1814    4   2 -14  -1   1     1.23     2.48     2.12 <
      1814    1   2  14   1   1     1.23     2.48     2.12 <
      1815    4   2 -14   1   1     1.13     0.04     1.65 <
      1815    1   2  14  -1   1     1.13     0.04     1.65 <
      1816    4   4 -14  -1  -1     4.85     7.30     3.07 <
      1816    1   4  14   1  -1     4.85     7.30     3.07 <
      1817    4   4 -14   1  -1     4.88     4.75     2.71 <
      1817    1   4  14  -1  -1     4.88     4.75     2.71 <
      1818    6  -9   1  -1   0   835.91   865.60    21.60 o
      1818    5   5  13  -1   0   835.91   865.60    21.60 o
      1818    4   4 -14  -1   0   835.91   865.60    21.60 o
      1818    3  -9  -1   1   0   835.91   865.60    21.60 o
      1818    2   5 -13   1   0   835.91   865.60    21.60 o
      1818    1   4  14   1   0   835.91   865.60    21.60 o
      1819    6  -9   1   1   0   835.75   869.14    21.71 o
      1819    5   5  13   1   0   835.75   869.14    21.71 o
      1819    4   4 -14   1   0   835.75   869.14    21.71 o
      1819    3  -9  -1  -1   0   835.75   869.14    21.71 o
      1819    2   5 -13  -1   0   835.75   869.14    21.71 o
      1819    1   4  14  -1   0   835.75   869.14    21.71 o
      1820    4   4 -14  -1   1     2.75     1.78     1.95 <
      1820    1   4  14   1   1     2.75     1.78     1.95 <
      1821    4   4 -14   1   1     2.80     3.93     2.35 <
      1821    1   4  14  -1   1     2.80     3.93     2.35 <
      1822    4   6 -14  -1  -1     4.49     8.24     2.70 o
      1822    1   6  14   1  -1     4.49     8.24     2.70 o
      1823    4   6 -14   1  -1     4.40     3.80     2.42 <
      1823    1   6  14  -1  -1     4.40     3.80     2.42 <
      1824    6 -10  -2  -1   0   879.28   939.61    23.46 o
      1824    5   4  16  -1   0   879.28   939.61    23.46 o
      1824    4   6 -14  -1   0   879.28   939.61    23.46 o
      1824    3 -10   2   1   0   879.28   939.61    23.46 o
      1824    2   4 -16   1   0   879.28   939.61    23.46 o
      1824    1   6  14   1   0   879.28   939.61    23.46 o
      1825    6 -10  -2   1   0   888.93   927.23    23.42 o
      1825    5   4  16   1   0   888.93   927.23    23.42 o
      1825    4   6 -14   1   0   888.93   927.23    23.42 o
      1825    3 -10   2  -1   0   888.93   927.23    23.42 o
      1825    2   4 -16  -1   0   888.93   927.23    23.42 o
      1825    1   6  14  -1   0   888.93   927.23    23.42 o
      1826    4   6 -14  -1   1     5.45     0.88     2.37 <
      1826    1   6  14   1   1     5.45     0.88     2.37 <
      1827    4   6 -14   1   1     5.49     2.37     2.60 <
      1827    1   6  14  -1   1     5.49     2.37     2.60 <
      1828    4   8 -14  -1  -1     1.37    -1.49     2.53 <
      1828    1   8  14   1  -1     1.37    -1.49     2.53 <
      1829    4   8 -14   1  -1     1.32    -1.36     2.74 <
      1829    1   8  14  -1  -1     1.32    -1.36     2.74 <
      1830    6 -11  -5  -1   0   180.12   194.36     8.19 o
      1830    5   3  19  -1   0   180.12   194.36     8.19 o
      1830    4   8 -14  -1   0   180.12   194.36     8.19 o
      1830    3 -11   5   1   0   180.12   194.36     8.19 o
      1830    2   3 -19   1   0   180.12   194.36     8.19 o
      1830    1   8  14   1   0   180.12   194.36     8.19 o
      1831    6 -11  -5   1   0   161.23   175.52     8.01 o
      1831    5   3  19   1   0   161.23   175.52     8.01 o
      1831    4   8 -14   1   0   161.23   175.52     8.01 o
      1831    3 -11   5  -1   0   161.23   175.52     8.01 o
      1831    2   3 -19  -1   0   161.23   175.52     8.01 o
      1831    1   8  14  -1   0   161.23   175.52     8.01 o
      1832    4   8 -14  -1   1     4.36     2.31     2.98 <
      1832    1   8  14   1   1     4.36     2.31     2.98 <
      1833    4   8 -14   1   1     4.23     3.04     2.96 <
      1833    1   8  14  -1   1     4.23     3.04     2.96 <
      1834    6  -2  24  -1   0    73.74    63.35     6.57 o
      1834    5  13  -9  -1   0    73.74    63.35     6.57 o
      1834    4 -11 -15  -1   0    73.74    63.35     6.57 o
      1834    3  -2 -24   1   0    73.74    63.35     6.57 o
      1834    2  13   9   1   0    73.74    63.35     6.57 o
      1834    1 -11  15   1   0    73.74    63.35     6.57 o
      1835    6  -2  24   1   0    73.83    49.36     5.87 o
      1835    5  13  -9   1   0    73.83    49.36     5.87 o
      1835    4 -11 -15   1   0    73.83    49.36     5.87 o
      1835    3  -2 -24  -1   0    73.83    49.36     5.87 o
      1835    2  13   9  -1   0    73.83    49.36     5.87 o
      1835    1 -11  15  -1   0    73.83    49.36     5.87 o
      1836    4 -11 -15  -1   1     4.48    -5.37     2.44 <
      1836    1 -11  15   1   1     4.48    -5.37     2.44 <
      1837    4 -11 -15   1   1     4.50     2.20     2.41 <
      1837    1 -11  15  -1   1     4.50     2.20     2.41 <
      1838    4  -9 -15  -1  -1     2.48    -1.58     1.66 <
      1838    1  -9  15   1  -1     2.48    -1.58     1.66 <
      1839    4  -9 -15   1  -1     2.46     0.13     1.84 <
      1839    1  -9  15  -1  -1     2.46     0.13     1.84 <
      1840    6  -3  21  -1   0    23.12    23.10     2.69 o
      1840    5  12  -6  -1   0    23.12    23.10     2.69 o
      1840    4  -9 -15  -1   0    23.12    23.10     2.69 o
      1840    3  -3 -21   1   0    23.12    23.10     2.69 o
      1840    2  12   6   1   0    23.12    23.10     2.69 o
      1840    1  -9  15   1   0    23.12    23.10     2.69 o
      1841    6  -3  21   1   0    23.03    25.04     3.00 o
      1841    5  12  -6   1   0    23.03    25.04     3.00 o
      1841    4  -9 -15   1   0    23.03    25.04     3.00 o
      1841    3  -3 -21  -1   0    23.03    25.04     3.00 o
      1841    2  12   6  -1   0    23.03    25.04     3.00 o
      1841    1  -9  15  -1   0    23.03    25.04     3.00 o
      1842    4  -9 -15  -1   1     0.92    -2.71     1.77 <
      1842    1  -9  15   1   1     0.92    -2.71     1.77 <
      1843    4  -9 -15   1   1     0.87    -0.24     2.10 <
      1843    1  -9  15  -1   1     0.87    -0.24     2.10 <
      1844    4  -7 -15  -1  -1     1.99     1.70     1.67 <
      1844    1  -7  15   1  -1     1.99     1.70     1.67 <
      1845    4  -7 -15   1  -1     2.04    -0.65     1.41 <
      1845    1  -7  15  -1  -1     2.04    -0.65     1.41 <
      1846    6  -4  18  -1   0    95.66   110.47     4.77 o
      1846    5  11  -3  -1   0    95.66   110.47     4.77 o
      1846    4  -7 -15  -1   0    95.66   110.47     4.77 o
      1846    3  -4 -18   1   0    95.66   110.47     4.77 o
      1846    2  11   3   1   0    95.66   110.47     4.77 o
      1846    1  -7  15   1   0    95.66   110.47     4.77 o
      1847    6  -4  18   1   0    95.71   100.08     3.78 o
      1847    5  11  -3   1   0    95.71   100.08     3.78 o
      1847    4  -7 -15   1   0    95.71   100.08     3.78 o
      1847    3  -4 -18  -1   0    95.71   100.08     3.78 o
      1847    2  11   3  -1   0    95.71   100.08     3.78 o
      1847    1  -7  15  -1   0    95.71   100.08     3.78 o
      1848    4  -7 -15  -1   1     3.11    -1.05     1.29 <
      1848    1  -7  15   1   1     3.11    -1.05     1.29 <
      1849    4  -7 -15   1   1     3.09     1.70     1.49 <
      1849    1  -7  15  -1   1     3.09     1.70     1.49 <
      1850    4  -5 -15  -1  -1     1.38     0.32     1.20 <
      1850    1  -5  15   1  -1     1.38     0.32     1.20 <
      1851    4  -5 -15   1  -1     1.46     0.25     1.16 <
      1851    1  -5  15  -1  -1     1.46     0.25     1.16 <
      1852    6  -5  15  -1   0     7.52     5.94     2.10 <
      1852    5  10   0  -1   0     7.52     5.94     2.10 <
      1852    4  -5 -15  -1   0     7.52     5.94     2.10 <
      1852    3  -5 -15   1   0     7.52     5.94     2.10 <
      1852    2  10   0   1   0     7.52     5.94     2.10 <
      1852    1  -5  15   1   0     7.52     5.94     2.10 <
      1853    6  -5  15   1   0     7.51     3.19     2.24 <
      1853    5  10   0   1   0     7.51     3.19     2.24 <
      1853    4  -5 -15   1   0     7.51     3.19     2.24 <
      1853    3  -5 -15  -1   0     7.51     3.19     2.24 <
      1853    2  10   0  -1   0     7.51     3.19     2.24 <
      1853    1  -5  15  -1   0     7.51     3.19     2.24 <
      1854    4  -5 -15  -1   1     1.75     1.90     1.29 <
      1854    1  -5  15   1   1     1.75     1.90     1.29 <
      1855    4  -5 -15   1   1     1.81     1.67     1.35 <
      1855    1  -5  15  -1   1     1.81     1.67     1.35 <
      1856    4  -3 -15  -1  -1     1.83     1.98     4.07 <
      1856    1  -3  15   1  -1     1.83     1.98     4.07 <
      1857    4  -3 -15   1  -1     1.84     1.39     2.10 <
      1857    1  -3  15  -1  -1     1.84     1.39     2.10 <
      1858    6  -6  12  -1   0   460.46   530.68    31.97 o
      1858    5   9   3  -1   0   460.46   530.68    31.97 o
      1858    4  -3 -15  -1   0   460.46   530.68    31.97 o
      1858    3  -6 -12   1   0   460.46   530.68    31.97 o
      1858    2   9  -3   1   0   460.46   530.68    31.97 o
      1858    1  -3  15   1   0   460.46   530.68    31.97 o
      1859    6  -6  12   1   0   460.03   520.26    15.96 o
      1859    5   9   3   1   0   460.03   520.26    15.96 o
      1859    4  -3 -15   1   0   460.03   520.26    15.96 o
      1859    3  -6 -12  -1   0   460.03   520.26    15.96 o
      1859    2   9  -3  -1   0   460.03   520.26    15.96 o
      1859    1  -3  15  -1   0   460.03   520.26    15.96 o
      1860    4  -3 -15  -1   1     4.24    -1.86     2.47 <
      1860    1  -3  15   1   1     4.24    -1.86     2.47 <
      1861    4  -3 -15   1   1     4.28    -2.12     2.20 <
      1861    1  -3  15  -1   1     4.28    -2.12     2.20 <
      1862    4  -1 -15  -1  -1     1.90     2.14     1.99 <
      1862    1  -1  15   1  -1     1.90     2.14     1.99 <
      1863    4  -1 -15   1  -1     1.99     3.33     1.95 <
      1863    1  -1  15  -1  -1     1.99     3.33     1.95 <
      1864    6  -7   9  -1   0   637.71   665.46    16.26 o
      1864    5   8   6  -1   0   637.71   665.46    16.26 o
      1864    4  -1 -15  -1   0   637.71   665.46    16.26 o
      1864    3  -7  -9   1   0   637.71   665.46    16.26 o
      1864    2   8  -6   1   0   637.71   665.46    16.26 o
      1864    1  -1  15   1   0   637.71   665.46    16.26 o
      1865    6  -7   9   1   0   637.56   656.03    16.00 o
      1865    5   8   6   1   0   637.56   656.03    16.00 o
      1865    4  -1 -15   1   0   637.56   656.03    16.00 o
      1865    3  -7  -9  -1   0   637.56   656.03    16.00 o
      1865    2   8  -6  -1   0   637.56   656.03    16.00 o
      1865    1  -1  15  -1   0   637.56   656.03    16.00 o
      1866    4  -1 -15  -1   1     4.13     3.76     2.09 <
      1866    1  -1  15   1   1     4.13     3.76     2.09 <
      1867    4  -1 -15   1   1     4.19     4.52     2.03 <
      1867    1  -1  15  -1   1     4.19     4.52     2.03 <
      1868    4   1 -15  -1  -1     4.03     5.70     2.52 <
      1868    1   1  15   1  -1     4.03     5.70     2.52 <
      1869    4   1 -15   1  -1     4.00     3.70     2.00 <
      1869    1   1  15  -1  -1     4.00     3.70     2.00 <
      1870    6  -8   6  -1   0   632.76   673.97    17.72 o
      1870    5   7   9  -1   0   632.76   673.97    17.72 o
      1870    4   1 -15  -1   0   632.76   673.97    17.72 o
      1870    3  -8  -6   1   0   632.76   673.97    17.72 o
      1870    2   7  -9   1   0   632.76   673.97    17.72 o
      1870    1   1  15   1   0   632.76   673.97    17.72 o
      1871    6  -8   6   1   0   632.86   686.96    17.89 o
      1871    5   7   9   1   0   632.86   686.96    17.89 o
      1871    4   1 -15   1   0   632.86   686.96    17.89 o
      1871    3  -8  -6  -1   0   632.86   686.96    17.89 o
      1871    2   7  -9  -1   0   632.86   686.96    17.89 o
      1871    1   1  15  -1   0   632.86   686.96    17.89 o
      1872    4   1 -15  -1   1     2.20     2.57     2.39 <
      1872    1   1  15   1   1     2.20     2.57     2.39 <
      1873    4   1 -15   1   1     2.12     0.68     2.22 <
      1873    1   1  15  -1   1     2.12     0.68     2.22 <
      1874    4   3 -15  -1  -1     3.76     5.45     2.56 <
      1874    1   3  15   1  -1     3.76     5.45     2.56 <
      1875    4   3 -15   1  -1     3.74     1.66     2.14 <
      1875    1   3  15  -1  -1     3.74     1.66     2.14 <
      1876    6  -9   3  -1   0   458.56   550.92    15.66 o
      1876    5   6  12  -1   0   458.56   550.92    15.66 o
      1876    4   3 -15  -1   0   458.56   550.92    15.66 o
      1876    3  -9  -3   1   0   458.56   550.92    15.66 o
      1876    2   6 -12   1   0   458.56   550.92    15.66 o
      1876    1   3  15   1   0   458.56   550.92    15.66 o
      1877    6  -9   3   1   0   458.96   563.76    25.05 o
      1877    5   6  12   1   0   458.96   563.76    25.05 o
      1877    4   3 -15   1   0   458.96   563.76    25.05 o
      1877    3  -9  -3  -1   0   458.96   563.76    25.05 o
      1877    2   6 -12  -1   0   458.96   563.76    25.05 o
      1877    1   3  15  -1   0   458.96   563.76    25.05 o
      1878    4   3 -15  -1   1     2.04     1.16     2.47 <
      1878    1   3  15   1   1     2.04     1.16     2.47 <
      1879    4   3 -15   1   1     2.02     1.71     2.18 <
      1879    1   3  15  -1   1     2.02     1.71     2.18 <
      1880    4   5 -15  -1  -1     1.79     3.98     2.50 <
      1880    1   5  15   1  -1     1.79     3.98     2.50 <
      1881    4   5 -15   1  -1     1.75     0.78     2.28 <
      1881    1   5  15  -1  -1     1.75     0.78     2.28 <
      1882    6 -10   0  -1   0     7.79    13.39     3.15 o
      1882    5   5  15  -1   0     7.79    13.39     3.15 o
      1882    4   5 -15  -1   0     7.79    13.39     3.15 o
      1882    3 -10   0   1   0     7.79    13.39     3.15 o
      1882    2   5 -15   1   0     7.79    13.39     3.15 o
      1882    1   5  15   1   0     7.79    13.39     3.15 o
      1883    6 -10   0   1   0     7.79    11.45     3.21 o
      1883    5   5  15   1   0     7.79    11.45     3.21 o
      1883    4   5 -15   1   0     7.79    11.45     3.21 o
      1883    3 -10   0  -1   0     7.79    11.45     3.21 o
      1883    2   5 -15  -1   0     7.79    11.45     3.21 o
      1883    1   5  15  -1   0     7.79    11.45     3.21 o
      1884    4   5 -15  -1   1     1.25     0.39     2.46 <
      1884    1   5  15   1   1     1.25     0.39     2.46 <
      1885    4   5 -15   1   1     1.19     0.77     2.40 <
      1885    1   5  15  -1   1     1.19     0.77     2.40 <
      1886    4   7 -15  -1  -1     2.70     2.36     2.95 <
      1886    1   7  15   1  -1     2.70     2.36     2.95 <
      1887    4   7 -15   1  -1     2.72     1.27     3.07 <
      1887    1   7  15  -1  -1     2.72     1.27     3.07 <
      1888    6 -11  -3  -1   0    97.07   124.81     6.26 o
      1888    5   4  18  -1   0    97.07   124.81     6.26 o
      1888    4   7 -15  -1   0    97.07   124.81     6.26 o
      1888    3 -11   3   1   0    97.07   124.81     6.26 o
      1888    2   4 -18   1   0    97.07   124.81     6.26 o
      1888    1   7  15   1   0    97.07   124.81     6.26 o
      1889    6 -11  -3   1   0    97.00   129.13     6.35 o
      1889    5   4  18   1   0    97.00   129.13     6.35 o
      1889    4   7 -15   1   0    97.00   129.13     6.35 o
      1889    3 -11   3  -1   0    97.00   129.13     6.35 o
      1889    2   4 -18  -1   0    97.00   129.13     6.35 o
      1889    1   7  15  -1   0    97.00   129.13     6.35 o
      1890    4   7 -15  -1   1     1.82     1.57     2.82 <
      1890    1   7  15   1   1     1.82     1.57     2.82 <
      1891    4   7 -15   1   1     1.78     2.04     3.04 <
      1891    1   7  15  -1   1     1.78     2.04     3.04 <
      1892    4   9 -15  -1  -1     0.78    -2.09     3.05 <
      1892    1   9  15   1  -1     0.78    -2.09     3.05 <
      1893    4   9 -15   1  -1     0.83    -0.12     3.33 <
      1893    1   9  15  -1  -1     0.83    -0.12     3.33 <
      1894    6 -12  -6  -1   0    25.13    24.01     4.33 o
      1894    5   3  21  -1   0    25.13    24.01     4.33 o
      1894    4   9 -15  -1   0    25.13    24.01     4.33 o
      1894    3 -12   6   1   0    25.13    24.01     4.33 o
      1894    2   3 -21   1   0    25.13    24.01     4.33 o
      1894    1   9  15   1   0    25.13    24.01     4.33 o
      1895    6 -12  -6   1   0    25.21    23.58     4.14 o
      1895    5   3  21   1   0    25.21    23.58     4.14 o
      1895    4   9 -15   1   0    25.21    23.58     4.14 o
      1895    3 -12   6  -1   0    25.21    23.58     4.14 o
      1895    2   3 -21  -1   0    25.21    23.58     4.14 o
      1895    1   9  15  -1   0    25.21    23.58     4.14 o
      1896    4   9 -15  -1   1     2.16    -2.85     3.27 <
      1896    1   9  15   1   1     2.16    -2.85     3.27 <
      1897    4   9 -15   1   1     2.18    -0.72     3.99 <
      1897    1   9  15  -1   1     2.18    -0.72     3.99 <
      1898    4 -10 -16  -1  -1     1.72    -4.53     2.20 <
      1898    1 -10  16   1  -1     1.72    -4.53     2.20 <
      1899    4 -10 -16   1  -1     1.80    -0.87     2.15 <
      1899    1 -10  16  -1  -1     1.80    -0.87     2.15 <
      1900    6  -3  23  -1   0    81.09    67.95     4.82 o
      1900    5  13  -7  -1   0    81.09    67.95     4.82 o
      1900    4 -10 -16  -1   0    81.09    67.95     4.82 o
      1900    3  -3 -23   1   0    81.09    67.95     4.82 o
      1900    2  13   7   1   0    81.09    67.95     4.82 o
      1900    1 -10  16   1   0    81.09    67.95     4.82 o
      1901    6  -3  23   1   0    96.59    67.62     7.36 o
      1901    5  13  -7   1   0    96.59    67.62     7.36 o
      1901    4 -10 -16   1   0    96.59    67.62     7.36 o
      1901    3  -3 -23  -1   0    96.59    67.62     7.36 o
      1901    2  13   7  -1   0    96.59    67.62     7.36 o
      1901    1 -10  16  -1   0    96.59    67.62     7.36 o
      1902    4 -10 -16  -1   1     1.15     1.06     2.29 <
      1902    1 -10  16   1   1     1.15     1.06     2.29 <
      1903    4 -10 -16   1   1     1.22    -2.63     2.33 <
      1903    1 -10  16  -1   1     1.22    -2.63     2.33 <
      1904    4  -8 -16  -1  -1     1.81    -2.10     1.51 <
      1904    1  -8  16   1  -1     1.81    -2.10     1.51 <
      1905    4  -8 -16   1  -1     1.92     2.52     1.85 <
      1905    1  -8  16  -1  -1     1.92     2.52     1.85 <
      1906    6  -4  20  -1   0   260.64   262.26     9.81 o
      1906    5  12  -4  -1   0   260.64   262.26     9.81 o
      1906    4  -8 -16  -1   0   260.64   262.26     9.81 o
      1906    3  -4 -20   1   0   260.64   262.26     9.81 o
      1906    2  12   4   1   0   260.64   262.26     9.81 o
      1906    1  -8  16   1   0   260.64   262.26     9.81 o
      1907    6  -4  20   1   0   280.09   264.37     8.41 o
      1907    5  12  -4   1   0   280.09   264.37     8.41 o
      1907    4  -8 -16   1   0   280.09   264.37     8.41 o
      1907    3  -4 -20  -1   0   280.09   264.37     8.41 o
      1907    2  12   4  -1   0   280.09   264.37     8.41 o
      1907    1  -8  16  -1   0   280.09   264.37     8.41 o
      1908    4  -8 -16  -1   1     3.40     4.04     1.76 <
      1908    1  -8  16   1   1     3.40     4.04     1.76 <
      1909    4  -8 -16   1   1     3.51    -0.26     1.74 <
      1909    1  -8  16  -1   1     3.51    -0.26     1.74 <
      1910    4  -6 -16  -1  -1    11.89     6.21     1.61 o
      1910    1  -6  16   1  -1    11.89     6.21     1.61 o
      1911    4  -6 -16   1  -1    12.10     9.38     1.76 o
      1911    1  -6  16  -1  -1    12.10     9.38     1.76 o
      1912    6  -5  17  -1   0  2124.41  2154.25    50.47 o
      1912    5  11  -1  -1   0  2124.41  2154.25    50.47 o
      1912    4  -6 -16  -1   0  2124.41  2154.25    50.47 o
      1912    3  -5 -17   1   0  2124.41  2154.25    50.47 o
      1912    2  11   1   1   0  2124.41  2154.25    50.47 o
      1912    1  -6  16   1   0  2124.41  2154.25    50.47 o
      1913    6  -5  17   1   0  2146.79  2166.06    50.64 o
      1913    5  11  -1   1   0  2146.79  2166.06    50.64 o
      1913    4  -6 -16   1   0  2146.79  2166.06    50.64 o
      1913    3  -5 -17  -1   0  2146.79  2166.06    50.64 o
      1913    2  11   1  -1   0  2146.79  2166.06    50.64 o
      1913    1  -6  16  -1   0  2146.79  2166.06    50.64 o
      1914    4  -6 -16  -1   1     4.57     6.08     1.83 o
      1914    1  -6  16   1   1     4.57     6.08     1.83 o
      1915    4  -6 -16   1   1     4.38     4.35     1.51 <
      1915    1  -6  16  -1   1     4.38     4.35     1.51 <
      1916    4  -4 -16  -1  -1     3.99     4.30     3.04 <
      1916    1  -4  16   1  -1     3.99     4.30     3.04 <
      1917    4  -4 -16   1  -1     4.05     3.11     2.53 <
      1917    1  -4  16  -1  -1     4.05     3.11     2.53 <
      1918    6  -6  14  -1   0   848.57   896.59    29.13 o
      1918    5  10   2  -1   0   848.57   896.59    29.13 o
      1918    4  -4 -16  -1   0   848.57   896.59    29.13 o
      1918    3  -6 -14   1   0   848.57   896.59    29.13 o
      1918    2  10  -2   1   0   848.57   896.59    29.13 o
      1918    1  -4  16   1   0   848.57   896.59    29.13 o
      1919    6  -6  14   1   0   857.58   859.28    24.89 o
      1919    5  10   2   1   0   857.58   859.28    24.89 o
      1919    4  -4 -16   1   0   857.58   859.28    24.89 o
      1919    3  -6 -14  -1   0   857.58   859.28    24.89 o
      1919    2  10  -2  -1   0   857.58   859.28    24.89 o
      1919    1  -4  16  -1   0   857.58   859.28    24.89 o
      1920    4  -4 -16  -1   1     3.28    -0.02     2.74 <
      1920    1  -4  16   1   1     3.28    -0.02     2.74 <
      1921    4  -4 -16   1   1     3.31     2.74     2.64 <
      1921    1  -4  16  -1   1     3.31     2.74     2.64 <
      1922    4  -2 -16  -1  -1     5.29     2.71     2.30 <
      1922    1  -2  16   1  -1     5.29     2.71     2.30 <
      1923    4  -2 -16   1  -1     5.37     5.92     2.20 <
      1923    1  -2  16  -1  -1     5.37     5.92     2.20 <
      1924    6  -7  11  -1   0   879.40   821.53    20.03 o
      1924    5   9   5  -1   0   879.40   821.53    20.03 o
      1924    4  -2 -16  -1   0   879.40   821.53    20.03 o
      1924    3  -7 -11   1   0   879.40   821.53    20.03 o
      1924    2   9  -5   1   0   879.40   821.53    20.03 o
      1924    1  -2  16   1   0   879.40   821.53    20.03 o
      1925    6  -7  11   1   0   868.42   832.37    20.06 o
      1925    5   9   5   1   0   868.42   832.37    20.06 o
      1925    4  -2 -16   1   0   868.42   832.37    20.06 o
      1925    3  -7 -11  -1   0   868.42   832.37    20.06 o
      1925    2   9  -5  -1   0   868.42   832.37    20.06 o
      1925    1  -2  16  -1   0   868.42   832.37    20.06 o
      1926    4  -2 -16  -1   1     1.33     3.32     2.14 <
      1926    1  -2  16   1   1     1.33     3.32     2.14 <
      1927    4  -2 -16   1   1     1.39     1.77     2.41 <
      1927    1  -2  16  -1   1     1.39     1.77     2.41 <
      1928    4   0 -16  -1  -1     1.36    -1.65     1.70 <
      1928    1   0  16   1  -1     1.36    -1.65     1.70 <
      1929    4   0 -16   1  -1     1.34     0.94     1.95 <
      1929    1   0  16  -1  -1     1.34     0.94     1.95 <
      1930    6  -8   8  -1   0    91.38    92.50     4.62 o
      1930    5   8   8  -1   0    91.38    92.50     4.62 o
      1930    4   0 -16  -1   0    91.38    92.50     4.62 o
      1930    3  -8  -8   1   0    91.38    92.50     4.62 o
      1930    2   8  -8   1   0    91.38    92.50     4.62 o
      1930    1   0  16   1   0    91.38    92.50     4.62 o
      1931    6  -8   8   1   0    91.04    92.05     4.61 o
      1931    5   8   8   1   0    91.04    92.05     4.61 o
      1931    4   0 -16   1   0    91.04    92.05     4.61 o
      1931    3  -8  -8  -1   0    91.04    92.05     4.61 o
      1931    2   8  -8  -1   0    91.04    92.05     4.61 o
      1931    1   0  16  -1   0    91.04    92.05     4.61 o
      1932    4   0 -16  -1   1     1.15    -1.23     1.67 <
      1932    1   0  16   1   1     1.15    -1.23     1.67 <
      1933    4   0 -16   1   1     1.17     1.57     1.87 <
      1933    1   0  16  -1   1     1.17     1.57     1.87 <
      1934    4   2 -16  -1  -1     1.47     2.87     2.60 <
      1934    1   2  16   1  -1     1.47     2.87     2.60 <
      1935    4   2 -16   1  -1     1.39     1.25     1.99 <
      1935    1   2  16  -1  -1     1.39     1.25     1.99 <
      1936    6  -9   5  -1   0   874.05   948.43    23.95 o
      1936    5   7  11  -1   0   874.05   948.43    23.95 o
      1936    4   2 -16  -1   0   874.05   948.43    23.95 o
      1936    3  -9  -5   1   0   874.05   948.43    23.95 o
      1936    2   7 -11   1   0   874.05   948.43    23.95 o
      1936    1   2  16   1   0   874.05   948.43    23.95 o
      1937    6  -9   5   1   0   883.84   943.07    23.71 o
      1937    5   7  11   1   0   883.84   943.07    23.71 o
      1937    4   2 -16   1   0   883.84   943.07    23.71 o
      1937    3  -9  -5  -1   0   883.84   943.07    23.71 o
      1937    2   7 -11  -1   0   883.84   943.07    23.71 o
      1937    1   2  16  -1   0   883.84   943.07    23.71 o
      1938    4   2 -16  -1   1     5.12     3.62     2.48 <
      1938    1   2  16   1   1     5.12     3.62     2.48 <
      1939    4   2 -16   1   1     5.03     1.50     2.10 <
      1939    1   2  16  -1   1     5.03     1.50     2.10 <
      1940    4   4 -16  -1  -1     3.78     4.06     2.37 <
      1940    1   4  16   1  -1     3.78     4.06     2.37 <
      1941    4   4 -16   1  -1     3.74     3.49     2.59 <
      1941    1   4  16  -1  -1     3.74     3.49     2.59 <
      1942    6 -10   2  -1   0   886.81   929.50    20.83 o
      1942    5   6  14  -1   0   886.81   929.50    20.83 o
      1942    4   4 -16  -1   0   886.81   929.50    20.83 o
      1942    3 -10  -2   1   0   886.81   929.50    20.83 o
      1942    2   6 -14   1   0   886.81   929.50    20.83 o
      1942    1   4  16   1   0   886.81   929.50    20.83 o
      1943    6 -10   2   1   0   877.32   950.57    36.33 o
      1943    5   6  14   1   0   877.32   950.57    36.33 o
      1943    4   4 -16   1   0   877.32   950.57    36.33 o
      1943    3 -10  -2  -1   0   877.32   950.57    36.33 o
      1943    2   6 -14  -1   0   877.32   950.57    36.33 o
      1943    1   4  16  -1   0   877.32   950.57    36.33 o
      1944    4   4 -16  -1   1     4.29     2.97     2.44 <
      1944    1   4  16   1   1     4.29     2.97     2.44 <
      1945    4   4 -16   1   1     4.24     7.02     2.79 <
      1945    1   4  16  -1   1     4.24     7.02     2.79 <
      1946    4   6 -16  -1  -1     4.58     7.65     3.29 <
      1946    1   6  16   1  -1     4.58     7.65     3.29 <
      1947    4   6 -16   1  -1     4.81    10.11     3.42 <
      1947    1   6  16  -1  -1     4.81    10.11     3.42 <
      1948    6 -11  -1  -1   0  2200.03  2328.64    71.81 o
      1948    5   5  17  -1   0  2200.03  2328.64    71.81 o
      1948    4   6 -16  -1   0  2200.03  2328.64    71.81 o
      1948    3 -11   1   1   0  2200.03  2328.64    71.81 o
      1948    2   5 -17   1   0  2200.03  2328.64    71.81 o
      1948    1   6  16   1   0  2200.03  2328.64    71.81 o
      1949    6 -11  -1   1   0  2177.26  2267.41    71.97 o
      1949    5   5  17   1   0  2177.26  2267.41    71.97 o
      1949    4   6 -16   1   0  2177.26  2267.41    71.97 o
      1949    3 -11   1  -1   0  2177.26  2267.41    71.97 o
      1949    2   5 -17  -1   0  2177.26  2267.41    71.97 o
      1949    1   6  16  -1   0  2177.26  2267.41    71.97 o
      1950    4   6 -16  -1   1    13.91    18.33     3.84 o
      1950    1   6  16   1   1    13.91    18.33     3.84 o
      1951    4   6 -16   1   1    13.68    10.07     3.45 <
      1951    1   6  16  -1   1    13.68    10.07     3.45 <
      1952    4   8 -16  -1  -1     4.12     7.51     3.84 <
      1952    1   8  16   1  -1     4.12     7.51     3.84 <
      1953    4   8 -16   1  -1     4.00     3.57     3.57 <
      1953    1   8  16  -1  -1     4.00     3.57     3.57 <
      1954    6 -12  -4  -1   0   296.31   311.15    11.12 o
      1954    5   4  20  -1   0   296.31   311.15    11.12 o
      1954    4   8 -16  -1   0   296.31   311.15    11.12 o
      1954    3 -12   4   1   0   296.31   311.15    11.12 o
      1954    2   4 -20   1   0   296.31   311.15    11.12 o
      1954    1   8  16   1   0   296.31   311.15    11.12 o
      1955    6 -12  -4   1   0   275.88   296.79    10.95 o
      1955    5   4  20   1   0   275.88   296.79    10.95 o
      1955    4   8 -16   1   0   275.88   296.79    10.95 o
      1955    3 -12   4  -1   0   275.88   296.79    10.95 o
      1955    2   4 -20  -1   0   275.88   296.79    10.95 o
      1955    1   8  16  -1   0   275.88   296.79    10.95 o
      1956    4   8 -16  -1   1     2.17    -3.16     3.43 <
      1956    1   8  16   1   1     2.17    -3.16     3.43 <
      1957    4   8 -16   1   1     2.04     0.29     3.40 <
      1957    1   8  16  -1   1     2.04     0.29     3.40 <
      1958    4  -9 -17  -1  -1     2.95     2.04     2.16 <
      1958    1  -9  17   1  -1     2.95     2.04     2.16 <
      1959    4  -9 -17   1  -1     2.92    -5.54     2.01 <
      1959    1  -9  17  -1  -1     2.92    -5.54     2.01 <
      1960    6  -4  22  -1   0   310.14   291.42    11.36 o
      1960    5  13  -5  -1   0   310.14   291.42    11.36 o
      1960    4  -9 -17  -1   0   310.14   291.42    11.36 o
      1960    3  -4 -22   1   0   310.14   291.42    11.36 o
      1960    2  13   5   1   0   310.14   291.42    11.36 o
      1960    1  -9  17   1   0   310.14   291.42    11.36 o
      1961    6  -4  22   1   0   303.62   292.90    11.64 o
      1961    5  13  -5   1   0   303.62   292.90    11.64 o
      1961    4  -9 -17   1   0   303.62   292.90    11.64 o
[truncated: 8,919,361 more chars]
